# Supplementary material for: Transcription profiling of fertilization and early seed development events in a solanaceous species using a 7.7 K cDNA microarray from Solanum chacoense ovules
Source: BMC Plant Biol. 2010 Aug 12;10:174. doi: 10.1186/1471-2229-10-174 (PMC3095305; doi:10.1186/1471-2229-10-174)
Supplement: Additional file 2 — Differential expression of 1024 genes amongst during embryogenesis. Using Anova testing along with a Benjamini and Hochberg multiple testing correction algorithm, 1024 transcripts showed a statistically significant change in abundance (p value ≤ 0.01) and ±2-fold variation in expression in at least one of the time points during embryo development compared to the unfertilized ovule control. [file 1471-2229-10-174-S2.XLS]

## Sheet: Sheet1
1024 regulated genes during embryogenesis
							Control (Unfertilized ovules)		2 DAP		4 DAP		6 DAP		8 DAP		10 DAP		12 DAP		14 DAP		16 DAP		18 DAP		20 DAP		22 DAP
Internal data base identifier	Genbank	Description	Hortologs	GO biological process	GO molecular function	GO cellular component	Normalized data data	t-test P-value	Normalized data	t-test P-value	Normalized data	t-test P-value	Normalized data	t-test P-value	Normalized data	t-test P-value	Normalized data	t-test P-value	Normalized data	t-test P-value	Normalized data	t-test P-value	Normalized data	t-test P-value	Normalized data	t-test P-value	Normalized data	t-test P-value	Normalized data	t-test P-value
SV6_46F09	DN982330	boiling stable protein A [Populus tremula]	AT5G22580.1 | Symbols: | Identical to Protein At5g22580 [Arabidopsis Thaliana] (GB:Q9FK81); similar to stable protein 1-related [Arabidopsis thaliana] (TAIR:AT3G17210.1); similar to hypothetical protein [Cucumis melo] (GB:BAD93607.1); contains InterPro domain Stress responsive alpha-beta barrel; (InterPro:IPR013097); contains InterPro domain Dimeric alpha-beta barrel; (InterPro:IPR011008) | chr5:…				0.90436	0.35839	1.70331	0.00433419	3.37252	0.0157271	3.7182	0.00785194	1.15507	0.216799	0.772359	0.414078	1.11744	0.409841	1.227	0.0397907	1.11036	0.0554974	1.05604	0.58663	1.38384	1.02346e-05	1.37769	0.116499
SV6_13G11		No hit					1.02252	0.722295	1.80457	0.0335023	2.74161	0.0185977	3.50026	0.00130342	2.55838	0.00824562	1.34981	0.0115389	1.20224	0.0510582	1.10499	0.265304	1.08609	0.40416	1.18812	0.378213	1.00777	0.962691	0.960804	0.672153
SV6_50B09	DN982666	fatty acid hydroxylase (FAH1) [Arabidopsis thaliana]	AT2G34770.1 | Symbols: FAH1 | FAH1 (FATTY ACID HYDROXYLASE 1); catalytic | chr2:14673855-14675140 FORWARD	GO:0000038|very-long-chain fatty acid metabolic process	GO:0003824|catalytic activity		1.12138	0.0214156	1.46518	0.0730781	3.01542	0.00552593	3.17369	0.0280144	2.59323	6.46767e-05	1.9417	0.0598731	1.49452	0.155862	1.67849	0.138273	1.73747	0.0301011	0.982154	0.884809	0.942011	0.553554	1.03496	0.304071
SV6_46A02		No hit					0.779715	0.00386664	1.61819	0.032029	2.2432	0.0228661	1.66886	0.000768453	0.959498	0.42653	2.25458	0.353658	2.60276	0.329204	1.05887	0.286975	1.43957	0.00951354	1.32102	0.00832153	1.54797	0.0126735	1.28746	0.00585204
SV6_44E05	DN982122		AT1G67590.1 | Symbols: | remorin family protein | chr1:25336800-25338135 REVERSE		GO:0003677|DNA binding		0.964568	0.419986	1.91375	0.029046	2.18661	0.0396824	1.92089	0.0391273	1.97273	0.0291516	1.44576	0.354072	3.05219	0.252921	1.33835	0.300678	1.3116	0.293269	1.06415	0.628081	1.2544	0.0584111	1.02799	0.659391
SV6_16C09		microtubule-associated protein MAP65-1b [Nicotiana					1.05175	0.319018	1.78387	0.0484723	1.9749	0.032082	2.13181	0.0187627	2.11669	0.0317681	1.82752	0.0408443	1.22142	0.381931	1.51597	0.134983	1.5249	0.0115237	1.26278	0.00375422	1.33763	0.0915065	1.16707	0.207724
SV5_59B03	DN979225	WD-repeat protein-like protein [Arabidopsis thaliana]	AT4G33270.1 | Symbols: CDC20.1 | CDC20.1; signal transducer | chr4:16044549-16046594 REVERSE	GO:0007165|signal transduction	GO:0004871|signal transducer activity	GO:0005834|heterotrimeric G-protein complex	1.02279	0.838519	2.03566	0.0536404	2.09534	0.00158303	1.78015	0.0519106	1.52384	0.00364466	1.12688	0.647462	1.05056	0.783231	0.973462	0.876937	0.864665	0.160736	0.93442	0.153706	0.953688	0.314616	1.10564	0.2708
SV6_31B04		No hit					0.916989	0.477037	1.73993	0.000263424	4.09746	0.00335791	5.61714	8.63643e-05	2.75501	0.0801861	7.75267	0.0354356	5.00792	0.150225	1.71542	0.00751603	1.8819	0.00584318	1.13165	0.517582	0.975903	0.920495	0.992842	0.957714
SV6_11D07	DN983534	serin carboxypeptidase - like protein [Arabidopsis	AT3G63470.1 | Symbols: SCPL40 | SCPL40 (serine carboxypeptidase-like 40); serine carboxypeptidase | chr3:23449536-23451837 FORWARD	GO:0006508|proteolysis	GO:0004185|serine carboxypeptidase activity	GO:0012505|endomembrane system	0.975528	0.866646	2.5856	0.0134731	1.79422	0.0541932	3.84131	0.00266255	21.1048	0.00031713	37.5983	1.95706e-06	54.2415	0.000612321	40.2177	0.00064528	109.921	0.000189709	23.671	0.00149481	13.3574	0.00112381	10.0786	0.000868056
SV6_38E11	DN981552	allene oxide cyclase [Lycopersicon esculentum]	AT1G13280.1 | Symbols: AOC4 | AOC4 (ALLENE OXIDE CYCLASE 4) | chr1:4547621-4548549 FORWARD	GO:0009695|jasmonic acid biosynthetic process		GO:0005886|plasma membrane	0.924839	0.106853	2.11456	0.011173	4.76825	1.54212e-07	3.70682	0.000321791	1.27203	0.259814	1.15815	0.712905	1.31978	0.313511	1.29324	0.164878	1.87224	0.0371735	1.78067	0.0278689	2.61058	0.089759	2.66224	0.0306075
SV6_46A01	DN982262	allene oxide cyclase [Lycopersicon esculentum] mangrin [Bruguiera sexangula]	AT3G25780.1 | Symbols: AOC3 | AOC3 (ALLENE OXIDE CYCLASE 3) | chr3:9410599-9411646 FORWARD			GO:0005886|plasma membrane	0.89795	0.0490682	1.45179	0.149988	2.38777	0.0378308	2.0554	0.0179229	1.19105	0.523437	0.981323	0.938009	2.39042	0.343236	1.26035	0.366342	1.23028	0.0342839	1.45745	0.00561777	1.8547	0.00682988	1.56442	0.0124881
SV6_36G07	DN981380	beta-13-glucanase-like protein [Arabidopsis thaliana] elicitor inducible chitinase [Nicotiana tabacum]	AT2G05790.1 | Symbols: | glycosyl hydrolase family 17 protein | chr2:2199447-2201290 FORWARD	GO:0005975|carbohydrate metabolic process	GO:0004553|hydrolase activity, hydrolyzing O-glycosyl compounds	GO:0012505|endomembrane system	1.01773	0.89321	2.10863	0.00146517	3.7815	4.99758e-10	3.34608	5.43819e-05	2.42168	0.000215423	1.96255	0.00248995	3.18441	0.250137	1.26352	0.163156	1.33714	0.0474184	1.16907	0.361596	1.11963	0.258285	1.01446	0.875328
SV6_32G07		probable growth regulator - Arabidopsis thaliana	AT4G16660.1 | Symbols: | heat shock protein 70, putative / HSP70, putative | chr4:9377247-9381254 FORWARD		GO:0005524|ATP binding	GO:0012505|endomembrane system	0.958924	0.410071	1.72661	0.00768996	1.71017	0.0085397	2.46596	1.00723e-05	4.1265	0.000635727	3.10989	0.00999271	3.72445	0.0101283	3.4761	0.0128026	6.0622	1.77332e-05	1.58757	0.0825297	1.69572	0.0942684	1.32265	0.156483
SV6_45F08	DN982233		AT1G67590.1 | Symbols: | remorin family protein | chr1:25336800-25338135 REVERSE		GO:0003677|DNA binding		0.997825	0.991475	1.96393	0.00777478	2.02423	0.00401427	2.17294	0.00322372	1.76024	0.051733	1.59266	0.188674	1.50895	0.137077	1.65442	0.124455	1.50405	0.0686758	0.974217	0.683737	0.93976	0.330007	1.00023	0.997426
SV6_04D07	DN982961	cytochrome P-450	AT1G13710.1 | Symbols: CYP78A5 | CYP78A5 (cytochrome P450, family 78, subfamily A, polypeptide 5); oxygen binding | chr1:4702929-4704589 REVERSE	GO:0006118|electron transport	GO:0019825|oxygen binding		0.905594	0.577755	2.62417	0.0157049	1.76116	0.00421421	2.73698	0.000532682	3.82695	1.29337e-05	2.26539	0.000299596	1.63908	0.000898591	1.52137	0.00813546	1.74032	0.0323541	1.47392	0.00228158	1.43652	0.0464657	1.12202	0.307121
SV5_55D05	DN978867	P69C protein subtilisin-like proteinase [Lycopersicon esculentum]	AT3G14067.1 | Symbols: | subtilase family protein | chr3:4658428-4660761 REVERSE	GO:0006508|proteolysis	GO:0004289|subtilase activity	GO:0012505|endomembrane system	0.980316	0.775103	2.3165	0.0202341	6.27921	0.000605709	24.8364	0.000391736	96.8651	0.000394444	137.252	0.000438326	108.731	0.000457223	66.8344	0.0023249	118.023	8.27172e-05	34.0674	0.00362842	20.1995	0.000393439	23.5325	0.0037511
SV6_46A05	DN982266	latent nuclear antigen [Human herpesvirus 8] myosin heavy chain [Entamoeba histolytica] Golgi complex-associated protein [Rattus norvegicus]	AT5G05180.1 | Symbols: | similar to unknown protein [Arabidopsis thaliana] (TAIR:AT3G10880.1); similar to Os05g0168800 [Oryza sativa (japonica cultivar-group)] (GB:NP_001054757.1); similar to Os01g0168100 [Oryza sativa (japonica cultivar-group)] (GB:NP_001042126.1); similar to tRNA-binding arm [Medicago truncatula] (GB:ABE94140.1) | chr5:1536925-1538319 FORWARD				0.899836	0.0598528	1.88493	0.0211904	2.24253	0.00871925	1.70998	0.000659026	2.23524	7.62081e-05	3.25535	0.171365	3.08773	0.208576	1.16147	0.386009	1.15899	0.225768	1.317	0.606989	0.956452	0.922071	0.804616	0.240972
SV5_54B11	DN978753	receptor protein kinase-like protein [Arabidopsis thaliana]	AT3G53010.1 | Symbols: | similar to unknown protein [Arabidopsis thaliana] (TAIR:AT4G34215.2); similar to Os03g0857500 [Oryza sativa (japonica cultivar-group)] (GB:NP_001051956.1); similar to unknown protein [Oryza sativa (japonica cultivar-group)] (GB:AAP21393.1); contains InterPro domain Protein of unknown function DUF303, acetylesterase putative; (InterPro:IPR005181) | chr3:19667581-19668906 R…			GO:0012505|endomembrane system	0.965333	0.399202	1.9491	0.0399652	2.95458	0.00204048	3.06945	0.00604791	5.1714	1.56812e-06	3.31657	0.0260357	2.73868	0.0513823	2.43921	0.064151	3.22778	0.000933834	1.58457	0.00095282	1.26449	0.000520967	0.878438	0.278257
SV6_11C10	DN983525		AT4G28310.1 | Symbols: | similar to unknown protein [Arabidopsis thaliana] (TAIR:AT1G52270.1); similar to unknown protein [Oryza sativa (japonica cultivar-group)] (GB:BAC22207.1) | chr4:14017464-14018072 FORWARD				1.13754	0.195197	2.60965	0.0110197	2.58934	0.0135778	3.36335	0.0359767	2.92961	0.0018751	1.56224	0.325658	1.45911	0.169998	1.58069	0.163057	1.69411	0.0643588	1.12575	0.475169	1.25129	0.17654	1.04422	0.798064
SV5_55D02	DN978864	nitrate transporter NRT1-1 [Glycine max] peptide transporter [Oryza sativa (japonica cultivar-group)]	AT5G62680.1 | Symbols: | proton-dependent oligopeptide transport (POT) family protein | chr5:25182656-25185048 REVERSE	GO:0006857|oligopeptide transport	GO:0005215|transporter activity	GO:0016020|membrane	0.951982	0.496708	2.9911	0.00165178	2.14182	0.00857275	5.69798	7.84195e-05	15.3995	5.29992e-06	10.9715	0.00014524	10.6826	3.09257e-05	11.1474	0.00176518	14.95	0.000127618	3.86649	0.0041958	3.1678	0.0501955	1.83076	0.150606
SV6_40E05		S-protein homologue [Lycopersicon esculentum] S1 self-incompatibility protein putative [Arabidopsis thaliana]					0.930963	0.593328	1.3695	0.00580345	1.97374	0.000761803	3.74747	0.000582917	4.05314	0.00033081	1.53029	0.102526	2.50764	0.434289	1.22026	0.60971	0.872549	0.473563	1.02318	0.906814	0.94465	0.797692	0.883685	0.301989
SV6_21C05	DN979962	receptor-like protein kinase [Arabidopsis thaliana]	AT1G48480.1 | Symbols: RKL1 | RKL1 (Receptor-like kinase 1); ATP binding / kinase/ protein serine/threonine kinase | chr1:17922143-17924411 FORWARD	GO:0006468|protein amino acid phosphorylation; GO:0007169|transmembrane receptor protein tyrosine kinase signaling pathway	GO:0004674|protein serine/threonine kinase activity; GO:0005524|ATP binding; GO:0016301|kinase activity	GO:0012505|endomembrane system	1.00859	0.922182	1.39267	0.0905729	2.74714	2.33877e-06	2.69986	0.00205753	2.67065	0.00863319	2.36809	0.07891	5.79166	0.107767	2.43548	0.0243293	2.59523	0.00407707	1.08836	0.308522	1.10393	0.359468	1.06821	0.172326
SV6_36A11	DN981312	enoyl-ACP reductase [Petunia x hybrida]	AT2G05990.2 | Symbols: ENR1, MOD1 | MOD1 (MOSAIC DEATH 1); enoyl-[acyl-carrier-protein] reductase (NADH)/ oxidoreductase | chr2:2322873-2324864 FORWARD		GO:0004318|enoyl-[acyl-carrier-protein] reductase (NADH) activity; GO:0016491|oxidoreductase activity		0.989774	0.904303	1.76481	0.0820057	1.98798	0.0398737	2.09982	0.00873684	1.69064	0.061543	1.39387	0.0657199	1.24565	0.159683	1.25611	0.341861	2.0486	0.00875043	1.56964	0.280181	1.19196	0.603787	1.3043	0.269406
SV6_50B11	DN982668	subtilisin-like protease [Arabidopsis thaliana]	AT5G67360.1 | Symbols: ARA12 | ARA12; subtilase | chr5:26889418-26891691 REVERSE	GO:0006508|proteolysis	GO:0004289|subtilase activity		1.01533	0.865061	1.92446	0.0102277	6.03461	0.000904534	17.6792	0.000555113	49.7378	0.000642127	73.3894	0.000252849	54.2833	0.00108245	54.8721	0.00117422	57.2602	0.000145072	0.929306	0.447241	0.999592	0.995239	3.61447	0.202638
SV6_13A12		phosphatidyl-inositol-transfer protein domain. [Arabidopsis thaliana]					1.05017	0.526593	1.79567	0.00355411	2.82768	0.00657159	2.98341	2.76573e-06	2.13348	0.0444155	1.3929	0.0234395	1.13942	0.563462	1.07195	0.81193	1.14753	0.363102	1.22768	0.545972	0.954681	0.8917	1.04462	0.813627
SV6_39F09	DN981658	B1-type cyclin dependent kinase [Lycopersicon esculentum] (protein kinase cdc2c)	AT2G38620.2 | Symbols: CDKB1;2 | CDKB1;2 (cyclin-dependent kinase B1;2); kinase | chr2:16159629-16160944 FORWARD		GO:0016301|kinase activity		0.97888	0.87605	2.70016	0.000387377	2.77527	3.43544e-05	2.2831	0.062214	2.31415	0.000371546	1.77316	0.000844087	1.02956	0.879097	1.12636	0.421812	1.13001	0.364855	0.995834	0.985158	1.01848	0.942228	0.964387	0.70566
SV6_21B07	DN979951	cell cycle checkpoint protein MAD2 homolog [Zea mays]	AT3G25980.1 | Symbols: | mitotic spindle checkpoint protein, putative (MAD2) | chr3:9504469-9505639 FORWARD	GO:0007094|mitotic cell cycle spindle assembly checkpoint	GO:0003677|DNA binding	GO:0012505|endomembrane system	0.831361	0.359862	2.34428	0.0164803	2.7827	0.00118958	2.2576	0.00378931	1.87781	0.046984	1.72663	0.0485059	1.15065	0.696245	0.992213	0.978439	1.11767	0.641205	1.15484	0.575741	1.01679	0.945621	1.01287	0.850658
SV6_17H09		brassinosteroid biosynthetic protein LKB [Pisum sativum]					0.95542	0.826597	1.91137	0.0343066	3.92068	0.000260076	2.55926	0.0170729	0.625041	0.0969213	0.563374	0.00150283	0.578504	0.00114458	0.516599	0.0264478	0.525784	5.29548e-05	0.576673	0.054709	0.70841	0.142333	0.671447	0.176689
SV5_54D06		No hit					0.989779	0.859612	1.36903	0.100075	1.83094	0.023115	2.63385	0.0197643	1.69941	0.128874	2.1719	0.0749406	2.55205	0.0414642	2.20307	0.0251046	3.60611	0.00935827	1.34658	0.337635	1.20269	0.0443599	1.12664	0.1222
SV6_39B05	DN981606	beta tubulin [Arabidopsis thaliana]	AT5G23860.1 | Symbols: TUB8 | TUB8 (tubulin beta-8) | chr5:8042965-8044531 FORWARD				1.06662	0.59268	2.20655	0.000138572	2.43098	8.15798e-07	2.62097	1.93342e-05	1.78313	0.0320972	1.67447	0.0322714	1.31685	0.00624399	1.46634	0.0187068	1.52486	0.056586	1.15186	0.390647	0.924953	0.697781	1.2046	0.0433646
SV6_30G11	DN980905	zeatin O-glucosyltransferase [Phaseolus lunatus]	gi|20067056|gb|AAM09517.1|AF489877_1 putative glucosyltransferase [Phaseolus lunatus]				0.942651	0.358347	2.06595	0.00325752	5.21336	0.000198198	3.444	0.000145506	0.44348	0.0740274	0.482261	0.0747242	0.684936	0.154913	0.220406	0.24711	0.544155	0.0481281	0.78637	0.0495415	0.871564	0.279794	0.74417	0.0730751
SV6_39F08	DN981657	B1-type cyclin dependent kinase [Lycopersicon esculentum] (protein kinase cdc2c)	AT3G54180.1 | Symbols: CDKB1;1, CDC2B | CDC2B (CDC2-LIKE GENE); kinase | chr3:20070860-20072228 FORWARD	GO:0010376|stomatal complex formation; GO:0042023|DNA endoreduplication; GO:0048825|cotyledon development	GO:0005515|protein binding; GO:0016301|kinase activity		1.02102	0.821011	2.58627	1.01594e-05	2.37962	2.84828e-05	2.28535	0.00640763	1.99654	0.00269924	1.44027	0.0233549	1.12703	0.352408	1.12123	0.224889	1.0968	0.0549736	0.963664	0.61714	0.953116	0.716544	1.08758	0.537107
SV6_36G08	DN981381	putative membrane import protein [Arabidopsis thaliana] evidence:ISS~nuclear receptor subfamily 1 group I	AT3G20000.1 | Symbols: TOM40 | TOM40 (translocase of the outer mitochondrial membrane 40); voltage-gated ion-selective channel | chr3:6967691-6970253 FORWARD	GO:0006820|anion transport	GO:0008308|voltage-gated ion-selective channel activity	GO:0005739|mitochondrion; GO:0009536|plastid	1.08137	0.29926	2.02198	0.00513074	1.86185	0.00024772	1.97895	0.018832	1.26792	0.13073	1.10313	0.617817	1.11599	0.691215	0.980756	0.899735	1.0527	0.725674	0.961001	0.764508	1.23309	0.220198	0.989825	0.919855
SV5_35F02	DN976782	vacuolar processing enzyme [Lycopersicon esculentum] hemoglobinase (EC 3.4.-.-) precursor - fluke (Schistosoma mansoni)	AT3G20210.1 | Symbols: DELTAVPE, DELTA-VPE | DELTA-VPE (delta vacuolar processing enzyme); cysteine-type endopeptidase | chr3:7052488-7054531 FORWARD	GO:0006508|proteolysis	GO:0004197|cysteine-type endopeptidase activity		0.879056	0.0522091	2.22552	0.00153456	10.3175	0.000881683	27.5103	0.0039269	68.2406	0.0038851	104.38	0.00195585	109.829	0.00533745	71.9052	0.000914631	102.175	0.000728959	23.231	0.0176936	15.633	0.000383838	33.094	0.0127947
SV6_30A09	DN980831	serine carboxylase II-3 [Hordeum vulgare]	AT2G35770.1 | Symbols: SCPL28 | SCPL28 (serine carboxypeptidase-like 28); serine carboxypeptidase | chr2:15041258-15043576 REVERSE	GO:0006508|proteolysis	GO:0004185|serine carboxypeptidase activity	GO:0012505|endomembrane system	0.992013	0.87586	2.09676	0.000452473	1.86666	0.0177737	3.83411	0.000503402	13.0182	0.00498414	27.2657	0.000330805	37.8763	0.000180384	34.8452	0.00270581	77.1159	8.75103e-05	15.7008	0.00451309	9.14391	0.00226308	5.85094	0.00141974
SV5_55F11	DN978897	CND41 chloroplast nucleoid DNA binding protein [Nicotiana tabacum]	AT1G64830.1 | Symbols: | aspartyl protease family protein | chr1:24094934-24096229 REVERSE	GO:0006508|proteolysis	GO:0004194|pepsin A activity	GO:0012505|endomembrane system	0.900416	0.453323	1.35678	0.0182823	1.9644	0.000272949	7.70212	0.000566773	30.4375	0.000184959	29.8447	0.000199839	59.1315	0.0129542	23.3135	0.00138345	75.9872	0.000188633	22.6227	0.00860607	14.3968	0.00186612	15.2456	0.00313887
SV6_49E04	DN982601	putative glycogenin protein [Arabidopsis thaliana]	AT2G35710.1 | Symbols: | glycogenin glucosyltransferase (glycogenin)-related | chr2:15018004-15021149 REVERSE	GO:0009058|biosynthetic process; GO:0016051|carbohydrate biosynthetic process	GO:0016757|transferase activity, transferring glycosyl groups; GO:0016758|transferase activity, transferring hexosyl groups	GO:0012505|endomembrane system	1.15556	0.207317	0.477765	0.0101123	0.527315	0.0136757	0.543818	0.0330485	0.645682	0.0924408	0.643006	0.131173	0.896338	0.674931	0.902007	0.567428	0.956999	0.696011	0.966118	0.651359	0.987313	0.937083	1.00695	0.965635
SV6_33F03	DN981076	Luminal binding protein precursor (BiP) [Lycopersicon esculentum]	AT5G28540.1 | Symbols: | luminal binding protein 1 (BiP-1) (BP1) | chr5:10540669-10543278 REVERSE	GO:0006457|protein folding; GO:0009408|response to heat	GO:0005524|ATP binding	GO:0005788|endoplasmic reticulum lumen	1.07563	0.638214	2.49533	0.0059396	3.00374	0.00522612	3.42369	0.00613749	4.23536	0.000183226	3.20128	0.0254175	3.51753	0.000455754	3.3462	0.00365341	5.80753	0.000335828	2.28076	0.0242178	1.61709	0.0264869	1.49595	0.0130854
SV6_37C05		putative phosphatidyl-inositol-transfer protein [Arabidopsis thaliana] SEC14 (S. cerevisiae)-like 2 [Rattus norvegicus]	AT3G51670.1 | Symbols: | SEC14 cytosolic factor family protein / phosphoglyceride transfer family protein | chr3:19179891-19181827 FORWARD	GO:0006810|transport	GO:0005215|transporter activity	GO:0005622|intracellular; GO:0016021|integral to membrane	1.11729	0.191571	2.07221	0.0101898	1.84289	0.0313164	2.45915	0.00859278	2.29329	0.00327529	1.89338	0.0868859	1.19894	0.547742	1.29965	0.184911	1.13551	0.307419	1.01257	0.94131	1.33201	0.291767	1.29129	0.216862
SV6_17C02		enoyl-[acyl-carrier-protein] reductase (NADH) (EC 1.3.1.9) 2 precursor - common tobacco					0.986719	0.837452	1.43377	0.0321661	2.91912	0.000165773	2.5717	0.00287503	1.92792	0.0467412	1.30407	0.322043	1.61713	0.219739	1.53815	0.11494	1.99654	0.0068285	1.13819	0.158917	1.06862	0.478497	1.04715	0.716371
SV6_35H10	DN981299		AT4G28310.1 | Symbols: | similar to unknown protein [Arabidopsis thaliana] (TAIR:AT1G52270.1); similar to unknown protein [Oryza sativa (japonica cultivar-group)] (GB:BAC22207.1) | chr4:14017464-14018072 FORWARD				0.979982	0.938611	2.98819	0.000380914	2.81813	0.00401166	2.99264	0.0204364	2.94078	1.83952e-07	1.71481	0.0841273	1.47804	0.155713	1.5914	0.127774	1.4544	0.0313072	0.985226	0.831889	1.14371	0.397605	0.974323	0.712958
SV6_29E04	DN980778	dihydrolipoamide dehydrogenase putative [Arabidopsis	AT3G16950.2 | Symbols: PTLPD1, LPD1 | LPD1 (LIPOAMIDE DEHYDROGENASE 1) | chr3:5786514-5790389 REVERSE				0.989435	0.916677	1.45118	0.143944	1.62653	0.00274856	2.04561	0.0112415	1.3134	0.104027	1.08918	0.237922	1.05103	0.142515	1.10613	0.0791568	1.47612	0.0302625	1.13213	0.244335	1.10481	0.509026	1.23779	0.164246
SV6_48C07	DN982484	fructokinase [Lycopersicon esculentum]	AT3G59480.1 | Symbols: | pfkB-type carbohydrate kinase family protein | chr3:21994080-21995417 FORWARD	GO:0005986|sucrose biosynthetic process; GO:0006014|D-ribose metabolic process; GO:0019575|sucrose catabolic process, using beta-fructofuranosidase; GO:0019654|acetate fermentation	GO:0016301|kinase activity		1.07	0.491912	2.28745	0.00446788	4.22321	0.000359541	4.90928	8.90864e-05	3.68526	0.00236724	2.04	0.0834546	3.62661	0.0320107	3.71064	0.0044774	4.48902	8.53342e-05	2.75412	0.0270108	3.09309	0.00641762	2.37629	0.0166577
SV6_44D09	DN982114		AT2G21350.1 | Symbols: | similar to unknown protein [Arabidopsis thaliana] (TAIR:AT4G39040.2); similar to Protein of unknown function UPF0044 [Medicago truncatula] (GB:ABE78777.1); contains InterPro domain CRS1/YhbY; (InterPro:IPR001890) | chr2:9143395-9144035 REVERSE				1.09292	0.32915	1.43268	0.00433849	1.66948	0.0156234	2.65053	0.00852383	3.0118	1.85989e-06	1.44532	0.171767	0.921735	0.393719	0.983543	0.915529	0.652343	0.0130647	0.659278	9.03868e-06	0.821638	0.0785812	0.853577	0.0767896
SV6_22H08	DN980130	ribonucleotide reductase R2 [Nicotiana tabacum]	AT3G27060.1 | Symbols: TSO2 | TSO2 (TSO2); ribonucleoside-diphosphate reductase | chr3:9981208-9982294 REVERSE	GO:0006260|DNA replication; GO:0006281|DNA repair; GO:0007275|multicellular organismal development; GO:0009186|deoxyribonucleoside diphosphate metabolic process; GO:0012501|programmed cell death; GO:0051726|regulation of cell cycle	GO:0004748|ribonucleoside-diphosphate reductase activity		1.01977	0.911106	2.54866	0.00343503	2.01532	0.00201723	2.29375	0.0107724	1.96715	0.000486905	1.25026	0.500856	1.04636	0.85753	0.780668	0.559033	0.979665	0.846115	0.844985	0.22493	0.9236	0.490543	0.904078	0.311883
SV6_38A08	DN981501		AT5G62550.1 | Symbols: | similar to unknown protein [Arabidopsis thaliana] (TAIR:AT3G28770.1); similar to unnamed protein product; gene_id:K19B1.16 unknown protein-related [Medicago truncatula] (GB:ABE84483.1) | chr5:25123065-25125101 REVERSE			GO:0009507|chloroplast	1.00834	0.921233	2.26742	0.015589	2.60325	0.0288169	2.58186	0.0272943	2.83095	0.0036986	1.6947	0.34138	1.46769	0.289383	1.21869	0.428352	1.69461	0.0177162	1.11914	0.63304	0.999312	0.997085	0.90021	0.285795
SV6_22C08	DN980065	proteinase inhibitor IIa [Solanum americanum]	gi|17221675|gb|AAL36458.1|AF174381_1 proteinase inhibitor IIa [Solanum americanum]				0.992964	0.954401	3.05731	0.004156	6.05207	6.99389e-06	18.4721	0.000223642	19.9825	3.94237e-09	8.65898	0.018478	1.96107	0.0631879	1.26744	0.422949	0.544277	0.211867	0.472171	0.107482	0.707181	0.0961893	0.615494	0.0947132
SV6_28H11	DN980725	receptor protein kinase-like protein [Arabidopsis	AT3G53010.1 | Symbols: | similar to unknown protein [Arabidopsis thaliana] (TAIR:AT4G34215.2); similar to Os03g0857500 [Oryza sativa (japonica cultivar-group)] (GB:NP_001051956.1); similar to unknown protein [Oryza sativa (japonica cultivar-group)] (GB:AAP21393.1); contains InterPro domain Protein of unknown function DUF303, acetylesterase putative; (InterPro:IPR005181) | chr3:19667581-19668906 R…			GO:0012505|endomembrane system	1.07905	0.513342	1.9224	0.0287796	2.91268	0.00992478	3.37233	0.0050131	2.99046	0.000137612	2.42192	0.0446221	1.76555	0.138585	1.93856	0.0747279	2.15214	0.0292047	1.29619	0.287918	1.0884	0.697087	1.17393	0.303821
SV6_33G06	DN981091	allene oxide cyclase [Lycopersicon esculentum]	AT1G13280.1 | Symbols: AOC4 | AOC4 (ALLENE OXIDE CYCLASE 4) | chr1:4547621-4548549 FORWARD	GO:0009695|jasmonic acid biosynthetic process		GO:0005886|plasma membrane	1.03861	0.667785	1.68286	0.000742116	3.66787	9.35217e-07	2.82265	0.000992125	1.29809	0.172828	1.06592	0.806299	1.14272	0.421902	1.36158	0.0437008	1.85756	0.0255049	1.6294	0.114539	2.55632	0.0268174	2.74901	0.0137615
SV6_13E06		auxin-induce protein aux22 - soybean					1.15374	0.0226628	2.08501	0.00120792	2.4671	0.00180294	2.98618	0.0158305	3.21514	0.000797662	2.06744	0.0149738	1.12138	0.027412	1.31352	0.0273885	1.04295	0.529779	1.03152	0.875735	1.22939	0.252433	1.0622	0.689622
SV5_39G05		No hit					0.98532	0.877963	1.82387	0.00239651	1.93716	0.00185182	2.80991	9.00579e-05	2.9224	0.00422269	2.22454	0.00412221	1.60818	0.00191743	1.63631	0.00088799	1.9185	0.000758861	1.43157	0.112996	1.16472	0.0868249	1.19718	0.0525837
SV5_01F05		No hit					1.11537	0.433993	0.737594	0.00226209	0.487307	0.000455057	0.525599	0.00247869	0.904601	0.669967	0.638993	0.0288494	2.55006	0.313903	1.23977	0.35632	1.71024	0.0531911	0.929642	0.751042	1.39023	0.338942	1.19038	0.354074
SV5_11D03		No hit					1.01154	0.933352	1.34765	0.00156869	3.82886	5.31908e-06	9.54865	0.0031895	24.432	0.000641931	27.1278	0.000970111	31.1873	0.00216219	28.7293	0.00120712	58.319	0.000120558	18.8391	0.00374588	14.2072	0.00160593	18.1694	0.0032377
SV6_27E08		No hit					1.02071	0.701143	1.51787	0.117396	1.58027	0.0942999	2.37475	0.0204481	4.20601	0.00240109	3.73175	0.010289	4.07823	2.64474e-06	3.7606	0.000215797	8.05994	0.00079782	5.06991	0.0149594	4.85247	0.017281	3.70975	0.00224358
SV6_42D04		histone H2A [Cicer arietinum]	AT1G08880.1 | Symbols: | histone H2A, putative | chr1:2847147-2847679 REVERSE	GO:0006334|nucleosome assembly; GO:0051276|chromosome organization and biogenesis	GO:0003677|DNA binding	GO:0005634|nucleus	1.08132	0.362592	1.70538	7.10779e-05	2.21708	0.000311043	2.13175	0.000229934	1.92277	0.00236524	1.32164	0.0731758	1.09604	0.264594	1.16355	0.0234937	1.06403	0.549557	0.88859	0.427739	1.09303	0.325784	1.00045	0.996907
SV6_18F03		probable arabinogalactan protein [Brassica napus]					1.11024	0.223928	3.09875	0.00649539	5.58666	2.99193e-06	3.90683	4.06938e-05	4.93376	0.000921348	1.96834	0.152787	1.46954	0.10405	1.39477	0.201489	1.03066	0.905666	0.905628	0.651088	0.998719	0.988312	0.867062	0.0817851
SV6_17D01	DN984002		AT4G33860.1 | Symbols: | glycosyl hydrolase family 10 protein | chr4:16230147-16232314 REVERSE	GO:0005975|carbohydrate metabolic process	GO:0004553|hydrolase activity, hydrolyzing O-glycosyl compounds	GO:0012505|endomembrane system	0.857351	0.0247584	1.69109	0.0304478	2.24093	0.00366347	10.5632	0.000752928	55.5458	0.000472108	58.5709	0.0019885	55.3674	0.000853176	44.7338	0.0008827	85.4712	0.000771002	18.8884	0.0186207	16.1373	1.26339e-06	11.3748	0.00360744
SV6_37C03		zeatin O-glucosyltransferase [Phaseolus lunatus]					1.1071	0.617324	2.023	0.00369803	4.68011	0.00543893	2.70462	0.0197115	0.547958	0.0589806	0.762561	0.434328	0.5586	0.0420586	0.632422	0.0716016	0.610656	0.00200633	0.83639	0.197332	0.794168	0.127851	0.914732	0.64665
SV6_23E09	DN980196		AT3G19184.1 | Symbols: | DNA binding | chr3:6637561-6639041 FORWARD	GO:0006355|regulation of transcription, DNA-dependent	GO:0003677|DNA binding		1.1219	0.42833	2.04401	0.00904371	2.39782	1.4181e-07	2.81894	0.00284869	1.9872	0.0139826	1.45822	0.110148	1.00665	0.978297	1.05816	0.849113	1.0435	0.826931	0.937393	0.622903	1.08483	0.554202	1.02825	0.806143
SV5_57C06	DN979048		AT4G28310.1 | Symbols: | similar to unknown protein [Arabidopsis thaliana] (TAIR:AT1G52270.1); similar to unknown protein [Oryza sativa (japonica cultivar-group)] (GB:BAC22207.1) | chr4:14017464-14018072 FORWARD				1.17846	0.226112	2.60928	8.96551e-07	2.49284	0.0232004	2.67935	0.0121694	2.96434	0.00450323	2.01691	0.140711	1.85353	0.0710224	1.48977	0.0130946	1.54363	0.00773601	1.1458	0.414129	1.12481	0.395324	0.995858	0.969423
SV6_14H04		No hit					1.13003	0.146569	2.26832	0.0010911	2.84195	2.53943e-08	3.15606	0.00765325	3.38334	0.00104593	1.47801	0.146614	1.31964	0.235465	1.5909	0.0634912	1.57401	0.0016917	0.955388	0.707688	1.10142	0.22269	0.927759	0.407925
SV6_15E11	DN983841		gi|92893534|gb|ABE91808.1| LMBR1-like conserved region [Medicago truncatula]				1.06565	0.516692	0.675672	0.00747446	0.606877	0.00185262	0.466218	2.26232e-05	0.692665	0.104518	0.950955	0.855779	0.869635	0.579004	0.809422	0.540908	0.878896	0.423376	1.04652	0.679304	0.930693	0.685965	0.916595	0.459884
SV5_40D05	DN977327	lipid transfer protein precursor [Oryza sativa]	gi|147798126|emb|CAN76145.1| hypothetical protein [Vitis vinifera]				0.926483	0.536416	2.18293	0.000647082	4.38586	0.00336592	14.7052	0.00784516	74.616	4.56553e-06	83.8805	0.00156706	51.3296	0.000655284	34.8176	0.000910761	118.831	0.000241695	23.3012	0.00941117	17.3217	0.00161478	22.6539	0.00203699
SV6_30E09	DN980879	reversibly glycosylated polypeptide [Gossypium hirsutum]	AT3G08900.1 | Symbols: RGP, RGP3 | RGP3 (REVERSIBLY GLYCOSYLATED POLYPEPTIDE 3); alpha-1,4-glucan-protein synthase (UDP-forming) | chr3:2708353-2709720 REVERSE	GO:0030244|cellulose biosynthetic process	GO:0047210|alpha-1,4-glucan-protein synthase (UDP-forming) activity		1.01886	0.81502	1.69846	0.000640862	1.89846	0.00741202	2.04651	0.0312016	1.33352	0.138015	1.0518	0.828417	1.17303	0.56686	1.24687	0.0134627	1.47873	0.10127	1.10074	0.312666	1.21629	0.266501	1.09689	0.514781
SV6_23F05		No hit					1.08644	0.638666	1.57465	0.0294875	2.12849	0.000112233	2.78295	0.00153063	3.11906	0.000466955	3.41498	0.00780852	4.29813	0.00107149	4.2124	0.000389994	7.00464	0.00422645	2.98866	0.00070498	1.66767	0.0328292	2.06765	0.144033
SV5_56G12	DN979006	fasciclin-like arabinogalactan-protein 1 [Arabidopsis thaliana]	AT5G55730.1 | Symbols: FLA1 | FLA1 (FLA1) | chr5:22575601-22577618 REVERSE	GO:0007155|cell adhesion		GO:0005886|plasma membrane; GO:0031225|anchored to membrane	1.06971	0.240329	1.33555	0.0242956	2.06924	0.00629652	2.40007	0.000392861	2.57836	0.00454017	1.80366	0.09499	1.87071	0.0671192	1.94538	0.0340111	2.41353	0.000857617	1.1915	0.47518	1.05219	0.727855	1.11917	0.303447
SV6_18F07		No hit					1.05668	0.441398	2.46799	0.0012545	4.40377	2.15498e-07	3.85294	3.83259e-05	4.60358	0.000847368	1.86822	0.187216	1.43421	0.209653	1.27373	0.251524	1.08778	0.809174	0.796843	0.0435215	0.876653	0.0889194	0.913994	0.111574
SV6_46B02	DN982275	transmembrane domain-containing protein [Hypocrea jecorina]	AT1G10030.1 | Symbols: ERG28 | ERG28 (ARABIDOPSIS HOMOLOG OF YEAST ERGOSTEROL28) | chr1:3273974-3275633 FORWARD			GO:0016021|integral to membrane	1.06659	0.466398	1.72181	0.0147462	2.26799	0.0121838	1.85214	0.0991511	1.02253	0.923762	0.972388	0.921866	0.974902	0.901525	1.02863	0.889261	0.922888	0.537303	0.947365	0.50591	1.03501	0.562541	0.902149	0.339621
SV6_42A12		tyramine hydroxycinnamoyltransferase	AT2G39030.1 | Symbols: | GCN5-related N-acetyltransferase (GNAT) family protein | chr2:16305338-16306024 FORWARD	GO:0008152|metabolic process	GO:0008080|N-acetyltransferase activity		1.0666	0.500927	0.595515	0.0153003	0.51431	0.0521474	0.296475	0.015265	0.39601	0.0993637	0.386469	0.0314707	0.81045	0.230982	0.872503	0.467771	1.39415	0.34723	1.24366	0.00465793	0.91792	0.707765	1.0834	0.344402
SV6_42C06		endosperm specific protein - like [Arabidopsis thaliana] fasciclin-like arabinogalactan protein FLA8 [Arabidopsis thaliana]	AT3G60900.1 | Symbols: FLA10 | FLA10 (fasciclin-like arabinogalactan-protein 10) | chr3:22510548-22511816 REVERSE	GO:0007155|cell adhesion		GO:0005886|plasma membrane; GO:0031225|anchored to membrane	1.04501	0.640064	2.10421	0.000207201	5.57416	1.46836e-06	5.42516	3.65916e-05	6.06942	0.00014653	4.21234	0.00119708	3.10628	0.0105714	2.89218	0.00604803	2.07264	0.000715263	1.09701	0.784973	1.35534	0.294994	1.03013	0.894831
SV6_35D04	DN981245	putative purple acid phosphatase [Arabidopsis thaliana]	AT1G13900.1 | Symbols: | calcineurin-like phosphoesterase family protein | chr1:4753491-4755551 REVERSE		GO:0004722|protein serine/threonine phosphatase activity	GO:0012505|endomembrane system	0.982142	0.877948	0.514565	0.0274991	0.355277	1.73783e-05	0.397702	0.000115183	0.664313	0.0256444	0.583266	0.000301392	0.628669	7.6868e-05	0.758347	0.0907348	0.619501	0.00242261	0.757389	0.0315186	0.854504	0.0655811	0.869143	0.0452302
SV6_04G02	DN982986	snakin2 [Solanum tuberosum] Identities = 28	gi|92893616|gb|ABE91842.1| Gonadotropin, beta chain; Gibberellin regulated protein [Medicago truncatula]				0.879731	0.346648	1.56545	0.0512704	4.19843	0.00255656	2.87546	0.00413749	3.68898	0.000125306	2.15265	5.51755e-05	1.35693	0.0979381	0.932706	0.83391	0.926694	0.3707	0.899547	0.386486	0.965702	0.859407	0.943599	0.456452
SV6_43E01	DN982022		AT4G15830.1 | Symbols: | binding | chr4:8995298-8996561 REVERSE		GO:0005488|binding		0.971149	0.650406	1.69879	0.0309302	2.39982	2.82557e-05	1.42842	0.0951573	1.96046	5.9545e-05	1.0728	0.560884	1.1446	0.402924	1.21588	0.371969	0.959971	0.54809	1.03509	0.939667	0.954811	0.902635	0.770415	0.259692
SV6_10F05	DN983465	xyloglucan endo-14-beta-D-glucanase (EC 3.2.1.-) - tomato	AT5G13870.1 | Symbols: EXGT-A4 | EXGT-A4 (ENDOXYLOGLUCAN TRANSFERASE A4); hydrolase, acting on glycosyl bonds | chr5:4475091-4476219 REVERSE	GO:0005975|carbohydrate metabolic process; GO:0006073|glucan metabolic process	GO:0016798|hydrolase activity, acting on glycosyl bonds	GO:0005618|cell wall; GO:0012505|endomembrane system; GO:0048046|apoplast	1.0054	0.965966	1.44723	0.00198527	3.04408	0.000284716	3.58289	0.00160353	2.57777	0.000292968	2.19477	0.000145989	1.97268	0.000971033	2.03596	0.00374548	2.02184	0.00534219	1.17996	0.229215	1.24391	0.0184893	1.25456	0.00465783
SV6_08H02	DN983317		AT2G42840.1 | Symbols: PDF1 | PDF1 (PROTODERMAL FACTOR 1) | chr2:17833404-17834503 REVERSE				1.02272	0.649184	1.36117	0.0235943	2.41727	0.00358757	2.24554	0.000734841	3.06522	4.50277e-05	1.96087	0.0048205	1.15021	0.0948952	1.21416	0.237879	0.70796	0.0111354	0.853801	0.00284512	1.06168	0.408012	0.951556	0.522627
SV6_24C10	DN980277	Luminal binding protein 5 precursor (BiP 5) (dnaK-type molecular chaperone blp5 precursor - common tobacco)	AT5G28540.1 | Symbols: | luminal binding protein 1 (BiP-1) (BP1) | chr5:10540669-10543278 REVERSE	GO:0006457|protein folding; GO:0009408|response to heat	GO:0005524|ATP binding	GO:0005788|endoplasmic reticulum lumen	0.970012	0.78623	2.05496	0.000485563	2.29542	0.00209861	3.45487	0.0172728	6.94971	0.00202709	7.40436	0.00724883	6.72278	0.000284334	7.06365	0.00970665	12.0863	0.0015838	3.8025	0.00235395	2.62303	0.000154208	2.99682	1.39196e-07
SV6_15G09	DN983861	ou bien neurofilament triplet H protein - mouse	AT4G32330.1 | Symbols: | similar to unknown protein [Arabidopsis thaliana] (TAIR:AT2G25480.1); similar to putative BRI1-KD interacting protein [Oryza sativa (japonica cultivar-group)] (GB:BAD15848.1); contains InterPro domain Targeting for Xklp2; (InterPro:IPR009675) | chr4:15609807-15611873 FORWARD				1.05439	0.659873	1.65426	0.0185971	1.98046	0.0067125	2.12492	0.0236711	1.5204	0.00555619	1.07482	0.8314	1.17225	0.578524	1.15408	0.612782	1.11327	0.512552	0.834492	0.513797	1.17656	0.601331	1.03448	0.795554
SV6_21F05							1.06266	0.583903	2.0108	0.00175783	1.56694	0.0291316	0.564992	0.699827	2.18824	0.0245271	1.80553	0.0141753	1.30389	0.0397997	1.37151	0.0786618	0.983651	0.874313	1.076	0.652934	1.05882	0.734767	1.16114	0.267616
SV6_06C01	DN983102	chloroplast nucleoid DNA binding protein putative	AT1G01300.1 | Symbols: | aspartyl protease family protein | chr1:117065-118522 FORWARD	GO:0006508|proteolysis	GO:0004194|pepsin A activity	GO:0009505|cellulose and pectin-containing cell wall	1.01883	0.878866	2.09967	0.000107699	1.57167	0.0280952	2.36049	0.0109631	2.8934	0.000172769	2.03612	0.037683	1.95616	0.0358135	1.67087	0.0533783	1.82737	0.0079343	1.10468	0.611352	1.66312	0.0422326	1.40983	0.017415
SV6_02H03	DN982828	putative peroxidase [Solanum tuberosum]	AT4G37530.1 | Symbols: | peroxidase, putative | chr4:17634780-17636076 FORWARD	GO:0006979|response to oxidative stress	GO:0004601|peroxidase activity	GO:0012505|endomembrane system	0.978883	0.876729	1.42423	0.124343	3.15052	0.00902712	2.40373	0.010556	0.855358	0.460744	0.927359	0.856769	0.778768	0.0983472	0.75928	0.21156	0.634132	0.0226517	0.898546	0.490407	0.910458	0.49447	0.993888	0.973467
SV5_59F07	DN979277	phytocyanin-related protein [Ipomoea nil]	AT2G25060.1 | Symbols: | plastocyanin-like domain-containing protein | chr2:10669387-10670009 FORWARD	GO:0006118|electron transport	GO:0005507|copper ion binding	GO:0031225|anchored to membrane	1.08543	0.586079	2.64912	0.00231203	2.51985	0.0230199	3.12714	0.00274122	3.01856	0.0081417	2.65479	0.0264972	1.33836	0.233963	1.3739	0.113793	1.25679	0.0305334	0.98642	0.94979	0.976579	0.910862	1.05216	0.805219
SV6_47D06	DN982399	peroxisomal copper-containing amine oxidase [Glycine max]	AT2G42490.1 | Symbols: | copper amine oxidase, putative | chr2:17698678-17702604 REVERSE		GO:0005507|copper ion binding		1.00651	0.962232	1.78026	2.07034e-05	4.39573	6.24294e-07	2.45679	0.0027531	0.731486	0.001937	0.803562	0.00204509	0.72787	0.000659955	0.829932	0.208974	0.753812	0.00791701	0.854003	0.599487	1.0166	0.839203	1.0077	0.939077
SV6_47E06		No hit					1.11583	0.348065	1.50644	0.0753286	2.85013	0.000629856	1.86967	0.0548756	0.733606	0.228283	0.709038	0.428356	0.794364	0.501073	1.02133	0.929216	0.735435	0.0622472	0.74061	0.496143	0.941251	0.82245	0.866877	0.507935
SV6_25E02		lipid transfer protein precursor [Oryza sativa]					0.978302	0.766163	1.53125	0.00173014	3.89446	0.000113871	8.95431	0.000280676	48.0954	1.93932e-08	48.1517	0.000920562	59.7295	0.00228235	29.749	0.0013279	69.9669	0.000157964	19.406	0.011154	16.0715	0.000349053	15.461	0.00333539
SV6_27D12	DN980583	CycD32 [Lycopersicon esculentum]	AT3G50070.1 | Symbols: CYCD3;3 | CYCD3;3 (CYCLIN D3;3); cyclin-dependent protein kinase | chr3:18576305-18577652 REVERSE	GO:0051726|regulation of cell cycle	GO:0004693|cyclin-dependent protein kinase activity	GO:0005634|nucleus	0.864488	0.372629	1.99659	0.0262765	1.91707	0.000179465	2.47305	0.0395437	2.16703	6.32388e-05	1.543	0.00807272	1.14129	0.425815	0.996859	0.991661	1.52921	0.0398225	1.11483	0.486894	0.881561	0.6441	1.02665	0.876374
SV5_55H04	DN978914	fadD7 [Mycobacterium tuberculosis H37Rv]	AT3G48990.1 | Symbols: | AMP-dependent synthetase and ligase family protein | chr3:18170016-18172279 REVERSE	GO:0008152|metabolic process; GO:0009813|flavonoid biosynthetic process	GO:0016208|AMP binding		0.888432	0.477982	0.548278	0.0142438	0.305859	0.0124528	0.408155	0.00759355	0.572162	0.163188	0.699491	0.188035	0.914939	0.763863	1.40342	0.181884	2.17833	0.00155302	2.16443	0.0710226	2.45263	0.0397457	2.29843	0.0716831
SV6_26D06	DN980479	histone H2A [Cicer arietinum]	AT1G08880.1 | Symbols: | histone H2A, putative | chr1:2847147-2847679 REVERSE	GO:0006334|nucleosome assembly; GO:0051276|chromosome organization and biogenesis	GO:0003677|DNA binding	GO:0005634|nucleus	1.02787	0.829759	1.75357	0.00539609	2.15786	0.00440446	2.63785	0.000293644	2.42455	1.9246e-06	1.28627	0.0289622	1.10285	0.514408	1.12697	0.0618783	1.15375	0.156107	0.96854	0.757754	1.08139	0.50908	1.08592	0.475682
SV5_46F09	DN977934	predicted protein of unknown function [Arabidopsis thaliana]	gi|147802454|emb|CAN70401.1| hypothetical protein [Vitis vinifera]				1.1754	0.395735	0.476041	0.000486349	0.488005	0.000627971	0.496956	0.00982463	0.558973	0.00491588	0.687776	0.116284	0.558657	0.0709549	0.238357	0.269187	0.581491	0.000212076	0.808015	0.000385642	0.771584	0.0318242	0.770954	0.197256
SV6_41E10	DN981839	acetyl-CoA:benzylalcohol acetyltranferase [Clarkia concinna]	AT3G26040.1 | Symbols: | transferase family protein | chr3:9520978-9522306 FORWARD		GO:0016740|transferase activity		1.04796	0.498962	1.4465	0.00649481	2.33678	0.00167957	2.10399	0.0033782	1.4573	0.167026	1.14161	0.370382	1.19988	0.197619	1.17189	0.252961	0.764486	0.150024	0.853744	0.416036	0.727208	0.182456	0.769306	0.208858
SV6_47G02		No hit					1.06487	0.327792	1.761	0.00954566	2.50407	0.00135658	2.52361	0.00445687	2.45825	0.000465617	1.62438	0.161608	1.07488	0.772649	1.0142	0.950193	0.883209	0.363532	0.760621	0.23625	0.923184	0.677612	0.988918	0.951316
SV6_50B02		serine carboxylase II-3 [Hordeum vulgare]					1.00456	0.967041	2.73155	8.0057e-07	3.05581	3.86009e-07	5.18437	4.81986e-05	5.37434	1.20553e-06	4.74966	0.000495137	3.6888	0.000825353	3.2292	7.04621e-06	4.08501	0.000747214	1.05766	0.273612	0.98976	0.864829	0.893882	0.0171776
SV6_09E08	DN983376	NAM (no apical meristem) protein-like [Arabidopsis	AT1G56010.2 | Symbols: ANAC021, ANAC022, NAC1 | NAC1 (Arabidopsis NAC domain containing protein 21, Arabidopsis NAC domain containing protein 22); transcription factor | chr1:20950517-20952809 REVERSE	GO:0007275|multicellular organismal development	GO:0003700|transcription factor activity		1.16843	0.250653	0.569041	0.00519639	0.384922	3.80245e-05	0.338941	0.0132057	0.463	4.59992e-05	0.505357	0.013568	0.595248	0.0553099	0.500208	0.066109	0.475311	5.30882e-05	0.710404	0.00988615	0.789883	0.088069	0.775633	0.171285
SV6_09B06	DN983341	putative peroxidase [Arabidopsis thaliana]	AT2G22420.1 | Symbols: | peroxidase 17 (PER17) (P17) | chr2:9520421-9521564 FORWARD	GO:0006979|response to oxidative stress	GO:0004601|peroxidase activity	GO:0012505|endomembrane system	1.08986	0.224449	2.1624	0.00321465	1.70317	0.00156667	1.4672	0.0357897	0.965041	0.797509	0.963177	0.801493	1.15352	0.610464	1.27826	0.457779	2.31236	0.0141067	1.80633	0.0194313	1.58462	0.102559	1.76415	0.00193725
SV6_44D07	DN982112	allene oxide cyclase [Lycopersicon esculentum]	AT1G13280.1 | Symbols: AOC4 | AOC4 (ALLENE OXIDE CYCLASE 4) | chr1:4547621-4548549 FORWARD	GO:0009695|jasmonic acid biosynthetic process		GO:0005886|plasma membrane	0.917117	0.369165	2.08281	0.000139279	4.20168	3.11149e-05	2.96885	0.000130188	1.40371	0.109574	1.15886	0.306293	1.42779	0.000288473	1.66815	0.00395483	2.0845	0.00494431	1.94335	0.00399172	2.78824	0.000111278	2.97957	3.31001e-08
SV6_02B03		beta-galactosidase [Expression vector pBSII-LUCINT]					1.01817	0.818953	2.16401	0.000941774	1.80031	0.0104148	2.54967	0.00230218	2.54233	0.00140708	1.02954	0.452118	0.865649	0.0946195	0.950893	0.438809	0.806068	0.00194301	0.959327	0.796352	1.04142	0.587994	0.916421	0.399581
SV5_47C11	DN977996	AIM1 protein [Arabidopsis thaliana]	AT4G29010.1 | Symbols: AIM1 | AIM1 (ABNORMAL INFLORESCENCE MERISTEM); enoyl-CoA hydratase | chr4:14297318-14302022 REVERSE	GO:0007275|multicellular organismal development; GO:0009845|seed germination	GO:0004300|enoyl-CoA hydratase activity		1.00847	0.906109	0.717155	0.0403461	0.498571	0.000148743	0.223745	0.24562	0.839579	0.41523	2.06225	0.481983	2.45329	0.376007	0.89143	0.579337	1.00962	0.970377	0.980658	0.809349	0.883365	0.128649	1.05357	0.613693
SV6_20H03	DN979921	thaumatin-like protein [Arabidopsis thaliana]	AT1G73620.1 | Symbols: | thaumatin-like protein, putative / pathogenesis-related protein, putative | chr1:27685093-27686615 FORWARD	GO:0051707|response to other organism			1.0918	0.338046	2.80078	0.00230679	3.93081	0.00313426	3.61618	0.00613148	3.93265	0.00123182	2.72388	0.00416596	2.15228	0.00412163	1.81441	2.49491e-05	1.38789	0.0177354	0.919992	0.453528	0.976019	0.261928	1.05337	0.423866
SV6_47F08	DN982425	50S ribosomal protein L34 [Xylella fastidiosa 9a5c]	AT3G13882.1 | Symbols: | structural constituent of ribosome | chr3:4574607-4575859 FORWARD	GO:0006412|translation	GO:0003735|structural constituent of ribosome	GO:0005622|intracellular; GO:0005840|ribosome	0.969924	0.860495	2.1083	0.00969555	2.48584	0.00273393	1.96532	0.028221	1.41787	0.215219	1.27682	0.537044	1.27264	0.282003	1.08161	0.728206	1.27898	0.403798	1.06699	0.869139	1.16	0.482633	1.16743	0.571885
SV5_52B10	DN978560	BiP-isoform D [Glycine max] heat shock protein 70 [Cucumis sativus]	AT5G28540.1 | Symbols: | luminal binding protein 1 (BiP-1) (BP1) | chr5:10540669-10543278 REVERSE	GO:0006457|protein folding; GO:0009408|response to heat	GO:0005524|ATP binding	GO:0005788|endoplasmic reticulum lumen	0.915537	0.505649	1.85461	0.00124364	1.57895	0.014243	2.70888	0.0080544	3.81333	0.0195894	5.03069	0.000172946	5.23723	0.000307562	5.9877	0.00381676	7.87755	0.00102935	2.94576	0.000137789	2.3277	0.0456045	2.34664	0.0536107
SV5_39D11	DN977153	subtilisin-like serine protease ARA12 [Arabidopsis thaliana]	AT5G67360.1 | Symbols: ARA12 | ARA12; subtilase | chr5:26889418-26891691 REVERSE	GO:0006508|proteolysis	GO:0004289|subtilase activity		1.06839	0.670754	2.17276	0.0409582	5.20291	0.00873619	12.0833	0.0335	54.254	0.00258931	67.8846	0.003955	69.2588	0.00345188	60.0492	0.00320544	60.5307	0.00110389	19.7241	0.020154	11.1366	0.00176194	13.1595	0.00620553
SV6_19D03	DN984156		AT2G18050.1 | Symbols: HIS1-3 | HIS1-3 (HISTONE H1-3); DNA binding | chr2:7853177-7853752 FORWARD	GO:0006334|nucleosome assembly	GO:0003677|DNA binding	GO:0000786|nucleosome	1.09953	0.573807	0.369291	0.00763198	0.393247	0.0374295	0.448807	0.09896	0.405616	0.103383	0.50916	0.0355387	0.56963	0.16171	0.596715	0.0420516	0.348688	0.00561044	0.427979	0.0844336	0.700298	0.0889671	0.665772	0.140062
SV5_49G08		No hit					1.07313	0.508991	2.05372	0.00309377	1.65644	0.0138949	2.81021	0.0136262	5.65914	0.00661885	5.01746	1.22563e-06	6.57828	0.00676093	6.49359	0.00427721	8.39379	3.97887e-08	1.98442	0.0129602	1.4684	0.0896452	1.06764	0.572922
SV6_32B12			AT1G08760.1 | Symbols: | similar to unknown protein [Arabidopsis thaliana] (TAIR:AT4G13370.1); similar to Os09g0516700 [Oryza sativa (japonica cultivar-group)] (GB:NP_001063674.1); similar to unknown protein [Oryza sativa (japonica cultivar-group)] (GB:BAD44860.1); similar to Os08g0541500 [Oryza sativa (japonica cultivar-group)] (GB:NP_001062388.1); contains InterPro domain Nucleic acid-binding, …				1.07414	0.548651	0.505726	0.00775115	0.629034	0.0262411	0.403615	0.00354834	0.384433	0.00187463	0.457996	0.00180697	0.838943	0.127269	0.927553	0.430048	0.694097	0.101679	0.952026	0.908638	0.689994	0.271338	0.785153	0.35385
SV6_18A10	DN984060	glucuronosyl transferase homolog ripening-related - tomato	AT3G11340.1 | Symbols: | UDP-glucoronosyl/UDP-glucosyl transferase family protein | chr3:3556734-3558155 FORWARD	GO:0008152|metabolic process	GO:0008194|UDP-glycosyltransferase activity	GO:0012505|endomembrane system	1.13984	0.104859	1.40781	0.00115794	2.85754	7.64029e-05	1.57709	0.0348218	0.336492	0.00137872	0.356881	3.77671e-07	0.487621	0.000677869	0.434816	0.000154477	0.300193	0.000113534	0.732989	0.0100607	0.621747	0.000432168	0.677124	0.0797677
SV6_03F03		No hit					1.13377	0.0583808	0.623088	0.0516437	0.475909	0.00230919	0.544773	0.000741876	0.947404	0.734995	0.782044	0.0286973	0.973156	0.859545	0.613036	0.0547458	0.906668	0.504207	0.965222	0.747551	1.0663	0.416811	1.17945	0.238971
SV6_11E06	DN983544	Translation factor EF-1 alpha - like protein [Arabidopsis thaliana]	AT1G12420.1 | Symbols: ACR8 | ACR8 (ACT Domain Repeat 8) | chr1:4226671-4228915 REVERSE				0.980561	0.854574	1.48043	0.0814377	1.58444	0.0127982	2.66333	0.00211003	3.09317	0.00182042	3.97437	0.00202903	7.04037	0.000228247	6.40349	0.00117931	6.42556	0.00127155	3.00669	0.000270604	3.162	0.0119085	2.3809	0.062373
SV6_43C12		Ran-binding protein [Plasmodium falciparum]					1.08287	0.476245	1.40038	0.133006	2.1623	0.0263677	2.20041	0.018331	2.19965	0.00259465	1.54894	0.172537	1.20435	0.433383	1.43138	0.297327	1.18598	0.55441	0.883899	0.696064	1.0034	0.990546	1.20125	0.00924707
SV5_52G09	DN978619	beta tubulin [Arabidopsis thaliana]	AT5G23860.1 | Symbols: TUB8 | TUB8 (tubulin beta-8) | chr5:8042965-8044531 FORWARD				1.0081	0.970567	2.48663	6.07497e-05	2.29068	0.00186994	2.55365	0.000312346	2.21917	0.00198021	1.34237	0.419153	1.20272	0.491269	1.3551	0.201733	1.07975	0.58112	0.675872	0.170322	0.983876	0.954113	1.14322	0.663684
SV6_22B03	DN980046	dwarf protein OSDIM - rice (diminuto)	AT3G19820.2 | Symbols: DIM, EVE1, DW1, DIM1, CBB1, DWF1 | DWF1 (DIMINUTO 1); catalytic | chr3:6879841-6881622 REVERSE	GO:0006694|steroid biosynthetic process; GO:0009416|response to light stimulus; GO:0009826|unidimensional cell growth	GO:0003824|catalytic activity	GO:0016021|integral to membrane	0.906748	0.540813	2.06041	0.000122405	5.0539	4.4427e-05	3.61493	1.35039e-05	0.419224	0.00272803	0.408999	0.00277626	0.489447	0.00161942	0.455212	0.0022083	0.435304	2.35926e-06	0.57847	0.0793887	0.655667	0.20387	0.683857	0.274631
SV6_12D03	DN983609	peroxidase isozyme 40K precursor [Nicotiana tabacum]	AT2G39040.1 | Symbols: | peroxidase, putative | chr2:16306541-16308251 REVERSE	GO:0006979|response to oxidative stress	GO:0004601|peroxidase activity	GO:0012505|endomembrane system	0.983917	0.7982	3.24303	0.00590708	7.94112	0.000183718	17.5456	0.000611213	41.6221	0.00139351	21.3529	0.00012418	10.7523	0.00388505	3.73075	0.00396724	2.69455	0.000125385	1.55192	0.0357255	1.44211	0.00164961	1.41325	0.121474
SV5_35E07	DN976775	vacuolar processing enzyme [Lycopersicon esculentum] cysteine protease [Homo sapiens]	AT3G20210.1 | Symbols: DELTAVPE, DELTA-VPE | DELTA-VPE (delta vacuolar processing enzyme); cysteine-type endopeptidase | chr3:7052488-7054531 FORWARD	GO:0006508|proteolysis	GO:0004197|cysteine-type endopeptidase activity		1.03086	0.744095	1.34564	0.102792	5.14877	0.000397288	11.7061	0.00219498	80.1457	0.00111809	131.543	0.0064048	90.6624	0.00125131	66.3745	0.003293	79.8214	0.000128221	17.8855	0.024735	9.55892	0.00650062	25.0168	0.0166379
SV6_20C09	DN979864	ATP:citrate lyase [Capsicum annuum]	AT5G49460.1 | Symbols: ACLB-2 | ACLB-2 (ATP-citrate lyase B-2) | chr5:20072274-20075421 FORWARD				1.10213	0.397017	1.88175	0.0013351	2.62469	0.00287606	1.72942	0.00924313	1.1354	0.0183635	1.00618	0.929134	0.969365	0.799261	0.930852	0.340838	0.878326	0.149232	1.03407	0.54169	1.03047	0.550142	1.11251	0.408134
SV5_35G03	DN976795	lipid transfer protein precursor [Oryza sativa]	gi|92873747|gb|ABE82131.1| Plant lipid transfer protein/Par allergen [Medicago truncatula]				0.993962	0.922571	1.93081	0.0018114	4.73965	0.000538178	11.6828	0.000421129	33.7159	0.000479032	48.1647	0.00441207	58.5029	0.0033521	37.9883	0.00451655	55.4785	4.03904e-05	13.7883	0.0293291	11.2436	0.00795637	8.46254	0.0197516
SV6_27F01	DN980596	serine carboxylase II-3 [Hordeum vulgare]	AT2G35770.1 | Symbols: SCPL28 | SCPL28 (serine carboxypeptidase-like 28); serine carboxypeptidase | chr2:15041258-15043576 REVERSE	GO:0006508|proteolysis	GO:0004185|serine carboxypeptidase activity	GO:0012505|endomembrane system	0.848618	0.16805	1.82009	0.00886868	1.59245	0.101928	2.45146	0.0181149	10.011	0.00256993	13.1599	0.00209333	30.8643	0.0032684	20.1242	0.00275457	50.6808	0.0017899	8.28463	0.0258246	3.49292	0.024565	1.92883	0.118065
SV6_14G05	DN983774		AT4G36470.1 | Symbols: | S-adenosyl-L-methionine:carboxyl methyltransferase family protein | chr4:17215131-17216478 REVERSE		GO:0008757|S-adenosylmethionine-dependent methyltransferase activity		1.14073	0.392121	0.384974	0.00102393	0.473334	0.030296	0.538493	0.0841938	0.373556	0.00206939	0.34862	0.0106891	0.578311	0.0957371	0.662025	0.148051	0.734868	0.0615449	0.857565	0.198223	1.1214	0.600533	1.14386	0.306116
SV5_01B04		PsAD1					1.10464	0.319423	0.558403	5.17648e-06	0.561434	0.000641253	0.393841	0.00285483	0.364222	0.0130006	0.582495	0.237669	0.628283	0.335303	0.621644	0.245882	0.360321	6.03424e-05	0.534839	0.031223	0.57836	0.0111846	0.832202	0.389351
SV6_47F07	DN982424	elicitor like protein [Arabidopsis thaliana]	AT4G14420.1 | Symbols: | lesion inducing protein-related | chr4:8302167-8303734 REVERSE			GO:0005783|endoplasmic reticulum	1.05987	0.529047	1.9664	0.00533871	2.49723	0.00117519	1.94365	0.00358352	1.41409	0.00209768	1.53856	0.0102434	1.19524	0.0151218	1.01813	0.739622	1.27971	0.129288	1.00791	0.973308	1.1424	0.393794	1.16644	0.320117
SV5_46G02		No hit					1.12011	0.55142	0.548981	0.0100447	0.428489	0.0130416	0.428501	0.0118327	0.532051	0.00692321	0.65859	0.0519964	0.808402	0.397576	0.748323	0.0922791	0.978178	0.919964	1.14486	0.147319	1.26076	0.327468	1.35093	0.157896
SV6_10D06	DN983448	histone H1 - tomato	AT1G06760.1 | Symbols: | histone H1, putative | chr1:2076686-2077615 REVERSE	GO:0006334|nucleosome assembly	GO:0003677|DNA binding	GO:0000786|nucleosome	1.07488	0.677141	1.9007	0.0122183	3.07359	0.00271008	3.68298	0.00852288	3.865	0.000215016	1.91768	0.173199	1.76826	0.0132019	2.01001	0.0192801	1.68493	0.0356712	0.958118	0.927945	1.31386	0.429295	1.07531	0.759602
SV5_53G03	DN978709	Chaperone protein dnaJ protein [Thermotoga maritima]	AT4G13830.2 | Symbols: J20 | J20 (DNAJ-LIKE 20); heat shock protein binding | chr4:8011514-8012573 FORWARD	GO:0006457|protein folding	GO:0031072|heat shock protein binding		1.05435	0.672084	0.709362	0.018738	0.495796	0.00259566	0.51132	0.00172199	0.637525	0.00869167	0.818269	0.155653	0.793802	0.0763364	0.825614	0.0632104	0.794977	0.171707	0.933452	0.656877	1.13254	0.049458	1.29722	0.0515102
SV5_39F02	DN977168		AT5G65650.1 | Symbols: | similar to unknown protein [Arabidopsis thaliana] (TAIR:AT4G36660.1); similar to BAC19.4 [Lycopersicon esculentum] (GB:AAG01119.1); contains InterPro domain Protein of unknown function DUF1195; (InterPro:IPR010608) | chr5:26256814-26258421 FORWARD				1.09966	0.610097	0.603599	0.000469863	0.670167	0.000769801	0.491309	0.00049164	0.969053	0.784503	0.975338	0.900121	0.835459	0.389224	0.827714	0.106766	0.885286	0.352551	1.04627	0.523049	1.11174	0.333705	1.08594	0.580673
SV5_53F07	DN978701	Cycloartenol Synthase [Panax ginseng] oxidosqualene cyclase [Allium macrostemon] lupeol synthase [Olea europaea] beta-Amyrin Synthase [Panax ginseng]	AT2G07050.1 | Symbols: CAS1 | CAS1 (CYCLOARTENOL SYNTHASE 1) | chr2:2924626-2930292 FORWARD	GO:0019745|pentacyclic triterpenoid biosynthetic process	GO:0016871|cycloartenol synthase activity		1.03021	0.790018	1.60446	0.00314264	2.53025	0.00249021	1.90661	0.00211092	0.786677	0.00178514	0.736655	0.222727	0.633083	0.0685844	0.698486	0.0475675	0.677591	0.00603007	0.636359	0.20541	0.705778	0.458667	0.742534	0.15357
SV6_38C05	DN981522	cyclin D3-like protein [Arabidopsis thaliana]	AT5G67260.1 | Symbols: CYCD3;2 | CYCD3;2 (CYCLIN D3;2); cyclin-dependent protein kinase | chr5:26853539-26854891 FORWARD	GO:0051726|regulation of cell cycle	GO:0004693|cyclin-dependent protein kinase activity	GO:0005634|nucleus	1.08483	0.474132	2.25606	0.000586466	3.27798	0.000909053	3.11924	0.0136093	2.8799	0.00121459	1.45921	0.319248	1.24641	0.473626	1.28105	0.233545	1.08079	0.717748	0.880262	0.76559	1.57653	0.247339	0.991673	0.965052
SV6_18A04		N.tabacum mRNA for ENOD40 peptide					1.07758	0.322144	0.315379	2.19761e-06	0.392091	4.85456e-05	0.578019	3.89805e-05	0.31359	0.000104229	0.500373	0.00212537	0.534434	0.0327752	0.198589	0.202822	0.345033	1.53699e-06	0.696526	0.0269598	0.705359	0.195791	0.654618	0.026052
SV6_42D05		nucleoid DNA-binding protein cnd41 chloroplast - common tobacco	AT1G01300.1 | Symbols: | aspartyl protease family protein | chr1:117065-118522 FORWARD	GO:0006508|proteolysis	GO:0004194|pepsin A activity	GO:0009505|cellulose and pectin-containing cell wall	1.03173	0.884949	2.38989	0.00029977	1.77704	0.0340947	3.25642	0.00229407	4.02515	2.87119e-06	3.1358	0.00353298	2.19724	0.00595001	2.19343	0.000313463	1.84204	0.00226087	1.12563	0.658191	2.20027	0.110873	3.08855	0.00870753
SV5_45C07	DN977800	nucleoid DNA-binding-like protein [Arabidopsis	AT1G09750.1 | Symbols: | chloroplast nucleoid DNA-binding protein-related | chr1:3157543-3158962 FORWARD	GO:0006508|proteolysis	GO:0004194|pepsin A activity	GO:0012505|endomembrane system	1.02747	0.866415	1.55048	0.00657258	4.19248	0.00711412	4.91408	0.00208697	5.18185	0.00757796	3.23155	0.00322438	2.26641	0.00123934	3.03597	0.0022007	1.65295	0.0043744	1.01923	0.933772	0.95644	0.802544	0.998764	0.992904
SV6_41A05	DN981786		AT3G27210.1 | Symbols: | similar to unknown protein [Arabidopsis thaliana] (TAIR:AT5G40860.1); similar to Os04g0380200 [Oryza sativa (japonica cultivar-group)] (GB:NP_001052596.1); similar to OSJNBb0089B03.11 [Oryza sativa (japonica cultivar-group)] (GB:CAE03997.1); similar to Os01g0920100 [Oryza sativa (japonica cultivar-group)] (GB:NP_001045217.1) | chr3:10046695-10048459 REVERSE	GO:0006499|N-terminal protein myristoylation		GO:0009507|chloroplast	1.03234	0.784305	0.394108	0.00604564	0.296115	0.00191812	0.329904	0.000437279	0.4335	0.00758562	0.395647	0.00923351	0.538542	0.130493	0.735571	0.180907	0.895391	0.632646	1.03294	0.777405	1.3548	0.104117	1.38785	0.0613438
SV6_27D11	DN980582	mevalonate disphosphate decarboxylase [Hevea brasiliensis]	AT2G38700.1 | Symbols: ATMVD1, MVD1 | MVD1 (mevalonate diphosphate decarboxylase 1) | chr2:16187996-16190863 REVERSE				0.861688	0.301143	1.77886	0.00069177	3.47771	0.000843794	2.29019	0.0064659	1.06974	0.34442	0.92443	0.438847	1.00039	0.99722	1.08448	0.136664	0.881111	0.30162	0.772025	0.106463	0.706708	0.000902812	0.758372	0.0585632
SV6_32G04		No hit					1.04387	0.743766	0.401335	0.0146967	0.264461	0.00925854	0.257243	0.0140668	0.216126	0.0028842	0.252182	0.0127408	0.340037	0.00343712	0.392529	0.0138105	0.228956	6.84389e-05	0.493644	0.152294	0.826068	0.647246	0.949609	0.832561
SV6_28G11	DN980713	In2-1 protein [Glycine max]	AT5G02790.1 | Symbols: | In2-1 protein, putative | chr5:632875-634856 FORWARD	GO:0008152|metabolic process	GO:0004364|glutathione transferase activity	GO:0005737|cytoplasm	1.02075	0.82284	1.92919	5.74741e-07	3.86258	0.000651841	2.52908	0.000547852	0.584029	0.00295924	0.620277	0.000349552	0.799766	0.00111041	0.84427	0.0705458	0.982062	0.91207	1.07336	0.313296	1.19571	0.0696196	1.03578	0.59892
SV6_18F09	DN984109	putative flavonol sulfotransferase [Arabidopsis thaliana]	AT1G74090.1 | Symbols: | sulfotransferase family protein | chr1:27866664-27867716 FORWARD		GO:0008146|sulfotransferase activity		1.04284	0.654411	1.43078	0.00311353	2.49364	0.000629305	1.62597	0.0171552	0.406732	0.0189489	0.408364	6.17931e-05	0.503515	0.00260278	0.444161	0.00759046	0.252507	0.000218192	0.601705	0.000263912	0.643469	1.35175e-06	0.65308	0.0437935
SV6_16C03		putative histidine decarboxylase [Arabidopsis thaliana]					0.995123	0.970095	0.329179	0.000134478	0.325639	0.0033086	0.40964	0.0296568	0.377234	0.0146103	0.481122	0.0325886	0.59207	0.067222	0.616801	0.121096	0.514827	0.000135752	0.675319	0.124708	0.559897	0.16431	0.714238	0.131793
SV6_41E05	DN981834	putative TFIIIA (or kruppel)-like zinc finger protein [Medicago sativa]	AT5G43170.1 | Symbols: AZF3 | AZF3 (ARABIDOPSIS ZINC-FINGER PROTEIN 3); nucleic acid binding / transcription factor/ zinc ion binding | chr5:17348278-17348859 REVERSE		GO:0003676|nucleic acid binding; GO:0003700|transcription factor activity; GO:0008270|zinc ion binding		1.19173	0.0484098	0.452758	0.00816305	0.369224	1.75352e-05	0.436895	2.1917e-05	0.535844	0.00124284	0.556891	0.0132241	0.545813	1.9536e-05	0.657365	0.00303872	0.635548	0.0280594	0.829697	0.015218	0.810188	0.0562515	0.725174	0.0351793
SV5_03D07	DN977243		AT4G25670.1 | Symbols: | similar to unknown protein [Arabidopsis thaliana] (TAIR:AT4G25690.2); similar to conserved hypothetical protein [Medicago truncatula] (GB:ABE85314.1) | chr4:13085440-13086006 REVERSE				0.989297	0.809889	0.617319	0.0430598	0.499259	0.0320606	0.431874	0.0182668	0.712526	0.000662164	0.821137	0.408298	1.06537	0.547296	0.946009	0.465639	0.912854	0.193695	0.922314	0.414157	1.06339	0.469446	1.36024	0.00171379
SV5_04E05	DN978302		AT3G27210.1 | Symbols: | similar to unknown protein [Arabidopsis thaliana] (TAIR:AT5G40860.1); similar to Os04g0380200 [Oryza sativa (japonica cultivar-group)] (GB:NP_001052596.1); similar to OSJNBb0089B03.11 [Oryza sativa (japonica cultivar-group)] (GB:CAE03997.1); similar to Os01g0920100 [Oryza sativa (japonica cultivar-group)] (GB:NP_001045217.1) | chr3:10046695-10048459 REVERSE	GO:0006499|N-terminal protein myristoylation		GO:0009507|chloroplast	1.01266	0.91217	0.42093	2.24518e-05	0.311355	0.00518166	0.397595	0.000661286	0.393797	0.00235652	0.468409	0.0585342	0.494242	0.025886	0.647617	0.0809312	0.92503	0.645753	1.13115	0.127724	1.23286	0.226012	1.25058	0.0549085
SV5_35D07	DN976763	CycD32 [Lycopersicon esculentum]	AT5G67260.1 | Symbols: CYCD3;2 | CYCD3;2 (CYCLIN D3;2); cyclin-dependent protein kinase | chr5:26853539-26854891 FORWARD	GO:0051726|regulation of cell cycle	GO:0004693|cyclin-dependent protein kinase activity	GO:0005634|nucleus	0.918115	0.145546	2.38979	3.59387e-06	3.00827	6.49863e-10	3.36284	1.15862e-08	2.73984	0.0028127	1.95463	0.00230988	1.37291	0.00498304	1.05501	0.876421	1.44652	5.27487e-06	1.1611	0.616458	0.846444	0.638227	0.958417	0.909876
SV5_08B06	DN979625	hydroxycinnamoyl-CoA:tyramine N-(hydroxycinnamoyl) transferase [Capsicum annuum]	AT2G39030.1 | Symbols: | GCN5-related N-acetyltransferase (GNAT) family protein | chr2:16305338-16306024 FORWARD	GO:0008152|metabolic process	GO:0008080|N-acetyltransferase activity		1.155	0.061654	0.60857	0.132946	0.521504	0.0125176	0.455552	0.0207547	0.539799	0.0182398	0.782912	0.0130657	0.951366	0.634748	0.933279	0.665536	1.41448	0.0292643	1.1449	0.156904	1.12492	0.376429	0.877208	0.0543969
SV6_27D06	DN980576	allene oxide cyclase [Lycopersicon esculentum]	AT1G13280.1 | Symbols: AOC4 | AOC4 (ALLENE OXIDE CYCLASE 4) | chr1:4547621-4548549 FORWARD	GO:0009695|jasmonic acid biosynthetic process		GO:0005886|plasma membrane	0.888334	0.285402	1.60941	2.43762e-06	2.40921	0.000878336	2.04951	1.55648e-07	1.29995	0.00256603	1.60424	0.0468671	1.46322	0.0497357	1.50924	0.0275808	1.379	0.0298893	1.48014	0.100918	1.44441	0.0120287	1.58909	0.00640796
SV5_35F01		hydroproline-rich protein [Glycine max]					0.901585	0.521259	1.48118	0.0105183	1.70853	0.0171778	3.48514	0.00496565	7.51299	3.08574e-05	7.07981	0.000625107	16.2828	0.00271761	17.4424	0.000272971	23.4512	8.3465e-06	6.08043	0.00061125	5.29143	0.00359619	3.48245	0.00169254
SV5_45C09	DN977802		AT1G70160.1 | Symbols: | similar to unknown protein [Arabidopsis thaliana] (TAIR:AT5G54870.1); similar to unknown protein [Arabidopsis thaliana] (TAIR:AT4G27020.1); similar to unknown protein [Oryza sativa (japonica cultivar-group)] (GB:BAD53001.1); similar to unknown protein [Oryza sativa (japonica cultivar-group)] (GB:BAB89049.1); similar to conserved hypothetical protein [Medicago truncatula] …			GO:0012505|endomembrane system	0.969312	0.755684	0.616347	0.00442288	0.480626	0.00165013	0.605711	0.00585843	0.770604	0.00392746	0.747174	0.10177	0.841374	0.511868	0.825994	0.30837	0.835984	0.0167038	0.989405	0.955196	0.927308	0.782911	0.966218	0.818661
SV6_13G02		No hit					1.30632	0.0314876	0.479352	0.00307811	0.498138	0.000162983	0.692275	0.2561	0.368059	0.00421359	0.529089	0.00157263	0.58892	0.000818065	0.568923	0.0191908	0.531989	0.0158686	0.679909	0.1674	0.708311	0.0224435	0.610273	0.05152
SV6_48G03	DN982528	sterol 4-alpha-methyl-oxidase [Arabidopsis thaliana]	AT1G07420.1 | Symbols: ATSMO1, ATSMO2-2, ATSMO2, SMO2-2 | SMO2-2 (sterol 4-alpha-methyl-oxidase 2); C-4 methylsterol oxidase | chr1:2277907-2280030 FORWARD	GO:0008152|metabolic process	GO:0000254|C-4 methylsterol oxidase activity	GO:0012505|endomembrane system	0.9513	0.595138	1.27809	0.0138763	2.2776	0.00025213	1.61493	0.081432	0.633565	0.0606896	0.564756	0.0879426	0.607442	0.129121	0.581655	0.0497475	0.696997	0.0596754	0.547483	0.122165	0.748673	0.336056	0.71454	0.161179
SV6_30D09	DN980867	adenosine kinase 2 [Arabidopsis thaliana]	AT5G03300.1 | Symbols: ADK2 | ADK2 (ADENOSINE KINASE 2); kinase | chr5:796572-798996 FORWARD		GO:0016301|kinase activity		0.997832	0.989756	2.45483	1.8002e-06	2.46063	0.000258942	2.16103	0.000529995	1.50175	0.0286823	1.02282	0.914195	1.3071	0.169606	1.38469	0.0678517	1.01141	0.912974	0.872818	0.265368	1.02949	0.90878	1.01159	0.965865
SV5_10B09	DN979743	2-oxoacid-dependent oxidase [Arabidopsis thaliana] gibberelin 3beta-hydroxylase [Lactuca sativa] flavonol synthase [Citrus unshiu]	AT3G50210.3 | Symbols: | oxidoreductase | chr3:18625320-18627211 REVERSE	GO:0007568|aging; GO:0009267|cellular response to starvation	GO:0016491|oxidoreductase activity		1.00807	0.946494	0.43707	0.0116659	0.579933	0.050261	0.559742	0.0162751	0.614001	0.022639	0.73928	0.0508203	0.686393	0.156626	0.707475	0.0122568	0.514147	0.000115962	0.857468	0.418869	0.78794	0.447458	0.671783	0.0114031
SV6_28D11	DN980678	TA20 [Nicotiana tabacum]	gi|1657814|gb|AAB18190.1| TA20 [Nicotiana tabacum]				0.981591	0.835292	2.46332	0.00036358	1.5517	0.0699075	2.71775	0.00432717	2.9195	0.000120329	0.991768	0.953662	1.08762	0.285439	1.13584	0.363739	0.871647	0.293216	0.94258	0.377725	0.904971	0.101817	0.994827	0.948083
SV5_55G06	DN978904		AT3G61820.1 | Symbols: | aspartyl protease family protein | chr3:22891049-22892500 REVERSE	GO:0006508|proteolysis	GO:0004194|pepsin A activity	GO:0009505|cellulose and pectin-containing cell wall	1.09162	0.0562643	2.45492	0.000761207	1.48737	0.00105192	2.64905	0.000287586	3.72385	0.00396616	2.78608	0.000133026	2.04229	8.43299e-05	1.79382	0.0395639	1.8821	0.000124539	1.20667	0.000829832	1.48528	0.102513	2.3678	0.0231134
SV6_34B09		No hit					1.05776	0.228536	0.38148	0.000916215	0.327135	0.00133427	0.384307	0.00590444	0.276428	0.00728544	0.281997	6.07053e-06	0.513347	0.00115791	0.479072	0.00943485	0.215012	6.39842e-06	0.430363	0.00424747	0.479431	0.00879614	0.527214	0.0429688
SV6_49C07	DN982580	histone H1 [Lycopersicon esculentum] ribosome-sedimenting protein [Pisum sativum]	AT1G06760.1 | Symbols: | histone H1, putative | chr1:2076686-2077615 REVERSE	GO:0006334|nucleosome assembly	GO:0003677|DNA binding	GO:0000786|nucleosome	0.993641	0.955518	1.99845	0.000212309	3.63138	0.000778557	3.40643	3.57105e-08	4.19117	8.21765e-07	2.30846	0.0467165	2.21671	0.0212434	1.94368	0.00139983	1.48761	0.0705631	0.937923	0.865339	1.251	0.579963	1.21782	0.432072
SV6_38F12	DN981565		AT5G03330.2 | Symbols: | OTU-like cysteine protease family protein | chr5:807727-809607 FORWARD		GO:0008234|cysteine-type peptidase activity		1.06968	0.605602	0.517859	0.0492116	0.371281	0.000945975	0.317165	9.92063e-06	0.445373	0.00467247	0.74016	0.0244631	1.00937	0.95652	0.602428	0.065022	0.862086	0.0868382	0.847568	0.405212	0.745055	0.183751	1.16949	0.0124363
SV5_47B12	DN977985	branched chain alpha-keto acid dehydrogenase E1-alpha subunit [Lycopersicon esculentum]	AT1G21400.1 | Symbols: | 2-oxoisovalerate dehydrogenase, putative / 3-methyl-2-oxobutanoate dehydrogenase, putative / branched-chain alpha-keto acid dehydrogenase E1 alpha subunit, putative | chr1:7493481-7496229 FORWARD	GO:0008152|metabolic process	GO:0003863|3-methyl-2-oxobutanoate dehydrogenase (2-methylpropanoyl-transferring) activity		1.04484	0.518839	0.41993	4.28763e-05	0.372554	0.00020822	0.602365	0.0257792	0.329245	0.000996209	0.487387	8.53521e-05	0.420849	0.011372	0.551216	0.000102874	0.405348	0.00209863	0.72589	0.000856153	0.633905	0.00264484	0.682871	0.0692197
SV6_44F04		No hit					0.865112	0.421393	1.77585	0.000127636	2.33671	6.82902e-05	2.94568	0.000717902	3.66557	0.00451067	4.16348	0.000198891	3.42001	1.54956e-05	4.14041	0.000508749	6.47171	0.0041207	2.54548	0.00569601	2.29591	0.0986365	2.43418	0.026044
SV6_16A10		34 kDA porin [Solanum tuberosum]					1.15416	0.387312	2.00248	0.000970721	2.76827	0.000738661	2.60249	0.0125169	1.67983	0.000540047	1.33367	0.221148	1.39156	0.152269	1.17099	0.363078	1.46165	0.074018	1.11657	0.672036	1.08155	0.594135	1.1515	0.488824
SV6_05G08	DN983071		AT1G07280.2 | Symbols: | binding | chr1:2238504-2240990 FORWARD		GO:0005488|binding	GO:0009507|chloroplast	1.04718	0.640242	0.657765	0.0174644	0.451457	2.12762e-05	0.56956	0.0513613	0.683389	0.149681	0.667569	0.247123	0.744423	0.22606	0.641737	0.0213147	0.610876	0.0179895	0.929718	0.334152	0.818948	0.0072013	0.788802	0.12311
SV5_41D09	DN977427		AT2G17120.1 | Symbols: LYM2 | peptidoglycan-binding LysM domain-containing protein | chr2:7466238-7467730 FORWARD	GO:0016998|cell wall catabolic process		GO:0031225|anchored to membrane	0.943138	0.666311	1.33716	0.00993986	1.62885	0.0066853	2.67962	0.000537607	3.04838	5.01588e-06	2.21786	0.000551716	1.64486	0.00896374	1.56395	0.0196022	1.54698	0.0180292	1.12806	0.54541	1.07042	0.476246	0.977534	0.793691
SV5_01D06	DN976464		AT4G33985.1 | Symbols: | similar to unknown protein [Arabidopsis thaliana] (TAIR:AT2G15590.2); similar to Os04g0282200 [Oryza sativa (japonica cultivar-group)] (GB:NP_001052367.1); similar to Os02g0766600 [Oryza sativa (japonica cultivar-group)] (GB:NP_001048224.1); similar to Os01g0898800 [Oryza sativa (japonica cultivar-group)] (GB:NP_001045096.1); contains InterPro domain Protein of unknown fu…				1.06506	0.209107	0.505534	0.00151746	0.363851	0.00359206	0.419727	0.0178636	0.571624	0.000882364	0.717886	0.251171	0.845893	0.208837	0.708986	0.103074	0.89936	0.195817	1.35317	0.420116	1.50057	0.10268	1.18196	0.551141
SV5_46E10	DN977923	histone H1 [Lycopersicon esculentum]	AT1G06760.1 | Symbols: | histone H1, putative | chr1:2076686-2077615 REVERSE	GO:0006334|nucleosome assembly	GO:0003677|DNA binding	GO:0000786|nucleosome	0.967407	0.499546	1.69562	0.00473316	3.472	1.90256e-06	3.12816	0.000732605	3.97463	5.60946e-05	2.4645	8.31039e-05	1.92044	0.000526178	1.7792	0.000818264	1.55825	0.00913743	0.96866	0.834689	1.09293	0.284795	1.33693	0.00183236
SV6_29B09	DN980747	diablo [Drosophila melanogaster]	AT1G51540.1 | Symbols: | similar to kelch repeat-containing protein [Arabidopsis thaliana] (TAIR:AT3G27220.1); similar to hypothetical protein gll3375 [Gloeobacter violaceus PCC 7421] (GB:NP_926321.1); similar to Os08g0128000 [Oryza sativa (japonica cultivar-group)] (GB:NP_001060908.1); similar to Os04g0487100 [Oryza sativa (japonica cultivar-group)] (GB:NP_001053143.1); contains InterPro domain …			GO:0005794|Golgi apparatus	1.09642	0.343231	0.446193	0.015409	0.527438	0.0457549	0.501178	0.0611101	0.629522	0.0500017	0.804921	0.385158	0.722393	0.289108	0.662159	0.102207	0.632709	0.0355484	0.702504	0.000710434	0.699419	0.0119082	0.719139	0.00494761
SV6_07F08	DN983219	WIZZ [Nicotiana tabacum]	AT1G80840.1 | Symbols: ATWRKY40, WRKY40 | WRKY40 (WRKY DNA-binding protein 40); transcription factor | chr1:30388726-30390248 FORWARD	GO:0006355|regulation of transcription, DNA-dependent; GO:0050691|regulation of defense response to virus by host	GO:0003700|transcription factor activity		1.0016	0.992839	0.472052	0.00837063	0.257264	0.0111265	0.283804	0.00264176	0.491145	0.105389	0.398527	0.0343302	0.583255	0.0218708	0.592992	0.0125492	0.585051	0.0174988	0.665874	0.308246	0.74911	0.446055	0.778194	0.180217
SV6_07A06		No hit					1.00668	0.970113	1.99408	0.0057595	2.14206	0.00601575	1.9084	0.0557508	1.17455	0.132311	1.15915	0.523049	1.03057	0.900254	1.11984	0.542325	1.03799	0.671782	0.902001	0.816734	1.39063	0.479406	1.14555	0.673076
SV5_56A08	DN978930	rac-GTP binding protein-like [Arabidopsis thaliana] (transduction)	AT5G27540.2 | Symbols: EMB2473 | EMB2473 (EMBRYO DEFECTIVE 2473); GTP binding / calcium ion binding | chr5:9722819-9727115 FORWARD		GO:0005509|calcium ion binding; GO:0005525|GTP binding		0.937963	0.679561	0.529356	0.00387953	0.436485	0.000397553	0.535164	0.0572284	0.539803	0.0118075	0.606379	0.0435436	0.559027	0.0831476	0.674822	0.182826	0.689826	0.000159962	0.626895	0.213102	0.656733	0.335812	0.735945	0.151779
SV6_05B07		NONSPECIFIC LIPID-TRANSFER PROTEIN PRECURSOR (LTP)					0.826233	0.128824	2.56677	7.93243e-06	5.49049	7.87452e-05	12.9824	0.00148443	41.0534	2.24879e-05	52.975	0.000265351	62.3224	0.000970207	43.5355	0.00134156	33.6421	3.47583e-05	13.1745	0.00624994	12.0966	0.00236943	16.8458	0.00514289
SV5_47E05	DN978014	molecular chaperone MRJ [Bos taurus] dnaJ protein [Thermotoga maritima]	AT1G56300.1 | Symbols: | DNAJ heat shock N-terminal domain-containing protein | chr1:21082687-21083833 REVERSE	GO:0006457|protein folding	GO:0031072|heat shock protein binding		1.04384	0.677849	0.890832	0.073859	0.493321	5.66538e-06	0.511117	0.000607828	0.585948	0.0526717	0.797637	0.218729	0.791681	0.044244	0.651034	0.0167253	0.569304	0.00157905	0.737565	0.00793896	0.689511	0.0199875	0.978422	0.880199
SV6_25E11	DN980400	AP2-containing DNA-binding protein [Arabidopsis	AT1G64380.1 | Symbols: | AP2 domain-containing transcription factor, putative | chr1:23894644-23895651 REVERSE	GO:0006355|regulation of transcription, DNA-dependent	GO:0003677|DNA binding; GO:0003700|transcription factor activity	GO:0005634|nucleus	1.11724	0.125142	0.381067	0.000282491	0.26445	0.00147032	0.210661	3.24602e-05	0.358609	0.00109641	0.363507	0.0213969	0.568588	0.0360266	0.450665	0.0137727	0.38585	0.00419919	0.559794	6.6636e-05	0.563808	0.0203662	0.704043	0.0105444
SV6_49A06	DN982555	ganglioside expression factor 2 MAP1 light chain 3 related protein [Homo sapiens] polyprotein [pestivirus type 1]	AT1G62040.1 | Symbols: ATG8C | ATG8C (AUTOPHAGY 8C); microtubule binding | chr1:22936881-22937918 FORWARD	GO:0006914|autophagy	GO:0008017|microtubule binding		1.07792	0.410833	0.564949	0.0297934	0.482958	0.00980636	0.600043	0.0354058	0.856919	0.312905	0.834602	0.33624	0.865534	0.312899	0.990259	0.956254	0.791237	0.179268	0.950472	0.35033	0.88541	0.220504	0.785346	0.179525
SV5_34E04	DN976676	glucose-regulated protein 78 [Lycopersicon esculentum]	AT5G42020.2 | Symbols: BIP | BIP (LUMINAL BINDING PROTEIN); ATP binding | chr5:16824925-16827708 REVERSE	GO:0006457|protein folding; GO:0009408|response to heat	GO:0005524|ATP binding	GO:0005788|endoplasmic reticulum lumen	0.921257	0.057754	2.60664	0.00673407	1.85295	0.0252518	2.84305	0.0235113	4.28944	0.0326139	4.4363	0.0173923	4.69814	0.0014268	4.861	0.0026352	5.43677	0.0282405	2.46894	0.0192443	1.79227	0.0284225	2.0106	0.00116471
SV5_59F09		putative AP2 domain transcriptional regulator 5' partial 1-558 [Arabidopsis thaliana]					1.06394	0.576787	0.531297	5.29392e-06	0.371297	0.0114292	0.713675	0.00318981	0.550536	0.0123483	0.595889	0.00422048	0.812307	0.136572	0.905982	0.055617	0.709925	0.0191665	0.983434	0.924301	0.943484	0.688961	1.13946	0.0229596
SV6_49G07	DN982628	nonspecific lipid transfer protein [Pinus taeda]	gi|2497751|sp|Q41073|NLTP_PINTA Nonspecific lipid-transfer protein precursor (LTP)				1.10705	0.719236	2.3309	0.0060785	5.1231	0.00836298	11.2051	0.00517177	45.1694	0.000401058	53.68	0.0011285	54.1484	0.00527335	32.0938	0.00413662	36.6873	0.000128868	12.4983	0.0225543	8.7965	0.00561214	11.293	0.0112088
SV6_16F05		lipase [Arabidopsis thaliana] early nodulin 8 precursor - alfalfa					0.912432	0.572325	2.24356	0.00117445	4.36992	2.77172e-05	4.80639	0.00194516	1.48151	0.151612	0.766402	0.468566	0.985122	0.908857	0.601791	0.0326032	0.347051	0.00240001	0.456926	0.0604946	0.500721	0.0549394	0.540545	0.0328791
SV5_47F09	DN978030	ganglioside expression factor 2 MAP1 light chain 3 related protein [Homo sapiens]	AT4G21980.1 | Symbols: ATG8A, APG8A | APG8A (autophagy 8A) | chr4:11655925-11656821 FORWARD				1.01603	0.871309	0.614036	4.69268e-05	0.493873	5.15749e-06	0.623392	0.00646163	0.865129	0.0727312	1.21553	0.266768	1.24488	0.159736	1.09485	0.431105	1.22294	0.0834431	1.2491	0.287012	1.27917	0.127017	1.18872	0.281938
SV6_03B12		No hit					0.900231	0.29777	1.83238	0.0248731	1.97078	0.0524535	2.22342	0.106225	3.04529	0.0078039	2.44434	0.0384282	2.13623	0.0200752	1.6714	0.108402	1.9378	0.0569923	1.20039	0.204399	0.974117	0.878658	1.33964	0.195727
SV5_59D03	DN979249	serine-rich protein [Arabidopsis thaliana]	AT5G11090.1 | Symbols: | serine-rich protein-related | chr5:3524797-3525450 FORWARD				0.97075	0.800729	0.531241	0.00133496	0.312167	4.82687e-06	0.453915	0.00552869	0.602674	0.0111155	0.736219	0.0101007	0.713554	0.0154542	0.780358	0.0565542	0.42392	0.00125852	0.755469	0.0021773	0.915247	0.424418	0.967635	0.810656
SV5_38D05	DN977051	MAR-binding protein [Nicotiana tabacum] SAR DNA binding protein [Oryza sativa]	AT3G05060.1 | Symbols: | SAR DNA-binding protein, putative | chr3:1413180-1415570 REVERSE		GO:0003677|DNA binding		0.839098	0.0008822	2.07917	1.22906e-05	1.25447	0.00368331	1.2213	0.0359038	0.858239	0.383566	0.964432	0.885768	0.699623	0.129412	0.746978	0.214423	0.738564	0.104964	0.766701	0.00448813	0.850355	0.0543287	0.790939	0.00585332
SV6_47C07	DN982388		AT2G46420.1 | Symbols: | similar to unknown protein [Arabidopsis thaliana] (TAIR:AT3G61700.1); similar to uncharacterized plant-specific domain TIGR01589 family protein [Solanum demissum] (GB:AAU93592.2); contains InterPro domain Conserved hypothetical protein 1589, plant; (InterPro:IPR006476) | chr2:19061964-19063903 FORWARD				0.922411	0.299826	0.637534	0.000939692	0.481137	0.00209624	0.506154	3.73093e-05	0.48547	0.00509636	0.486468	0.000163854	0.509973	0.000721181	0.624671	0.0555105	0.465354	0.000752845	0.605469	0.0279881	0.651781	0.0140086	0.729905	0.012294
SV6_13A04		chlorophyll synthetase G4 [imported] - Arabidopsis thaliana					0.899901	0.451753	1.48244	0.00356753	1.63016	1.51795e-05	2.08736	0.00466197	2.28972	0.0423095	2.48334	0.00227423	3.12214	0.00175092	1.93003	0.084559	4.31094	0.000323014	1.69217	0.051129	1.7176	0.0585527	1.37918	0.056974
SV5_06E02	DN979521	GTPase-activating protein rhoGAP - human (fragment)	AT4G35750.1 | Symbols: | Rho-GTPase-activating protein-related | chr4:16940870-16941679 REVERSE				0.9988	0.992303	0.300232	0.0188017	0.325229	0.0343683	0.35073	0.020382	0.456506	0.00266184	0.668592	0.241291	0.682179	0.14022	0.619434	0.0586803	0.694096	0.00022804	0.972526	0.879225	0.934786	0.341043	1.15695	0.363031
SV5_41C06	DN977412	acyl carrier protein [Capsicum chinense]	AT4G25050.1 | Symbols: ACP4 | ACP4 (ACYL CARRIER PROTEIN 4) | chr4:12870188-12871034 FORWARD			GO:0009507|chloroplast	1.07693	0.551549	1.80653	0.0204059	1.87898	0.000386456	2.50937	0.000546196	1.78809	0.00124657	1.75218	0.00318956	1.56423	0.000344989	1.49683	0.00573776	1.75724	3.42259e-05	1.62463	0.0212291	2.01699	0.014087	1.46156	0.00354232
SV6_07D05	DN983197		AT4G24210.1 | Symbols: SLY1 | SLY1 (SLEEPY1) | chr4:12563668-12564123 FORWARD	GO:0009939|positive regulation of gibberellic acid mediated signaling			1.10465	0.0555441	0.612373	0.000624974	0.480023	0.000376837	0.580226	0.0433229	0.767357	0.0508475	0.746366	0.0013391	0.751794	0.0660676	0.936365	0.431816	0.663302	0.00679604	0.723789	0.0318105	0.746457	0.0848642	0.76423	0.230534
SV5_47C06	DN977991	phosphate	AT5G33320.1 | Symbols: PPT, ARAPPT, CUE1 | CUE1 (CAB UNDEREXPRESSED 1); antiporter/ triose-phosphate transporter | chr5:12606180-12608638 FORWARD	GO:0015717|triose phosphate transport	GO:0009670|triose-phosphate transmembrane transporter activity; GO:0015297|antiporter activity	GO:0005739|mitochondrion; GO:0009536|plastid	1.16182	0.105637	1.78927	0.0131365	2.06358	0.000669031	1.80982	8.68982e-06	1.26835	0.039133	1.15853	0.170289	1.04976	0.779846	0.971384	0.763877	1.12464	0.184892	1.08916	0.353325	0.912157	0.713156	0.943524	0.457937
SV6_29A11	DN980737	putative leucine-rich repeat transmembrane protein kinase [Arabidopsis thaliana]	AT3G14350.1 | Symbols: | leucine-rich repeat transmembrane protein kinase, putative | chr3:4783122-4787006 REVERSE	GO:0006468|protein amino acid phosphorylation; GO:0007169|transmembrane receptor protein tyrosine kinase signaling pathway	GO:0004674|protein serine/threonine kinase activity; GO:0005524|ATP binding	GO:0012505|endomembrane system	1.00885	0.905823	1.30449	0.00442056	1.85124	0.000954118	2.19524	0.000133894	2.86087	0.0118098	3.09185	0.00467496	2.86654	0.00143462	2.8517	0.0116173	2.60867	0.00231447	1.41525	0.0153021	0.917611	0.19522	1.03191	0.66948
SV5_42F06	DN977546	Homeobox-leucine zipper protein HAT22 (HD-ZIP protein 22) [Arabidopsis thaliana]	AT4G37790.1 | Symbols: HAT22 | HAT22 (homeobox-leucine zipper protein 22); transcription factor | chr4:17768235-17769266 FORWARD	GO:0006355|regulation of transcription, DNA-dependent; GO:0009735|response to cytokinin stimulus	GO:0003700|transcription factor activity	GO:0005634|nucleus	1.02664	0.699173	0.546176	0.000549751	0.424208	0.00154604	0.485881	0.000511909	0.464532	0.0128498	0.552925	0.000105236	0.532626	1.58287e-06	0.670776	0.000261239	0.612714	8.94133e-05	0.896603	0.0307333	0.971511	0.8508	0.852747	0.075764
SV5_59A04		nonspecific lipid transfer protein [Pinus taeda]					1.00446	0.960268	2.80782	0.000638472	4.59143	0.00103091	12.7812	3.80559e-05	26.0271	7.31472e-05	30.3883	0.00181871	49.5098	0.00190779	35.6864	0.0017832	23.4413	0.000373825	13.5735	0.0122053	10.2058	0.000123017	13.7585	0.00624001
SV6_24C08	DN980275	UDP-glucose glucosyltransferase [Solanum tuberosum]	AT2G36800.1 | Symbols: UGT73C5, DOGT1 | DOGT1 (DON-GLUCOSYLTRANSFERASE); UDP-glycosyltransferase/ transferase, transferring glycosyl groups | chr2:15430572-15432059 REVERSE		GO:0008194|UDP-glycosyltransferase activity; GO:0016757|transferase activity, transferring glycosyl groups		0.918169	0.208083	1.59265	0.00282872	2.45734	0.0103567	1.8908	0.0139676	0.324146	0.00295756	0.248082	0.000167005	0.579113	0.10011	0.140001	0.115914	0.154797	0.00386477	0.462363	0.000103759	0.535371	0.00169163	0.503234	0.0179318
SV5_46F07	DN977932	putative 60S ribosomal protein L22 [Arabidopsis thaliana]	AT3G05560.3 | Symbols: | structural constituent of ribosome | chr3:1614647-1615210 FORWARD	GO:0006412|translation	GO:0003735|structural constituent of ribosome		1.13643	0.0519773	2.21567	0.000263473	1.82994	5.90099e-08	1.68583	0.00424162	1.34319	0.0136581	1.23288	0.0094205	1.24346	0.141817	1.03469	0.768371	1.06439	0.533594	1.15071	0.32866	1.18283	0.138989	0.98574	0.90404
SV5_02C07	DN976557		AT4G24210.1 | Symbols: SLY1 | SLY1 (SLEEPY1) | chr4:12563668-12564123 FORWARD	GO:0009939|positive regulation of gibberellic acid mediated signaling			1.05482	0.610166	0.389182	0.000324616	0.331636	0.00126993	0.514655	0.0159336	0.663304	0.00183907	0.832509	0.302097	0.716696	0.111552	0.697322	0.00457198	0.720199	0.0030648	0.81611	0.0220742	0.846207	0.0604597	0.771815	0.0110397
SV6_20D03	DN979870		AT2G17120.1 | Symbols: LYM2 | peptidoglycan-binding LysM domain-containing protein | chr2:7466238-7467730 FORWARD	GO:0016998|cell wall catabolic process		GO:0031225|anchored to membrane	1.02986	0.515243	1.57028	5.16823e-05	1.82597	5.80886e-05	3.25556	0.000295229	3.27335	0.000556804	2.97582	4.62748e-06	2.4017	0.00171563	2.0077	0.00833038	1.52113	0.0165056	0.99076	0.965529	0.973955	0.836462	0.878603	0.320491
SV6_47C05	DN982386	putative Golgi-associated protein [Lycopersicon esculentum]	AT5G15650.1 | Symbols: REVERSIBLY GLYCOSYLATED POLYPEPTIDE 2, RGP2 | RGP2 (Reversibly glycosylated polypeptide-3); DNA binding / alpha-1,4-glucan-protein synthase (UDP-forming) | chr5:5092206-5094096 FORWARD	GO:0030244|cellulose biosynthetic process; GO:0045449|regulation of transcription	GO:0003677|DNA binding; GO:0047210|alpha-1,4-glucan-protein synthase (UDP-forming) activity		0.978158	0.81585	1.60734	0.00168714	1.73018	5.00108e-05	2.03271	0.0177394	1.61826	0.00730019	1.4388	0.0986002	1.49199	0.143469	1.39592	0.00860636	1.40709	0.0442525	1.06898	0.496602	1.16101	0.0398557	1.15227	0.371502
SV5_04F12		proteinase inhibitor IIa [Solanum americanum]					0.898537	0.455333	3.10105	1.41744e-05	6.2446	7.21432e-05	15.4415	1.7722e-05	24.1002	2.62304e-05	9.3076	0.000524923	2.43366	0.00731766	1.50166	0.106439	0.473484	0.0900262	0.46457	0.0742112	0.551864	0.0267935	0.588606	0.0402995
SV6_08F11	DN983302	ethylene receptor homolog [Lycopersicon esculentum]	AT3G04580.2 | Symbols: EIN4 | EIN4 (ETHYLENE INSENSITIVE 4) | chr3:1235582-1237971 REVERSE			GO:0012505|endomembrane system; GO:0016020|membrane	0.874564	0.288867	0.508849	0.00615377	0.344294	1.91132e-05	0.340305	0.00100996	0.277434	0.00507211	0.292344	4.24852e-05	0.364832	0.000581156	0.342034	0.0273105	0.299792	0.00405783	0.50068	0.0335441	0.543854	0.194162	0.793513	0.120567
SV6_38C03	DN981520		AT5G67620.1 | Symbols: | similar to unknown protein [Arabidopsis thaliana] (TAIR:AT5G62900.1); similar to At5g67620 [Medicago truncatula] (GB:ABE79593.1) | chr5:26982117-26982946 REVERSE	GO:0006499|N-terminal protein myristoylation		GO:0005874|microtubule	1.02343	0.665587	0.358651	8.93818e-05	0.21625	0.00657038	0.356934	0.000178258	0.258	1.04109e-05	0.349784	0.000105364	0.322853	5.87996e-05	0.403699	5.6016e-05	0.243271	0.000352158	0.588741	0.00122955	0.654874	0.00818523	0.800329	0.0216545
SV6_26C03	DN980464	putative glutamine synthetase [Oryza sativa]	AT2G23970.1 | Symbols: | defense-related protein, putative | chr2:10206778-10208161 FORWARD	GO:0006952|defense response	GO:0003824|catalytic activity	GO:0012505|endomembrane system	1.06825	0.489293	0.571109	0.000235966	0.518802	0.00145994	0.423836	0.000234329	0.448673	0.0017585	0.555106	0.0307102	0.511387	0.00381529	0.563015	0.00750025	0.598285	1.16589e-05	0.855889	0.296298	0.976621	0.888427	0.781757	0.32234
SV5_60B05	DN979323	putative acyl-CoA synthetase [Capsicum annuum]	AT3G48990.1 | Symbols: | AMP-dependent synthetase and ligase family protein | chr3:18170016-18172279 REVERSE	GO:0008152|metabolic process; GO:0009813|flavonoid biosynthetic process	GO:0016208|AMP binding		0.91481	0.405675	0.532046	0.000709141	0.323375	3.99729e-05	0.493342	0.0039863	0.673735	0.0184871	0.658118	0.0015025	0.959383	0.709712	1.27888	0.0804655	1.79362	0.00206803	1.86493	1.78164e-06	1.61336	0.0226522	2.01743	0.000204826
SV5_60H10	DN979400	aluminium induced protein [Avicennia marina]	AT5G19140.1 | Symbols: | auxin/aluminum-responsive protein, putative | chr5:6423400-6425787 FORWARD	GO:0009733|response to auxin stimulus; GO:0010044|response to aluminum ion		GO:0009507|chloroplast	0.887043	0.333939	0.387588	7.99651e-06	0.342471	0.000756385	0.102188	0.0605407	0.397316	0.0173537	0.422171	0.0007346	0.445039	0.00196198	0.502452	0.0109317	0.586814	0.0188064	0.92059	0.129794	1.00564	0.936578	0.721169	0.258267
SV5_59D06	DN979252	pit2 protein (clone pAL141) Pi starvation induced [Nicotiana tabacum] subtilisin-like serine protease [Arabidopsis thaliana]	AT1G71950.1 | Symbols: | identical protein binding / subtilase | chr1:27084115-27085235 REVERSE	GO:0043086|negative regulation of catalytic activity	GO:0004289|subtilase activity; GO:0042802|identical protein binding	GO:0012505|endomembrane system	0.932892	0.438427	0.490926	0.000637756	0.627126	0.00457124	0.617014	0.00471586	0.687364	0.196365	1.04051	0.80167	1.06847	0.652558	1.16908	0.0602051	1.10589	0.65365	1.26948	0.511945	1.60451	0.00443947	1.69519	0.00614292
SV5_60G09		nonspecific lipid transfer protein [Pinus taeda]					1.04744	0.538927	2.14868	7.92521e-05	3.82558	0.00110216	11.3988	0.000111174	30.1913	1.41281e-06	36.6786	0.000535335	41.2918	0.000806208	29.6547	0.00120038	38.9906	2.49275e-05	9.11171	0.00809897	10.0241	0.00167972	14.1607	0.00734503
SV6_39G09	DN981670	RALF precursor [Nicotiana tabacum]	gi|37695577|gb|AAR00328.1| rapid alkalinization factor 4 [Solanum chacoense]				1.13913	0.0208448	0.472066	0.000565425	0.63845	0.00284146	0.57546	0.000754469	0.355923	0.00423123	0.469698	2.85579e-06	0.638769	0.000280576	0.640466	0.0322453	0.526035	0.0269457	0.655774	0.00784327	0.778644	0.276406	0.792229	0.0661371
SV6_10G06	DN983477	putative MADS box protein [Arabidopsis thaliana]	AT5G60440.1 | Symbols: | MADS-box protein (AGL62) | chr5:24323555-24324746 FORWARD	GO:0006355|regulation of transcription, DNA-dependent	GO:0003677|DNA binding; GO:0003700|transcription factor activity	GO:0005634|nucleus	0.933965	0.448447	0.381307	8.69915e-05	0.571088	0.003089	0.599149	0.0619984	0.207696	6.4374e-05	0.326007	0.000854422	0.402038	0.0154989	0.192123	0.194842	0.171012	0.0012077	0.485297	0.00343963	0.614984	0.00101059	0.590303	0.0870404
SV5_48H02	DN978143		AT5G06130.2 | Symbols: | chaperone protein dnaJ-related | chr5:1853755-1855764 REVERSE			GO:0009507|chloroplast	1.02548	0.864753	0.579461	0.000548802	0.454413	0.000633492	0.42966	0.00815077	0.535992	0.00448467	0.580265	0.0226432	0.615037	0.0329612	0.600035	0.012532	0.498728	0.000381956	0.715919	0.00311379	0.702822	0.00830956	0.723863	0.00701405
SV5_57B08	DN979038	putative auxin-responsive GH3 protein [Oryza sativa	AT2G14960.1 | Symbols: GH3.1 | GH3.1 | chr2:6458741-6460752 REVERSE	GO:0009733|response to auxin stimulus			0.951333	0.574348	1.33218	0.00246369	1.33642	9.63912e-05	2.19672	0.000274648	4.33312	0.00380933	4.98431	0.00886302	5.46463	0.00163574	5.33444	0.0124939	5.85166	0.00372371	3.83943	0.00434033	2.65993	0.000310744	1.99241	0.0260024
SV6_45E08	DN982221	zinc-binding protein [Pisum sativum]	AT3G60670.1 | Symbols: | zinc-binding protein, putative | chr3:22435670-22437049 REVERSE		GO:0008270|zinc ion binding	GO:0005622|intracellular	0.89782	0.432	0.494507	0.0329483	0.296978	0.00486722	0.269538	0.0347305	0.269397	0.0034882	0.300816	0.0171625	0.33256	0.00915655	0.301713	0.00354045	0.125633	0.000429089	0.357015	0.0395875	0.373326	0.0218355	0.440889	0.039755
SV6_32F05		bZIP transcription factor [Nicotiana tabacum]	AT5G06950.4 | Symbols: TGA2, AHBP-1B | AHBP-1B (bZIP transcription factor HBP-1b homolog) | chr5:2152324-2154175 FORWARD				0.980894	0.908976	0.521317	0.00550769	0.443842	0.0130916	0.397945	0.0329603	0.479643	0.000426405	0.421197	0.00128384	0.431419	0.00432137	0.708152	0.349779	0.657313	0.131193	0.528505	0.106543	0.759032	0.467924	0.822094	0.527709
SV6_41E03	DN981832	ribosomal protein L12 homolog F19F18.150 - Arabidopsis thaliana	AT4G37660.1 | Symbols: | ribosomal protein L12 family protein | chr4:17695537-17696040 FORWARD	GO:0006412|translation	GO:0003735|structural constituent of ribosome	GO:0015934|large ribosomal subunit	0.997079	0.977764	0.495111	0.0141774	0.345516	0.00287151	0.335798	0.0233187	0.414564	0.000161299	0.543162	0.00031659	0.659077	0.00634112	0.752672	0.0350537	0.595985	0.00934555	0.573907	0.0727789	0.856109	0.518536	0.801632	0.445575
SV6_33A02	DN981015	UDP-glucose glucosyltransferase [Solanum tuberosum]	AT4G34135.2 | Symbols: UGT73B2 | UGT73B2; UDP-glycosyltransferase | chr4:16346013-16347020 REVERSE		GO:0008194|UDP-glycosyltransferase activity	GO:0012505|endomembrane system	0.919364	0.283265	1.36785	0.000426229	2.37448	0.00364121	1.6965	0.00575857	0.363253	5.04412e-07	0.379106	0.000361903	0.308229	0.000130143	0.325958	1.96475e-05	0.258688	0.000285064	0.468727	0.00632083	0.581886	0.00590502	0.676333	0.255213
SV6_12H02		No hit					0.947576	0.422485	2.0679	5.24851e-08	1.5204	0.000215662	1.3141	0.015856	1.25449	0.137146	0.982031	0.907037	0.921304	0.304949	0.941691	0.36299	0.938571	0.411522	0.827207	0.83704	1.00391	0.995328	0.744552	0.421787
SV6_48E08	DN982509	tuber-specific and sucrose-responsive element binding factor [Solanum tuberosum] R2R3-MYB transcription factor [Arabidopsis thaliana]	AT5G67300.1 | Symbols: AtMYBr1, AtMYB44 | AtMYB44/AtMYBr1 (myb domain protein 44, myb domain protein r1); DNA binding / transcription factor | chr5:26871335-26872252 FORWARD	GO:0006355|regulation of transcription, DNA-dependent; GO:0009651|response to salt stress; GO:0009723|response to ethylene stimulus; GO:0009733|response to auxin stimulus; GO:0009737|response to abscisic acid stimulus; GO:0009739|response to gibberellin stimulus; GO:0009751|response to salicylic acid stimulus; GO:0009753|response to jasmonic acid stimulus; GO:0046686|response to cadmium ion	GO:0003677|DNA binding; GO:0003700|transcription factor activity	GO:0005634|nucleus	0.875671	0.300293	0.461732	0.000428278	0.338958	0.00665776	0.441751	0.0224374	0.648897	0.0932541	0.566661	0.150913	0.764016	0.26918	0.636752	0.154051	0.599685	0.0188125	0.837631	0.667256	1.13514	0.799736	1.05005	0.8793
SV6_41C08	DN981813	adenosine kinase 2 [Arabidopsis thaliana]	AT5G03300.1 | Symbols: ADK2 | ADK2 (ADENOSINE KINASE 2); kinase | chr5:796572-798996 FORWARD		GO:0016301|kinase activity		1.00463	0.969749	2.42773	1.21995e-06	2.16602	0.000115607	1.79405	0.00817736	1.37594	0.0939293	1.1781	0.309888	1.17963	0.17075	1.30077	0.0315698	1.2185	0.100882	0.836619	0.544245	1.28042	0.569749	1.30446	0.266145
SV5_46B11	DN977888	exonuclease RRP41 [Arabidopsis thaliana]	AT3G61620.1 | Symbols: RRP41 | RRP41 (Ribosomal RNA Processing 41); 3'-5'-exoribonuclease/ RNA binding | chr3:22812357-22813885 REVERSE	GO:0006396|RNA processing	GO:0000175|3'-5'-exoribonuclease activity; GO:0003723|RNA binding		1.09422	0.566257	0.719072	0.0751759	0.436635	0.0309785	0.41535	0.00918153	0.564502	0.00933346	0.658105	0.0351321	0.674336	0.0346224	0.63907	0.000440495	0.584224	4.31751e-05	0.941241	0.66186	0.786084	0.0314521	0.762345	0.00195745
SV6_01F01	DN982725	ethylene responsive element binding factor [Nicotiana tabacum]	AT1G50640.1 | Symbols: ERF3, ATERF3 | ATERF3/ERF3 (ETHYLENE RESPONSIVE ELEMENT BINDING FACTOR 3); DNA binding / protein binding / transcription factor/ transcriptional repressor | chr1:18761270-18761947 REVERSE	GO:0006355|regulation of transcription, DNA-dependent; GO:0010105|negative regulation of ethylene mediated signaling pathway	GO:0003677|DNA binding; GO:0003700|transcription factor activity; GO:0005515|protein binding; GO:0016564|transcription repressor activity	GO:0005634|nucleus	1.01586	0.893252	0.508399	0.0257123	0.317324	0.0144952	0.419462	0.0615431	0.657332	0.0185315	0.838871	0.596723	0.700487	0.0724098	0.926729	0.523793	1.02872	0.766149	0.986414	0.875029	1.01832	0.865692	1.00452	0.968413
SV6_24E04	DN980295	Phospho-2-dehydro-3-deoxyheptonate aldolase 1 chloroplast precursor (DAHP synthetase 1) [Solanum tuberosum]	AT1G22410.1 | Symbols: | 2-dehydro-3-deoxyphosphoheptonate aldolase, putative / 3-deoxy-D-arabino-heptulosonate 7-phosphate synthase, putative / DAHP synthetase, putative | chr1:7912109-7914731 FORWARD	GO:0009073|aromatic amino acid family biosynthetic process	GO:0003849|3-deoxy-7-phosphoheptulonate synthase activity	GO:0009507|chloroplast	0.964101	0.586709	0.539046	0.000155251	0.517268	4.62773e-05	0.467127	0.0232022	0.268311	1.00355e-05	0.278223	0.000107624	0.292466	0.00438465	0.360696	0.00266799	0.373398	4.33239e-05	0.616945	0.13663	0.70231	0.314335	0.746213	0.154001
SV6_40F10	DN981755	Myb-related transcription activator [Solanum tuberosum]	AT5G47390.1 | Symbols: | myb family transcription factor | chr5:19244228-19245773 FORWARD	GO:0009651|response to salt stress; GO:0009723|response to ethylene stimulus; GO:0009737|response to abscisic acid stimulus; GO:0009739|response to gibberellin stimulus; GO:0009751|response to salicylic acid stimulus; GO:0009753|response to jasmonic acid stimulus; GO:0045449|regulation of transcription; GO:0046686|response to cadmium ion	GO:0003677|DNA binding; GO:0003700|transcription factor activity	GO:0005634|nucleus	0.922434	0.180007	0.660485	4.60359e-06	0.470702	0.00391646	0.425301	0.00695414	0.533683	0.00518959	0.513814	0.0138565	0.57325	0.0659042	0.628097	0.000273863	0.486022	0.012606	0.699694	0.0688796	0.627589	0.0716789	0.723378	0.0595107
SV6_13A03		heat-shock protein 90 [Euphorbia esula]					0.882632	0.437649	1.67158	0.00102967	1.58704	0.00133111	2.38239	0.00243525	3.57086	0.000571226	3.61377	0.00212836	3.37293	0.0036287	4.07485	0.00168717	5.36887	0.00139382	2.52643	0.000342918	2.2744	0.000242039	2.09732	0.00617736
SV5_40D10	DN977332	pollen allergen [Pinus radiata]	AT3G45970.1 | Symbols: EXPL1, ATEXPL1, ATHEXP BETA 2.1, ATEXLA1 | ATEXLA1 (ARABIDOPSIS THALIANA EXPANSIN-LIKE A1) | chr3:16907223-16908174 FORWARD	GO:0009826|unidimensional cell growth; GO:0009828|cellulose and pectin-containing cell wall loosening		GO:0009505|cellulose and pectin-containing cell wall	0.983271	0.908247	0.472375	0.0287417	0.358442	0.00251015	0.535217	0.0493932	0.851024	0.181143	1.9069	0.0886206	4.53527	0.00333791	4.6365	0.0193505	6.86216	4.6198e-05	4.59642	0.00751384	4.31972	0.00779515	3.73024	0.00325401
SV5_60H11	DN979401	glycine-rich protein Tfm5 [Lycopersicon esculentum]	AT2G45180.1 | Symbols: | protease inhibitor/seed storage/lipid transfer protein (LTP) family protein | chr2:18633451-18633855 FORWARD	GO:0006869|lipid transport	GO:0008289|lipid binding	GO:0009535|chloroplast thylakoid membrane	0.873547	0.311623	0.333118	0.000113214	0.367091	0.000346545	0.313847	0.07472	0.44721	0.00140646	0.49626	0.0385242	0.5134	0.00667241	0.59912	0.00890667	0.650257	0.0374353	0.886408	0.529956	0.962994	0.493621	0.678402	0.259949
SV5_56A03	DN978925	adenosine kinase [Arabidopsis thaliana]	AT5G03300.1 | Symbols: ADK2 | ADK2 (ADENOSINE KINASE 2); kinase | chr5:796572-798996 FORWARD		GO:0016301|kinase activity		0.820358	0.331594	2.43982	3.78217e-05	2.42426	9.29902e-06	1.69147	0.0150641	1.29499	0.10228	1.06559	0.644865	1.16767	0.252335	1.18587	0.146128	0.967783	0.836811	0.830099	0.00833398	0.955574	0.65678	1.56499	0.0173637
SV5_59H09	DN979303	CycD32 [Lycopersicon esculentum]	AT5G67260.1 | Symbols: CYCD3;2 | CYCD3;2 (CYCLIN D3;2); cyclin-dependent protein kinase | chr5:26853539-26854891 FORWARD	GO:0051726|regulation of cell cycle	GO:0004693|cyclin-dependent protein kinase activity	GO:0005634|nucleus	1.07252	0.58724	2.2087	0.00599194	2.05418	0.00273749	2.31038	0.000618215	2.30972	0.0124539	1.91295	0.000402718	1.35558	0.0451646	1.31374	0.00384524	0.980088	0.644923	0.966307	0.318646	1.05794	0.309664	0.929056	0.362291
SV5_53F10	DN978704	cyclopropyl isomerase [Arabidopsis thaliana]	AT5G50375.1 | Symbols: CPI1 | CPI1 (CYCLOPROPYL ISOMERASE) | chr5:20529082-20531157 FORWARD				0.902414	0.534561	1.44204	0.0139265	2.30994	3.93765e-05	1.69886	0.0343351	0.77363	0.00683367	0.523266	0.0275342	0.505887	0.0491716	0.552487	0.000592596	0.320579	1.08408e-05	0.58484	0.0299232	0.621376	0.0707778	0.69784	0.0978201
SV5_44F09		No hit					0.973729	0.676247	0.566293	6.12809e-05	0.550395	0.000382595	0.472028	0.00236847	0.496328	0.0005806	0.535951	0.00800072	0.6227	0.00179158	0.639932	0.00806457	0.51916	0.00547231	0.766905	0.214732	0.687423	0.0035425	0.834345	0.130402
SV6_35E12	DN981265	superoxide dismutase (EC 1.15.1.1) (Fe) - curled-leaved tobacco	AT4G25100.2 | Symbols: FSD1 | FSD1 (FE SUPEROXIDE DISMUTASE 1); iron superoxide dismutase | chr4:12884659-12886511 REVERSE	GO:0019430|removal of superoxide radicals	GO:0008382|iron superoxide dismutase activity	GO:0009507|chloroplast	1.27217	0.183197	0.413558	0.0158298	0.45429	0.0244148	0.460454	0.0710946	0.252125	0.0190199	0.329069	0.0121762	0.64186	0.176376	0.631184	0.14272	0.291997	0.0182038	0.591874	0.145619	0.483059	0.0498691	0.574563	0.03492
SV6_37D11		subtilisin (cucumisin)-like serine protease ARA12 [Arabidopsis	AT5G67360.1 | Symbols: ARA12 | ARA12; subtilase | chr5:26889418-26891691 REVERSE	GO:0006508|proteolysis	GO:0004289|subtilase activity		0.852365	0.422818	1.82456	8.30708e-06	2.56083	9.34642e-08	5.50122	0.000817555	11.5478	0.000586018	15.5209	0.00170986	17.8846	0.000158699	17.8025	0.000454567	26.2224	0.000675509	7.53251	0.01472	6.03875	0.000396656	4.80313	0.000592905
SV6_29B12	DN980750		AT1G56580.1 | Symbols: | similar to unknown protein [Arabidopsis thaliana] (TAIR:AT1G09310.1); similar to Os12g0563600 [Oryza sativa (japonica cultivar-group)] (GB:NP_001067038.1); similar to Os11g0683600 [Oryza sativa (japonica cultivar-group)] (GB:NP_001068462.1); similar to hypothetical protein [Oryza sativa (japonica cultivar-group)] (GB:BAC15899.1); contains InterPro domain Protein of unknow…				1.04288	0.465945	0.666489	0.000108185	0.730145	0.00577113	0.467801	0.00169162	0.668079	0.0149453	0.700816	0.058225	0.843878	0.6589	0.750387	0.431362	0.708661	0.145602	0.750816	0.0480327	0.802479	0.199539	0.839491	0.145833
SV6_40F02	DN981747	ferredoxin I [Solanum tuberosum]	AT1G60950.1 | Symbols: ATFD2, FED A | FED A (FERREDOXIN 2); electron carrier/ iron ion binding | chr1:22448230-22448676 FORWARD	GO:0009416|response to light stimulus; GO:0009767|photosynthetic electron transport	GO:0005506|iron ion binding; GO:0009055|electron carrier activity	GO:0009570|chloroplast stroma	0.922214	0.216151	1.18064	0.0177466	2.56366	0.00169271	1.44167	0.0105915	0.58982	0.0273035	0.659284	0.052326	1.02017	0.577607	1.00057	0.991545	0.870503	0.250815	0.759149	0.00182143	0.869143	0.194315	0.698292	0.0978153
SV6_32D11		DNA binding protein EREBP-4 - common tobacco ethylene-responsive element binding factor	AT5G47230.1 | Symbols: ATERF-5, ATERF5, ERF5 | ERF5 (ETHYLENE RESPONSIVE ELEMENT BINDING FACTOR 5); DNA binding / transcription factor/ transcriptional activator | chr5:19197299-19198201 FORWARD	GO:0006355|regulation of transcription, DNA-dependent; GO:0009873|ethylene mediated signaling pathway	GO:0003677|DNA binding; GO:0003700|transcription factor activity; GO:0016563|transcription activator activity	GO:0005634|nucleus	0.953985	0.807281	0.405358	0.0132833	0.32228	0.00026835	0.265067	2.05372e-05	0.398455	0.114406	0.390669	0.0702645	0.909908	0.769635	1.3821	0.383518	1.64652	0.0394473	1.28412	0.185558	1.3678	0.110142	0.822903	0.000890273
SV6_09E10	DN983378		AT1G72510.2 | Symbols: | similar to unknown protein [Arabidopsis thaliana] (TAIR:AT2G09970.1); similar to 4Fe-4S ferredoxin, iron-sulfur binding [Medicago truncatula] (GB:ABE81755.1); contains InterPro domain Protein of unknown function DUF1677, plant; (InterPro:IPR012876) | chr1:27307568-27308065 FORWARD				1.04003	0.797403	0.515934	0.00438261	0.34451	0.00300667	0.437767	0.000213498	0.589656	0.0168749	0.792804	0.433114	1.02942	0.846117	0.887849	0.403716	0.753321	0.192133	0.984508	0.810391	0.766904	0.00516783	0.840184	0.165958
SV6_41D07		No hit					0.946816	0.734794	1.54939	0.00119025	3.37385	0.00161235	2.98653	1.33645e-08	0.593698	0.107841	0.576569	0.13527	0.655978	0.0198826	0.702273	0.0634138	0.366107	2.81943e-06	0.631521	0.380361	0.645174	0.346794	0.845231	0.404855
SV6_45G05	DN982242	INNER NO OUTER [Arabidopsis thaliana]	AT1G23420.1 | Symbols: INO | INO (INNER NO OUTER); transcription factor | chr1:8317412-8319093 FORWARD		GO:0003700|transcription factor activity		0.996422	0.930806	0.422477	0.00564705	0.30139	0.000127153	0.330319	0.00046724	0.319729	9.975e-05	0.3475	0.000116836	0.360217	0.00582154	0.402073	0.00523996	0.32963	0.00825908	0.434904	0.00190533	0.448028	0.00365511	0.526711	0.000392965
SV6_30H02	DN980908	isopentenyl diphosphate isomerase 2 [Nicotiana tabacum]	AT5G16440.1 | Symbols: IPP1, IDI1 | IPP1 (ISOPENTENYL DIPHOSPHATE ISOMERASE 1); isopentenyl-diphosphate delta-isomerase | chr5:5371768-5373578 FORWARD	GO:0008299|isoprenoid biosynthetic process; GO:0015995|chlorophyll biosynthetic process	GO:0004452|isopentenyl-diphosphate delta-isomerase activity	GO:0009507|chloroplast	0.886051	0.375158	1.39703	0.0249213	2.26247	5.63196e-05	1.61495	0.102421	0.610163	0.0807773	0.58378	0.206873	0.442476	0.0158585	0.548632	0.0829998	0.434429	0.022845	0.592718	0.00879876	0.719198	0.0283318	0.618567	0.0295776
SV5_40F10	DN977356		AT2G42570.1 | Symbols: | similar to unknown protein [Arabidopsis thaliana] (TAIR:AT2G31110.2); similar to unknown [Pisum sativum] (GB:ABA29158.1); contains InterPro domain Protein of unknown function DUF231, plant; (InterPro:IPR004253) | chr2:17724576-17726999 REVERSE			GO:0012505|endomembrane system	0.900093	0.076783	0.725068	6.31948e-05	0.431089	0.00016649	0.637214	0.00182314	0.76175	0.318807	0.672185	0.108722	0.847333	0.503788	0.565952	0.128653	0.734136	0.170756	0.838115	0.326938	0.802685	0.158384	0.91609	0.639543
SV5_05D10		No hit					1.03696	0.553463	0.726313	0.0106961	0.557971	0.00437741	0.496561	0.000958126	0.576419	1.32397e-06	0.619726	0.0199994	0.676662	0.0132956	0.776784	0.00707019	0.638408	0.00142397	0.91465	0.642328	0.955587	0.806394	1.00256	0.985392
SV5_02D05	DN976567	cinnamyl-alcohol dehydrogenase [Nicotiana tabacum]	AT4G34230.1 | Symbols: ATCAD5, CAD-5, CAD5 | CAD5 (CINNAMYL ALCOHOL DEHYDROGENASE 5); cinnamyl-alcohol dehydrogenase | chr4:16386902-16388670 REVERSE	GO:0009809|lignin biosynthetic process	GO:0045551|cinnamyl-alcohol dehydrogenase activity		1.01883	0.822246	0.507779	0.00112646	0.330914	0.00652203	0.481361	0.00634026	0.615943	0.0765551	0.862301	0.570509	0.711454	0.108011	0.769586	0.297689	0.543503	0.0206012	0.94013	0.600663	1.16792	0.0760998	1.4991	0.00795156
SV5_09A02		histone 2B [Asparagus officinalis]					0.962226	0.814616	1.74876	0.017046	2.21439	0.010838	2.27173	0.00581155	2.65932	0.00028471	1.78177	0.0119485	1.52035	0.0303803	1.51841	0.0310279	1.31221	0.313883	1.16538	0.696802	1.41579	0.372801	1.14744	0.64723
SV6_38H05	DN981582	Avr9	gi|12003402|gb|AAG43558.1|AF211540_1 Avr9/Cf-9 rapidly elicited protein 75 [Nicotiana tabacum]				0.941233	0.391257	0.735498	0.0129211	0.463836	0.0105335	0.574892	0.0297758	0.763138	0.424653	0.581234	0.0197279	0.815111	0.0380335	0.983925	0.744336	1.37828	0.103236	1.22975	0.0829679	1.64361	0.00907673	1.67442	0.00125833
SV5_46H03	DN977952	putative acyl-CoA synthetase [Capsicum annuum] luciferase [Photuris pennsylvanica]	AT3G48990.1 | Symbols: | AMP-dependent synthetase and ligase family protein | chr3:18170016-18172279 REVERSE	GO:0008152|metabolic process; GO:0009813|flavonoid biosynthetic process	GO:0016208|AMP binding		0.942282	0.725635	0.420581	0.00487355	0.349628	0.0837935	0.302758	0.0265663	0.453604	0.0131236	0.588935	0.108254	1.08051	0.522684	1.28571	0.0640697	1.7725	0.00133133	1.93013	0.00186081	1.55826	0.179995	2.16615	0.0178456
SV6_45B02	DN982179	dioxygenase [Solanum melongena]	AT4G10490.1 | Symbols: | oxidoreductase, 2OG-Fe(II) oxygenase family protein | chr4:6483896-6485175 FORWARD	GO:0019748|secondary metabolic process	GO:0016706|oxidoreductase activity, acting on paired donors, with incorporation or reduction of molecular oxygen, 2-oxoglutarate as one donor, and incorporation of one atom each of oxygen into both donors		0.994053	0.972128	1.67653	0.00926239	2.27244	0.00532392	3.21049	0.000941103	5.57997	4.78644e-05	5.71757	1.34209e-07	7.26911	0.000239338	6.86204	6.79412e-06	8.81288	2.51538e-05	6.5346	0.00269543	7.58212	0.00135252	3.72354	0.00658268
SV5_59B08	DN979230	allergen-like protein BRSn20 [Sambucus nigra]	AT4G08685.1 | Symbols: SAH7 | SAH7 | chr4:5550560-5551256 FORWARD			GO:0012505|endomembrane system	0.983675	0.892786	1.56961	0.000712965	2.11823	0.0151024	2.59932	0.000641007	2.61681	0.000118562	2.81142	2.37232e-06	2.62383	0.000689544	2.24354	0.000487923	2.47157	7.82174e-05	1.60416	0.0281217	1.72711	0.00342154	2.06387	0.00444274
SV6_26B11	DN980460		AT5G51040.1 | Symbols: | similar to Protein of unknown function DUF339 [Medicago truncatula] (GB:ABE80212.1); contains InterPro domain Protein of unknown function DUF339; (InterPro:IPR005631) | chr5:20767926-20769016 FORWARD				1.14894	0.291129	0.728708	0.00931668	0.646793	0.0305007	0.499975	0.00193577	0.560198	0.000204313	0.613238	0.0161914	0.780195	0.23122	0.70514	0.0957139	0.694735	0.0160758	0.850287	0.0670257	0.789449	0.0490909	0.791918	0.115501
SV5_45E12	DN977829	UDP-glucose dehydrogenase [Arabidopsis thaliana]	AT3G29360.2 | Symbols: | UDP-glucose 6-dehydrogenase | chr3:11268612-11270054 REVERSE	GO:0006118|electron transport	GO:0003979|UDP-glucose 6-dehydrogenase activity	GO:0012505|endomembrane system	0.786573	0.0421954	1.55825	0.0416423	1.84588	0.039093	2.12631	0.0632989	1.90624	0.104246	1.47581	0.152968	1.34355	0.000855053	1.52155	0.144405	1.75837	0.072499	1.02055	0.918315	0.968926	0.700622	1.33013	0.121822
SV6_25E10	DN980399	cystatin (cysteine proteinase inhibitor) [Lycopersicon esculentum]	AT3G12490.2 | Symbols: | cysteine protease inhibitor, putative / cystatin, putative | chr3:3960530-3961883 REVERSE		GO:0004869|cysteine protease inhibitor activity	GO:0012505|endomembrane system	0.88965	0.0550849	0.540368	2.4885e-06	0.458261	0.00107971	0.596518	0.00371514	0.63781	0.00019948	0.608329	0.00455014	0.911115	0.206845	0.936799	0.631777	1.00691	0.951098	1.14709	0.0851375	1.61934	0.0494506	2.06595	0.00226969
SV6_16B02		nucleoid DNA-binding-like protein [Arabidopsis thaliana]					0.821234	0.252963	1.92437	0.00180951	3.96424	0.000247902	3.37369	0.000815385	2.99961	9.19377e-05	2.68996	0.0695947	2.04538	0.0318123	1.80438	0.0448586	1.13441	0.646327	0.5837	0.310511	0.797867	0.387961	0.682411	0.179637
SV6_15B04	DN983805	homeobox-leucine zipper protein [Arabidopsis thaliana]	AT4G37790.1 | Symbols: HAT22 | HAT22 (homeobox-leucine zipper protein 22); transcription factor | chr4:17768235-17769266 FORWARD	GO:0006355|regulation of transcription, DNA-dependent; GO:0009735|response to cytokinin stimulus	GO:0003700|transcription factor activity	GO:0005634|nucleus	0.93239	0.60831	0.486389	0.00254067	0.283386	0.00185523	0.357077	0.0171514	0.393771	0.00669754	0.315575	0.00775659	0.429897	0.00322404	0.574811	0.0123872	0.452241	5.08145e-05	0.761609	0.197588	0.759146	0.206294	0.63987	0.0532414
SV5_03D02	DN977237	beta tubulin [Arabidopsis thaliana]	AT5G23860.1 | Symbols: TUB8 | TUB8 (tubulin beta-8) | chr5:8042965-8044531 FORWARD				1.03205	0.692696	2.94769	0.000117935	2.22867	0.0149882	2.4202	0.0137664	2.49289	0.0254355	2.07732	0.00697066	1.24014	0.227641	1.26078	0.349395	1.16752	0.340869	1.15432	0.530505	1.5027	0.189723	1.37545	0.199308
SV6_47E01	DN982406	Ewing sarcoma breakpoint region 1 isoform EWS-b [Homo sapiens]	AT4G28990.1 | Symbols: | RNA-binding protein-related | chr4:14291211-14293024 FORWARD		GO:0008270|zinc ion binding	GO:0005622|intracellular	0.953589	0.758055	1.45451	0.00293284	2.5199	0.000207951	2.89593	0.00228237	2.56755	0.0012389	2.36504	0.00254746	2.08635	0.000953665	2.26387	0.000522622	2.25944	0.000217673	0.863629	0.687707	0.948512	0.825279	0.633942	0.0192733
SV6_24B04	DN980258	putative senescence-associated protein 5 [Arabidopsis	AT2G23810.1 | Symbols: TET8 | TET8 (TETRASPANIN8) | chr2:10142939-10144432 REVERSE	GO:0007568|aging		GO:0005886|plasma membrane	0.846193	0.13575	0.525949	0.00159865	0.296493	0.000567035	0.469763	0.00169091	0.80881	0.281686	0.728271	0.0627917	1.11009	0.359766	1.39961	0.000296895	1.76242	0.00406133	1.85222	0.0251824	2.48243	0.00782929	2.06874	0.00863826
SV6_02E02	DN982802	immunophilin [Arabidopsis thaliana]	AT3G25220.1 | Symbols: FKBP15-1 | FKBP15-1 (FK506-binding protein 15 kD-1); FK506 binding / peptidyl-prolyl cis-trans isomerase | chr3:9183928-9185700 FORWARD	GO:0006457|protein folding	GO:0003755|peptidyl-prolyl cis-trans isomerase activity; GO:0005528|FK506 binding	GO:0005783|endoplasmic reticulum; GO:0012505|endomembrane system	1.01514	0.641399	1.72913	0.00436562	1.89525	0.00366043	2.37576	0.00832215	3.65155	7.02146e-05	2.86212	0.000105777	2.64495	1.04248e-05	2.17509	0.03756	2.54979	0.00237418	1.27433	0.236955	1.21487	0.104979	1.11379	0.0453617
SV6_11A06	DN983499	EIL3 [Lycopersicon esculentum]	AT5G02790.1 | Symbols: | In2-1 protein, putative | chr5:632875-634856 FORWARD	GO:0008152|metabolic process	GO:0004364|glutathione transferase activity	GO:0005737|cytoplasm	1.07693	0.105053	1.58478	0.0002842	2.24816	0.00239716	1.7437	9.14478e-05	0.707074	0.00134174	0.651514	0.00525144	0.67058	0.00629048	0.924468	0.113484	0.777161	0.00190454	0.825548	0.00369119	0.793593	0.0309995	0.875037	0.260835
SV5_55F10	DN978896	60S ribosomal protein L30 [Lupinus luteus]	AT1G36240.1 | Symbols: | 60S ribosomal protein L30 (RPL30A) | chr1:13616102-13617445 FORWARD	GO:0006412|translation	GO:0003735|structural constituent of ribosome	GO:0005622|intracellular; GO:0005840|ribosome	0.936285	0.555566	2.24647	0.000345635	2.16485	0.00441825	1.57024	0.0782306	1.10367	0.460552	0.871819	0.698091	1.02224	0.900878	1.07356	0.710332	0.905241	0.643945	0.894284	0.76165	1.31433	0.45769	0.981327	0.946271
SV6_33C11	DN981048	calnexin [Helianthus tuberosus]	AT5G61790.1 | Symbols: | calnexin 1 (CNX1) | chr5:24844620-24846868 REVERSE		GO:0005509|calcium ion binding	GO:0005739|mitochondrion; GO:0005783|endoplasmic reticulum; GO:0005792|microsome; GO:0009505|cellulose and pectin-containing cell wall	0.921736	0.404604	1.91021	2.21112e-05	2.15281	0.00340482	2.71988	0.0207317	3.65992	0.0211097	4.12382	0.0174632	3.98845	8.36167e-07	4.5979	0.00569957	5.31231	0.00548127	3.0572	0.0497334	1.91328	0.0438721	2.5038	0.0058367
SV6_29C09		No hit					1.02241	0.89637	0.301314	0.00259946	0.25115	9.90141e-05	0.2803	0.0067617	0.251972	0.00166981	0.338277	3.74709e-08	0.639771	0.0682227	0.645931	0.302029	0.551285	0.00015883	0.939237	0.731484	0.97294	0.929642	0.866883	0.558308
SV6_20F02	DN979894	putative adenine phosphoribosyltransferase [Arabidopsis	AT4G12440.2 | Symbols: APT4 | APT4; adenine phosphoribosyltransferase | chr4:7376265-7380117 FORWARD	GO:0006168|adenine salvage	GO:0003999|adenine phosphoribosyltransferase activity		1.03891	0.504111	0.693707	0.0420046	0.361531	0.00029186	0.453316	0.000951184	0.455288	0.000148758	0.518999	0.00453129	0.414888	0.00259353	0.450017	0.000442504	0.481198	0.00212313	0.794539	0.00181913	1.03648	0.766675	0.718286	0.0612724
SV5_56B11	DN978945	putative wound induced protein [Arabidopsis thaliana]	AT4G28240.1 | Symbols: | wound-responsive protein-related | chr4:13997985-13998245 REVERSE				1.06068	0.67959	0.540202	0.00017777	0.300468	0.0108814	0.365963	0.0181421	0.356433	0.0428629	0.381249	0.024376	0.426136	0.00724916	0.513383	0.0168297	0.179469	3.56764e-05	0.390817	0.116837	0.629196	0.288773	0.598143	0.125826
SV5_44C12	DN977709	40S ribosomal protein S17 [Lycopersicon esculentum]	AT5G04800.4 | Symbols: | structural constituent of ribosome | chr5:1389218-1389643 FORWARD	GO:0006412|translation	GO:0003735|structural constituent of ribosome	GO:0005840|ribosome	1.0468	0.484214	2.09713	0.00315441	1.54924	0.00368249	1.4731	0.00757503	1.13886	0.44884	1.14333	0.304653	1.0448	0.705827	0.958935	0.819116	0.983511	0.726093	0.805126	0.0454435	1.07935	0.596849	0.842804	0.35541
SV6_02F10	DN982816	symbiosis-related protein putative [Arabidopsis	AT4G21980.2 | Symbols: ATG8A, APG8A | APG8A (autophagy 8A) | chr4:11655880-11656821 FORWARD				1.03652	0.705951	0.56216	0.0169224	0.434788	0.00714708	0.549346	0.0334282	0.732299	0.00275343	0.992608	0.962715	0.855595	0.36503	0.883497	0.497593	0.925618	0.171278	1.04897	0.791216	1.29259	0.0118579	1.05276	0.73762
SV5_57B11	DN979041	MAP kinase kinase 5 putative [Arabidopsis thaliana]	AT1G73500.1 | Symbols: ATMKK9 | ATMKK9 (Arabidopsis thaliana MAP kinase kinase 9); kinase | chr1:27643080-27644012 REVERSE	GO:0006468|protein amino acid phosphorylation	GO:0016301|kinase activity	GO:0005739|mitochondrion	0.925325	0.18604	0.37353	0.00207762	0.367308	0.00114017	0.312771	0.00967179	0.379505	0.0197474	0.474141	0.006062	0.522343	0.0034757	0.564943	0.0617062	0.475494	0.000477148	0.664279	0.145409	0.69216	0.171276	0.753944	0.21164
SV6_28F06	DN980696	glycine hydroxymethyltransferase [Arabidopsis thaliana]	AT4G13930.1 | Symbols: SHM4 | SHM4 (SERINE HYDROXYMETHYLTRANSFERASE 4); glycine hydroxymethyltransferase | chr4:8048008-8050016 REVERSE	GO:0006544|glycine metabolic process; GO:0006563|L-serine metabolic process	GO:0004372|glycine hydroxymethyltransferase activity		0.905266	0.332246	2.35556	0.00565514	2.98557	0.00381447	2.56841	0.0131561	2.65765	0.0189914	2.36515	0.0027874	1.99955	0.000973352	2.01324	0.00307565	1.8097	0.0581091	1.58239	0.000360671	1.92203	0.0130871	2.07709	0.000197629
SV6_34C02	DN981135	3-hydroxy-3-methylglutaryl CoA reductase [Lycopersicon esculentum]	AT1G76490.1 | Symbols: HMGR1, HMG1 | HMG1 (3-HYDROXY-3-METHYLGLUTARYL COA REDUCTASE) | chr1:28700695-28703100 FORWARD	GO:0008299|isoprenoid biosynthetic process		GO:0016020|membrane	1.14405	0.306334	0.277463	8.06708e-06	0.522963	7.75841e-06	0.539403	0.041844	0.137671	1.4159e-05	0.1452	0.00360896	0.197937	0.000922002	0.278518	0.142863	0.11159	0.00454381	0.176725	0.00766434	0.216345	0.0428289	0.343533	0.013841
SV6_34F03	DN981172	translation initiation factor-like protein [Arabidopsis thaliana]	AT5G54940.2 | Symbols: | eukaryotic translation initiation factor SUI1, putative | chr5:22325646-22325984 REVERSE	GO:0006413|translational initiation	GO:0003743|translation initiation factor activity		1.02372	0.812976	0.715679	0.00200634	0.435814	0.00300959	0.55906	0.00172199	0.482502	0.000561921	0.482486	0.0118724	0.568714	0.00108666	0.728562	0.00466038	0.617681	0.022771	0.948038	0.810921	1.66355	0.0427154	1.41968	0.0773785
SV5_53B01	DN978647	histone H2A [Euphorbia esula]	AT5G02560.1 | Symbols: | histone H2A, putative | chr5:575435-576454 FORWARD	GO:0006334|nucleosome assembly; GO:0051276|chromosome organization and biogenesis	GO:0003677|DNA binding	GO:0000786|nucleosome; GO:0005634|nucleus	1.01482	0.94187	2.01564	0.00421728	2.50355	0.00116391	2.75682	0.000279023	2.96262	2.80166e-05	2.28454	0.0038175	2.06266	0.000423882	2.10633	0.000841355	2.42828	0.0029582	2.37452	0.0109076	3.16461	0.0201385	2.9117	0.00748496
SV5_60B03	DN979321	histone H4 [Lycopersicon esculentum]	AT5G59970.1 | Symbols: | histone H4 | chr5:24163578-24163889 REVERSE	GO:0006334|nucleosome assembly; GO:0051276|chromosome organization and biogenesis	GO:0003677|DNA binding	GO:0000786|nucleosome; GO:0005634|nucleus	1.18977	0.0393047	2.4362	0.00826901	2.8412	0.00132964	3.13665	0.00641954	3.80218	0.00851485	2.96357	0.00352184	2.03667	0.0141054	1.99847	0.0472968	1.64691	0.021479	1.22936	0.0181997	1.49606	0.0922486	1.29982	0.231033
SV5_60A03	DN979309	putative transporter 8780-5873 [Arabidopsis thaliana]	AT1G64650.1 | Symbols: | similar to unknown protein [Arabidopsis thaliana] (TAIR:AT4G27720.1); similar to unknown protein [Arabidopsis thaliana] (TAIR:AT3G49310.1); similar to expressed protein [Oryza sativa (japonica cultivar-group)] (GB:ABF93637.1); similar to Os03g0114800 [Oryza sativa (japonica cultivar-group)] (GB:NP_001048746.1); similar to Major Facilitator Superfamily protein, expressed […			GO:0012505|endomembrane system	0.945277	0.383325	1.34689	0.0122622	2.03906	0.011415	2.59299	0.00374413	3.13149	0.00786231	2.56297	0.00837704	2.14908	6.52109e-05	2.04865	0.000105955	1.70873	0.0224046	1.48569	0.0571704	1.26555	0.0132157	1.49157	0.000607632
SV5_36D04	DN976856	probable sulfur metabolite control protein - fission yeast (Schizosaccharomyces pombe)	AT4G24210.1 | Symbols: SLY1 | SLY1 (SLEEPY1) | chr4:12563668-12564123 FORWARD	GO:0009939|positive regulation of gibberellic acid mediated signaling			1.24723	0.00218747	0.364314	2.36206e-05	0.315481	0.000154798	0.48886	0.00758479	0.634428	0.0369705	0.812322	0.0400253	0.764765	0.205159	0.691811	0.0189392	0.665391	0.0235339	0.730402	0.0047287	0.6403	0.0293146	0.813931	0.0774405
SV5_49A11	DN978164	selenium binding protein [Medicago sativa]	AT4G14030.1 | Symbols: | selenium-binding protein, putative | chr4:8098116-8100160 REVERSE		GO:0008430|selenium binding		1.05764	0.596427	0.428458	0.0112283	0.391567	0.0154877	0.473155	0.00182298	0.652753	0.0573053	0.779069	0.190127	0.66569	0.00744193	0.672565	0.00771667	0.658578	0.0998116	0.805383	0.134104	0.717812	0.0082521	0.646146	0.0696507
SV5_56C06	DN978952	starch phosphorylase (AA 1-966) [Solanum tuberosum]	AT3G29320.1 | Symbols: | glucan phosphorylase, putative | chr3:11254108-11258824 FORWARD	GO:0009266|response to temperature stimulus; GO:0009414|response to water deprivation	GO:0004645|phosphorylase activity; GO:0016757|transferase activity, transferring glycosyl groups	GO:0009536|plastid	0.886516	0.440112	0.357214	6.36704e-07	0.392395	7.9716e-06	0.444201	0.0101431	0.295862	0.00224092	0.304396	0.000423432	0.446075	0.00505296	0.385566	0.0123028	0.284079	8.89922e-07	0.48383	0.0232385	0.488728	0.0423435	0.426073	0.00925808
SV5_55E03	DN978877	zinc finger protein 216 [Homo sapiens]	AT1G51200.2 | Symbols: | DNA binding / zinc ion binding | chr1:18989358-18989879 FORWARD		GO:0003677|DNA binding; GO:0008270|zinc ion binding		0.889611	0.288862	0.507189	0.000343965	0.365336	0.000333641	0.432024	0.000694547	0.504599	0.000152527	0.596251	6.11284e-06	0.548612	1.65118e-05	0.671613	0.016873	0.736479	0.181541	0.668495	0.0693012	0.839502	0.461836	0.759576	0.346409
SV5_50G09	DN978427	aquaporin-like protein [Petunia x hybrida]	AT2G36830.1 | Symbols: TIP1;1, GAMMA-TIP1, GAMMA-TIP | GAMMA-TIP (Tonoplast intrinsic protein (TIP) gamma); water channel | chr2:15452569-15453415 FORWARD	GO:0006810|transport; GO:0009740|gibberellic acid mediated signaling	GO:0015250|water channel activity	GO:0016020|membrane	1.03283	0.750863	1.61498	0.0481772	4.14546	0.000172825	4.47663	9.70728e-06	1.47096	0.640756	3.21507	0.225094	2.07094	0.425472	1.6332	0.580285	2.05977	0.284671	0.940851	0.91995	1.12718	0.77855	0.61749	0.0493188
SV6_21A09	DN979940	brassinosteroid biosynthetic protein LKB [Pisum sativum] cell elongation protein diminuto [Pisum sativum]	AT3G19820.2 | Symbols: DIM, EVE1, DW1, DIM1, CBB1, DWF1 | DWF1 (DIMINUTO 1); catalytic | chr3:6879841-6881622 REVERSE	GO:0006694|steroid biosynthetic process; GO:0009416|response to light stimulus; GO:0009826|unidimensional cell growth	GO:0003824|catalytic activity	GO:0016021|integral to membrane	0.787076	0.133723	2.02162	0.00087254	4.98961	0.000407977	4.07713	0.00169684	0.329748	4.16828e-06	0.350834	0.00373571	0.400618	0.012569	0.375451	0.0436426	0.29284	4.05815e-08	0.348443	0.00568836	0.41298	0.0475402	0.451666	0.0308923
SV6_20A10	DN979841	sulfate adenylyltransferase [Solanum tuberosum]	AT3G22890.1 | Symbols: APS1 | APS1 (ATP sulfurylase 3) | chr3:8112844-8114741 FORWARD				0.906174	0.546819	0.427893	0.000270455	0.42461	4.12935e-06	0.41958	0.00648263	0.292892	0.000172007	0.266123	0.00312026	0.355275	0.000377645	0.379252	0.0192244	0.284065	0.0017678	0.596995	0.102928	0.545926	0.0126464	0.604819	0.000525101
SV6_02A05	DN982761		AT1G51540.1 | Symbols: | similar to kelch repeat-containing protein [Arabidopsis thaliana] (TAIR:AT3G27220.1); similar to hypothetical protein gll3375 [Gloeobacter violaceus PCC 7421] (GB:NP_926321.1); similar to Os08g0128000 [Oryza sativa (japonica cultivar-group)] (GB:NP_001060908.1); similar to Os04g0487100 [Oryza sativa (japonica cultivar-group)] (GB:NP_001053143.1); contains InterPro domain …			GO:0005794|Golgi apparatus	1.05532	0.499535	0.373662	5.48993e-08	0.411494	0.00172195	0.500835	0.000517268	0.541113	0.00107592	0.685651	0.155514	0.656414	0.0216688	0.579129	0.00510353	0.61646	0.0472448	0.860681	0.650518	0.803449	0.526771	0.671443	0.0496957
SV6_44B09		proteinase inhibitor IIa [Solanum americanum]					0.817115	0.266413	2.61259	0.0106069	6.62245	0.000209171	18.3783	8.93211e-06	20.0214	1.71525e-07	10.3749	0.000385291	2.35746	0.0036729	1.46826	0.133982	0.377114	0.0395517	0.417782	0.0743369	0.557396	0.10588	0.50162	0.0699827
SV6_10C09	DN983439	EIL1 [Lycopersicon esculentum]	AT2G27050.1 | Symbols: EIL1 | EIL1 (ETHYLENE-INSENSITIVE3-LIKE 1); transcription factor | chr2:11553392-11555146 FORWARD	GO:0009873|ethylene mediated signaling pathway	GO:0003700|transcription factor activity		1.10999	0.309194	0.32026	0.00615939	0.231779	0.000623073	0.294943	0.000354217	0.303732	4.02004e-05	0.363673	0.0266611	0.384496	0.000326091	0.371357	0.00021695	0.264027	3.35459e-05	0.522014	0.000235134	0.498097	0.0263392	0.564914	0.0280437
SV5_46A08	DN977873	putative acyl-CoA synthetase [Capsicum annuum] peptide synthetase [Bacillus subtilis]	AT3G48990.1 | Symbols: | AMP-dependent synthetase and ligase family protein | chr3:18170016-18172279 REVERSE	GO:0008152|metabolic process; GO:0009813|flavonoid biosynthetic process	GO:0016208|AMP binding		0.800269	0.0100865	0.438713	0.0029885	0.305227	1.26096e-05	0.476562	0.0022209	0.818581	0.415062	1.00901	0.982801	1.11923	0.628596	1.28322	0.465542	1.61039	0.0781797	0.8658	0.385168	1.16797	0.332951	1.31896	0.11113
SV5_57D01	DN979055	aquaporin [Nicotiana tabacum]	AT4G35100.1 | Symbols: PIP3A, PIP2;7, SIMIP, PIP3 | PIP3 (PLASMA MEMBRANE INTRINSIC PROTEIN 3); water channel | chr4:16708677-16709963 FORWARD	GO:0006810|transport	GO:0015250|water channel activity	GO:0005886|plasma membrane; GO:0016020|membrane	0.948219	0.674627	1.70129	0.065331	1.90717	0.0247011	2.23393	0.0100677	3.13064	0.00296066	3.46691	1.12678e-05	2.84388	0.00031923	3.21449	5.57794e-06	2.17175	0.0161007	1.88356	0.023327	1.60775	0.0976319	1.2215	0.0384835
SV6_26D07	DN980480	34 kDA porin [Solanum tuberosum]	AT3G01280.1 | Symbols: | porin, putative | chr3:85761-87619 FORWARD	GO:0006820|anion transport	GO:0008308|voltage-gated ion-selective channel activity	GO:0005739|mitochondrion; GO:0005741|mitochondrial outer membrane; GO:0009536|plastid	1.04775	0.553868	1.73223	0.000794891	2.32011	0.00954725	2.09225	0.00249876	1.36861	0.0923348	1.29659	0.00594211	1.16996	0.00916037	1.25936	0.0180333	1.12883	0.132967	0.99005	0.913317	1.07216	0.697109	1.05268	0.720674
SV5_50F08	DN978413	ribosomal protein S26 [Pisum sativum]	AT3G56340.1 | Symbols: | 40S ribosomal protein S26 (RPS26C) | chr3:20903288-20904322 REVERSE	GO:0006412|translation; GO:0042254|ribosome biogenesis and assembly	GO:0003735|structural constituent of ribosome	GO:0005830|cytosolic ribosome (sensu Eukaryota); GO:0005840|ribosome	0.889026	0.536859	2.2696	0.00604848	1.77369	0.00885902	1.76113	0.0482547	1.17372	0.027973	1.03098	0.863925	1.06038	0.742853	1.20346	0.404236	1.15501	0.408611	0.975117	0.955317	1.30414	0.482916	1.03641	0.902306
SV6_21D05		No hit					1.04983	0.287273	1.77949	0.000436425	1.33114	0.0296019	0.38833	0.494606	1.01511	0.910407	0.90652	0.339511	0.847624	0.0512985	0.833421	0.0656274	0.886651	0.188272	0.761205	0.0855484	0.920646	0.603081	0.78414	0.124233
SV5_47D12	DN978009	ribosomal protein L7 [Solanum tuberosum]	AT1G80750.1 | Symbols: | 60S ribosomal protein L7 (RPL7A) | chr1:30353944-30355326 FORWARD	GO:0006412|translation	GO:0003735|structural constituent of ribosome	GO:0015934|large ribosomal subunit	1.04433	0.53837	0.640553	0.00038852	0.469978	0.000538117	0.541866	0.0970862	0.524631	5.26715e-05	0.65921	0.000230445	0.744275	0.0311029	0.80645	0.0339012	1.72403	0.000866903	2.85718	0.00148414	5.87266	0.0012172	9.00451	0.00289599
SV5_05A02	DN979407	glutathione transferase [Carica papaya] lactoylglutathione lyase [Glycine max]	AT1G78380.1 | Symbols: GST8, ATGSTU19 | ATGSTU19 (GLUTATHIONE TRANSFERASE 8); glutathione transferase | chr1:29491552-29492712 REVERSE		GO:0004364|glutathione transferase activity		1.14834	0.0142243	0.428876	0.0105455	0.348244	0.000283132	0.417211	0.00333549	0.329006	0.00467918	0.416293	0.118697	0.371403	0.00554559	0.450746	0.0125418	0.576113	0.00610843	0.885893	0.0422821	1.4166	0.0617898	1.03354	0.614097
SV6_40F03		No hit					1.03697	0.647575	2.20384	5.14136e-05	1.76908	0.00708634	1.62935	0.0812585	1.35931	0.0494224	1.14481	0.342638	0.994581	0.895449	1.08163	0.310383	0.835606	0.409566	0.869585	0.58686	1.13445	0.590813	0.892234	0.651621
SV5_37C04	DN976940	zinc-binding protein [Pisum sativum]	AT4G17900.1 | Symbols: | zinc-binding family protein | chr4:9946059-9947710 FORWARD		GO:0005488|binding		0.95551	0.572513	0.323341	0.00177994	0.199578	0.000577298	0.306552	0.0664092	0.328135	0.00137212	0.419941	0.0427489	0.33098	0.0011749	0.60652	0.000460831	0.379855	0.00543828	0.500064	0.000379105	0.637687	0.0425833	0.569437	0.00104893
SV6_34G11	DN981192	60S ribosomal protein L22 - like [Arabidopsis thaliana]	AT5G27770.1 | Symbols: | 60S ribosomal protein L22 (RPL22C) | chr5:9836170-9837117 FORWARD	GO:0006412|translation	GO:0003735|structural constituent of ribosome	GO:0005840|ribosome	0.963422	0.69941	2.01445	0.00132967	1.63257	0.000549095	1.23627	0.0304506	1.13133	0.0665386	1.00225	0.984376	0.970173	0.529339	0.866009	0.170734	0.893329	0.452175	0.825978	0.00723562	0.879247	0.300359	1.00767	0.897781
SV6_35E04	DN981257	sterol 4-alpha-methyl-oxidase [Arabidopsis thaliana] (Erg25p)	AT1G07420.1 | Symbols: ATSMO1, ATSMO2-2, ATSMO2, SMO2-2 | SMO2-2 (sterol 4-alpha-methyl-oxidase 2); C-4 methylsterol oxidase | chr1:2277907-2280030 FORWARD	GO:0008152|metabolic process	GO:0000254|C-4 methylsterol oxidase activity	GO:0012505|endomembrane system	0.873503	0.057014	1.18967	0.0259695	2.04929	0.000114952	1.28992	0.0841274	0.520086	3.2377e-06	0.527767	0.00294358	0.534972	0.000247535	0.571913	3.21634e-05	0.462829	0.000391818	0.61321	0.00152606	0.618388	0.0452272	0.709137	0.0637779
SV5_56B04	DN978938	histone H4 [Lycopersicon esculentum]	AT5G59970.1 | Symbols: | histone H4 | chr5:24163578-24163889 REVERSE	GO:0006334|nucleosome assembly; GO:0051276|chromosome organization and biogenesis	GO:0003677|DNA binding	GO:0000786|nucleosome; GO:0005634|nucleus	0.964794	0.870193	2.18277	0.000147111	2.18667	1.90077e-05	2.62087	0.000123664	2.68421	0.00121622	1.82858	0.0195795	1.31593	0.0712145	1.19956	0.338877	1.0547	0.592864	0.87312	0.469004	1.17633	0.549683	1.17116	0.365463
SV5_37G03	DN976989		AT5G46030.1 | Symbols: | Identical to Transcription elongation factor 1 homolog [Arabidopsis Thaliana] (GB:Q8LEF3;GB:Q9FNL9); similar to hypothetical protein [Oryza sativa (japonica cultivar-group)] (GB:BAD69422.1); similar to Os07g0631100 [Oryza sativa (japonica cultivar-group)] (GB:NP_001060360.1); similar to Os02g0134300 [Oryza sativa (japonica cultivar-group)] (GB:NP_001045811.1); contains In…				1.04338	0.556496	0.474147	0.000407721	0.418228	0.00115006	0.410047	9.03288e-06	0.44111	1.17375e-05	0.51229	0.00645769	0.585071	0.0424634	0.538881	0.00384934	0.436441	0.00027098	0.640381	0.211138	0.794408	0.370573	0.918369	0.625277
SV6_07B05	DN983177	Xaa-Pro aminopeptidase 2 [Lycopersicon esculentum]	AT4G36760.1 | Symbols: APP1, ATAPP1 | ATAPP1 (aminopeptidase P1) | chr4:17326727-17329985 FORWARD				0.998092	0.969585	0.71936	0.0292038	0.717937	0.0274711	0.263374	0.30933	0.81222	0.0192691	0.852831	0.168091	0.809364	0.0713618	0.863688	0.0578956	0.793676	0.241776	1.03552	0.661006	1.12924	0.56701	0.943103	0.605678
SV5_41C11	DN977417	putative 60S ribosomal protein L22 [Arabidopsis	AT3G05560.3 | Symbols: | structural constituent of ribosome | chr3:1614647-1615210 FORWARD	GO:0006412|translation	GO:0003735|structural constituent of ribosome		0.986524	0.882648	2.00024	1.16487e-05	1.23584	0.0679788	1.35783	0.0142102	1.27422	0.12777	1.3298	0.0869404	1.03231	0.805823	1.12944	0.294707	0.916079	0.229241	0.884308	0.353081	0.836959	0.174645	0.792978	0.00222373
SV6_29E06		No hit					0.986606	0.923102	0.516065	0.00779871	0.415186	0.00287511	0.411737	0.0257454	0.281885	0.000744922	0.322989	0.00039635	0.383167	0.00596023	0.465476	0.0126055	0.306045	0.000444444	0.474895	0.121301	0.665106	0.353648	0.728603	0.279899
SV5_41G01	DN977455	S-ribonuclease binding protein SBP1 [Petunia x hybrida]	AT3G12920.1 | Symbols: | protein binding / zinc ion binding | chr3:4122134-4123330 REVERSE		GO:0005515|protein binding; GO:0008270|zinc ion binding		1.0374	0.560214	0.456375	0.00827391	0.266446	0.00123507	0.359181	6.45199e-06	0.360243	0.0137364	0.473545	0.00875179	0.405522	5.64312e-06	0.368492	0.0069472	0.282195	0.000841509	0.850155	0.144468	0.863021	0.338158	0.642566	0.0269534
SV6_39E02	DN981639	acyl carrier protein [Capsicum chinense]	AT1G54580.1 | Symbols: ACP2 | ACP2 (ACYL CARRIER PROTEIN 2) | chr1:20393239-20394437 FORWARD			GO:0009507|chloroplast; GO:0009523|photosystem II	0.967169	0.630394	2.07725	5.58705e-08	1.93055	5.52937e-06	1.99397	0.00649073	1.91983	0.000791303	1.45728	0.0782366	1.35075	0.00105092	1.52471	0.0232416	1.64993	0.00119892	1.37342	0.0641485	1.47185	0.0153925	1.3987	0.0912012
SV6_46G04	DN982337	AP2 domain transcription factor [Arabidopsis thaliana] cadmium-induced protein [Arabidopsis thaliana] ethylene responsive element binding protein [Fagus sylvatica]	AT1G78080.1 | Symbols: RAP2.4 | RAP2.4 (related to AP2 4); DNA binding / transcription factor | chr1:29369683-29370687 FORWARD	GO:0006355|regulation of transcription, DNA-dependent	GO:0003677|DNA binding; GO:0003700|transcription factor activity	GO:0005634|nucleus	0.974017	0.867958	0.407878	0.00603172	0.310371	0.0221845	0.553208	0.0765868	0.383179	0.0449955	0.372279	0.0221684	0.504988	0.0722211	0.663317	0.107336	0.535336	0.00131225	0.734463	0.236476	0.874174	0.545198	1.02109	0.926786
SV5_35C12	DN976756	tuber-specific and sucrose-responsive element binding factor [Solanum tuberosum] R2R3-MYB transcription factor [Arabidopsis thaliana]	AT3G50060.1 | Symbols: | myb family transcription factor | chr3:18569129-18570034 REVERSE	GO:0006355|regulation of transcription, DNA-dependent; GO:0009651|response to salt stress; GO:0009723|response to ethylene stimulus; GO:0009737|response to abscisic acid stimulus; GO:0009739|response to gibberellin stimulus; GO:0009751|response to salicylic acid stimulus; GO:0009753|response to jasmonic acid stimulus; GO:0046686|response to cadmium ion	GO:0003677|DNA binding; GO:0003700|transcription factor activity	GO:0005634|nucleus	0.993476	0.932639	0.589717	0.00128588	0.375323	0.0443791	0.383053	0.0763244	0.692389	0.128621	0.825804	0.351357	0.871374	0.664397	0.994196	0.984408	1.28598	0.0363205	0.93702	0.767579	0.82911	0.30943	0.774623	0.0167453
SV6_05G04	DN983067		AT3G11660.1 | Symbols: NHL1 | NHL1 (NDR1/HIN1-like 1) | chr3:3679037-3679666 REVERSE				0.923258	0.50119	0.441669	0.00332033	0.439223	0.0178352	0.455815	0.0446255	0.429111	0.0115886	0.535922	0.0620419	0.923481	0.574296	1.05877	0.711622	1.29786	0.178602	1.42882	0.209112	1.50819	0.0947261	1.27317	0.434579
SV6_42F02		histone H3 - rice	AT5G65360.1 | Symbols: | histone H3 | chr5:26137325-26137735 REVERSE	GO:0006334|nucleosome assembly; GO:0051276|chromosome organization and biogenesis	GO:0003677|DNA binding	GO:0000786|nucleosome; GO:0005634|nucleus; GO:0009507|chloroplast	0.922368	0.507992	2.35867	6.13693e-07	2.77536	0.000119206	2.55134	0.000492384	3.29308	0.000117965	1.92365	0.0141517	1.4831	0.00914008	1.53245	0.00949535	1.19105	0.143391	0.856738	0.149886	1.23118	0.471503	0.867054	0.245913
SV6_40B04	DN981701	ubiquitin-conjugating enzyme UBC7 [Arabidopsis thaliana]	AT3G46460.1 | Symbols: UBC13 | UBC13 (ubiquitin-conjugating enzyme 13); ubiquitin-protein ligase | chr3:17107105-17108300 REVERSE	GO:0006511|ubiquitin-dependent protein catabolic process	GO:0004842|ubiquitin-protein ligase activity		1.02844	0.498569	0.516987	0.00120787	0.417637	0.000751365	0.41482	0.00113703	0.413003	5.77907e-05	0.539817	0.00113887	0.546961	3.84288e-06	0.636352	0.0281851	0.695258	0.00265731	1.13183	0.55988	1.56298	0.155319	1.23452	0.37071
SV5_05B07	DN979417	harpin inducing protein [Nicotiana tabacum]	AT3G11660.1 | Symbols: NHL1 | NHL1 (NDR1/HIN1-like 1) | chr3:3679037-3679666 REVERSE				1.0377	0.597334	0.414552	0.000103319	0.548699	0.0845218	0.328147	0.000158363	0.34841	0.000143265	0.602021	0.0610187	1.05789	0.85454	1.01741	0.959011	1.33877	0.0126766	1.2958	0.0410019	1.22776	0.107364	1.32024	0.000870893
SV6_21B06	DN979950	ribosomal protein L30 [Lupinus luteus]	AT1G36240.1 | Symbols: | 60S ribosomal protein L30 (RPL30A) | chr1:13616102-13617445 FORWARD	GO:0006412|translation	GO:0003735|structural constituent of ribosome	GO:0005622|intracellular; GO:0005840|ribosome	0.995438	0.95251	2.02083	0.000281027	2.01095	0.00363245	1.64066	0.0156145	1.0511	0.428668	0.945406	0.602539	0.948201	0.527305	0.952709	0.256867	0.887011	0.304805	0.876494	0.642569	1.13012	0.571588	1.04674	0.768228
SV6_33B11	DN981036	sulfate adenylyltransferase (EC 2.7.7.4) met3-2 - potato	AT4G14680.1 | Symbols: APS3 | APS3 (ATP sulfurylase 2); sulfate adenylyltransferase (ATP) | chr4:8413438-8415306 REVERSE	GO:0000103|sulfate assimilation	GO:0004781|sulfate adenylyltransferase (ATP) activity		0.811453	0.0962676	0.277202	0.000334378	0.242643	0.000118261	0.159597	0.00110776	0.165478	0.000695732	0.243313	0.00110281	0.251296	0.0135301	0.118448	0.0817216	0.174139	0.0160445	0.400879	0.0433605	0.413306	1.99864e-05	0.379353	1.79244e-05
SV6_20F05	DN979897	ribosomal protein L30 [Lupinus luteus]	AT1G77940.1 | Symbols: | 60S ribosomal protein L30 (RPL30B) | chr1:29309010-29310182 REVERSE	GO:0006412|translation	GO:0003735|structural constituent of ribosome	GO:0005830|cytosolic ribosome (sensu Eukaryota)	0.973558	0.776602	2.07852	0.0130104	2.14644	0.00967537	1.85308	0.0553617	1.15739	0.356953	0.869691	0.471598	0.922407	0.630804	1.03483	0.852727	0.926661	0.615095	0.882164	0.717806	1.15731	0.485862	0.944726	0.723918
SV6_04F04	DN982976	lipase -like protein [Arabidopsis thaliana]	AT5G03980.1 | Symbols: | GDSL-motif lipase/hydrolase family protein | chr5:1074204-1075288 REVERSE	GO:0006114|glycerol biosynthetic process; GO:0006629|lipid metabolic process	GO:0004091|carboxylesterase activity	GO:0012505|endomembrane system	0.935121	0.109503	1.86989	0.00243987	3.26753	0.000310565	3.36398	0.00163434	1.29153	0.0180578	0.953955	0.32836	0.816027	0.160026	0.784016	0.0723315	0.625798	0.0320015	0.942989	0.751367	0.89947	0.595133	0.853045	0.00956532
SV6_29C11	DN980761		AT1G74950.1 | Symbols: | similar to unknown protein [Arabidopsis thaliana] (TAIR:AT1G19180.1); similar to PnFL-2 [Ipomoea nil] (GB:AAG49896.1); contains InterPro domain ZIM; (InterPro:IPR010399) | chr1:28152580-28153919 REVERSE				0.822917	0.0641503	0.575931	0.00854916	0.232545	0.00805019	0.250272	0.00720828	0.433178	0.0643752	0.356764	0.00395356	0.460547	0.0400401	0.447328	7.55094e-05	0.335795	0.00352112	0.428265	0.0085883	0.477068	0.0565703	0.453358	0.00272384
SV5_35A07	DN976727		gi|77416985|gb|ABA81888.1| unknown [Solanum tuberosum]				0.985497	0.927526	0.580736	0.0673434	0.309206	2.95416e-05	0.362808	0.00972133	0.532428	0.0252518	0.716845	0.226561	0.565715	0.0459933	0.616711	0.0305012	0.554181	0.00175655	0.797992	0.0196514	0.777219	0.0664895	0.724066	0.106059
SV6_20D06	DN979874	methionine	AT1G64660.1 | Symbols: ATMGL | ATMGL; catalytic/ methionine gamma-lyase | chr1:24032640-24034200 FORWARD	GO:0006520|amino acid metabolic process; GO:0019458|methionine catabolic process via 2-oxobutanoate	GO:0003824|catalytic activity; GO:0018826|methionine gamma-lyase activity	GO:0005829|cytosol	0.854768	0.0717755	0.54402	0.00376046	0.404899	0.000869507	0.379069	0.000533815	0.321697	2.60236e-06	0.274084	2.18928e-07	0.375044	0.000286404	0.422939	3.07637e-05	0.51649	0.0491001	0.546839	0.113451	0.580429	0.165531	0.631271	0.158826
SV6_15G03	DN983855	glucose-6-phosphate 1-dehydrogenase [Solanum tuberosum]	AT5G40760.1 | Symbols: G6PD6 | G6PD6 (GLUCOSE-6-PHOSPHATE DEHYDROGENASE 6); glucose-6-phosphate 1-dehydrogenase | chr5:16328512-16331784 FORWARD	GO:0006006|glucose metabolic process; GO:0009051|pentose-phosphate shunt, oxidative branch	GO:0004345|glucose-6-phosphate dehydrogenase activity	GO:0005829|cytosol	0.792718	0.144092	0.443928	0.000718196	0.486254	3.63617e-06	0.533247	0.00199526	0.214915	1.80829e-06	0.281606	0.00224259	0.338492	0.00146164	0.415075	0.00108515	0.561201	0.0502236	0.70039	0.181262	0.94253	0.870962	0.960547	0.885196
SV6_27A10	DN980544	putative membrane protein [Arabidopsis thaliana]	AT3G62580.1 | Symbols: | similar to late embryogenesis abundant domain-containing protein / LEA domain-containing protein [Arabidopsis thaliana] (TAIR:AT1G72100.1); similar to Os12g0557400 [Oryza sativa (japonica cultivar-group)] (GB:NP_001067006.1); similar to Os11g0673100 [Oryza sativa (japonica cultivar-group)] (GB:NP_001068440.1); similar to hypothetical protein MtrDRAFT_AC152921g2v1 [Medicag…			GO:0012505|endomembrane system	0.90555	0.301626	0.60959	0.00115309	0.644095	0.00230166	0.495449	1.18644e-05	0.432692	2.30804e-05	0.492584	0.000954236	0.691268	0.00500311	0.671865	0.000192643	0.561538	0.0029665	0.750248	0.0111511	0.73932	0.000775087	0.675219	0.00551493
SV5_41A08	DN977390		AT2G46080.1 | Symbols: | similar to BPS1 (BYPASS 1) [Arabidopsis thaliana] (TAIR:AT1G01550.2); similar to unknown [Solanum tuberosum] (GB:ABB16971.1); contains InterPro domain Glutathione S-transferase, C-terminal-like; (InterPro:IPR010987) | chr2:18955390-18956433 REVERSE				0.878478	0.0428225	0.528102	9.81494e-05	0.413593	5.54443e-05	0.495498	0.000619609	0.49466	0.000763127	0.515587	0.0146441	0.575137	0.000953606	0.544897	8.93808e-06	0.541068	0.00879973	0.604602	0.126034	0.889987	0.781453	0.970042	0.894682
SV6_29F03		No hit					1.00101	0.988664	2.2941	1.26195e-05	1.8993	0.00710996	1.64052	0.0381146	1.34609	0.0947514	1.24359	0.240354	0.956881	0.613336	0.96132	0.62332	0.847121	0.447629	0.784105	0.218491	1.10974	0.568009	0.970347	0.848489
SV5_52G02	DN978612	cathepsin B [Triticum aestivum]	AT4G01610.1 | Symbols: | cathepsin B-like cysteine protease, putative | chr4:694857-696937 FORWARD	GO:0006508|proteolysis	GO:0008234|cysteine-type peptidase activity	GO:0012505|endomembrane system	0.941104	0.671843	0.486533	3.82254e-07	0.432804	0.00233864	0.579471	0.0135869	0.606533	0.0147492	0.53572	0.00805148	0.506507	0.00728201	0.549882	0.00667255	0.442748	0.00529468	0.565301	0.103616	0.662281	0.384188	0.628634	0.210854
SV5_39H10		proteinase inhibitor IIa [Solanum americanum]					1.00528	0.934967	2.58377	0.00735889	5.80681	5.85214e-07	15.318	5.27378e-05	16.4508	4.00119e-06	10.1566	0.000130372	2.23432	0.0162912	1.03303	0.821199	0.400478	0.00215636	0.475001	0.0153432	0.497019	0.0153942	0.489223	0.0191599
SV6_31C12	DN980954	starch phosphorylase (AA 1-966) [Solanum tuberosum]	AT3G29320.1 | Symbols: | glucan phosphorylase, putative | chr3:11254108-11258824 FORWARD	GO:0009266|response to temperature stimulus; GO:0009414|response to water deprivation	GO:0004645|phosphorylase activity; GO:0016757|transferase activity, transferring glycosyl groups	GO:0009536|plastid	0.951004	0.668304	0.361703	5.935e-06	0.367205	0.000234774	0.412151	0.00211416	0.173349	0.00205608	0.205389	4.18454e-05	0.499757	0.0315387	0.435993	0.0643362	0.246607	0.000164264	0.320485	0.00705787	0.322855	0.0430669	0.39625	0.0172219
SV5_03C05	DN977226		AT5G05250.1 | Symbols: | similar to unknown protein [Arabidopsis thaliana] (TAIR:AT3G56360.1); similar to unknown protein [Oryza sativa (japonica cultivar-group)] (GB:AAP03420.1) | chr5:1557117-1557836 REVERSE				1.13145	0.0780317	0.72832	0.000868495	0.329876	0.000271674	0.46186	0.0602311	0.785041	0.12095	0.759384	0.231042	0.926354	0.451597	0.771227	0.314972	0.885099	0.0246957	1.01884	0.855331	0.835216	0.14126	1.09527	0.462452
SV6_41C02	DN981807	hypersensitive-induced response protein [Zea mays]	AT5G62740.1 | Symbols: | band 7 family protein | chr5:25218546-25219761 FORWARD	GO:0006499|N-terminal protein myristoylation			1.00717	0.912214	0.578344	0.00021958	0.288137	2.30282e-06	0.370197	0.000203279	0.525637	0.00525149	0.585545	0.00965345	0.617229	0.00458105	0.691476	0.00188583	0.510518	2.79594e-05	0.618432	0.137144	0.873929	0.585711	0.768571	0.333646
SV5_39A12	DN977118	F-box protein family AtFBL4 [Arabidopsis thaliana]	AT4G15475.1 | Symbols: | F-box family protein (FBL4) | chr4:8845925-8848699 FORWARD	GO:0006511|ubiquitin-dependent protein catabolic process	GO:0004842|ubiquitin-protein ligase activity		1.03475	0.684844	1.46779	0.000129961	1.4484	0.0214816	2.39602	0.010331	3.42967	0.000425828	2.19115	0.0182177	1.266	0.299527	1.09999	0.566991	0.962466	0.417134	0.982681	0.222367	0.903862	0.0968848	1.08559	0.522778
SV6_08B02	DN983252	gamma-thionin [Lycopersicon esculentum]	AT2G02130.1 | Symbols: PDF2.3, LCR68 | LCR68/PDF2.3 (Low-molecular-weight cysteine-rich 68); protease inhibitor | chr2:540070-540406 FORWARD	GO:0006952|defense response	GO:0030414|protease inhibitor activity	GO:0012505|endomembrane system	1.07668	0.257438	1.53589	0.00575297	2.93865	2.79792e-06	2.29383	0.000472243	0.425337	3.0617e-05	0.587168	0.00184368	0.786965	0.00755008	0.944923	0.599896	1.18868	0.294703	1.16329	0.465483	1.25415	0.147984	0.734212	0.0786432
SV5_36D10	DN976862	ferritin [Glycine max]	AT2G40300.1 | Symbols: ATFER4 | ATFER4 (FERRITIN 4); ferric iron binding | chr2:16838579-16840292 REVERSE	GO:0006826|iron ion transport; GO:0006879|cellular iron ion homeostasis; GO:0010039|response to iron ion	GO:0008199|ferric iron binding	GO:0009507|chloroplast	1.10116	0.540925	0.494688	0.0116801	0.46733	0.0278076	0.485001	0.0596766	0.569963	0.00583587	0.56501	0.0227423	0.650713	0.000384296	0.672785	0.0121082	0.697031	0.000102323	0.790776	0.0123937	0.667102	0.0106308	0.655463	0.0334371
SV6_25G12	DN980425	histone H3 putative [Arabidopsis thaliana]	AT5G65360.1 | Symbols: | histone H3 | chr5:26137325-26137735 REVERSE	GO:0006334|nucleosome assembly; GO:0051276|chromosome organization and biogenesis	GO:0003677|DNA binding	GO:0000786|nucleosome; GO:0005634|nucleus; GO:0009507|chloroplast	0.977599	0.858036	1.64846	0.00293616	1.94843	0.000879768	2.09479	0.000374488	2.34579	1.12674e-06	1.57444	0.00193075	1.19337	0.00367474	1.13825	0.318186	0.905536	0.531857	0.762275	0.302351	0.725798	0.258279	0.966918	0.803762
SV5_10A09	DN979738	endoxyloglucan transferase [Daucus carota]	AT1G14720.1 | Symbols: EXGT-A2, XTR2 | XTR2 (XYLOGLUCAN ENDOTRANSGLYCOSYLASE RELATED 2); hydrolase, acting on glycosyl bonds | chr1:5066801-5068461 REVERSE	GO:0005975|carbohydrate metabolic process; GO:0006073|glucan metabolic process	GO:0016798|hydrolase activity, acting on glycosyl bonds	GO:0005618|cell wall; GO:0012505|endomembrane system; GO:0048046|apoplast	0.772455	0.187669	0.335819	0.000217799	0.305966	0.00208556	0.346908	0.00844629	0.47326	0.000783645	0.470691	0.00250542	0.481159	2.69107e-05	0.57522	0.000602837	0.357529	0.000222702	0.47137	0.00108532	0.510653	0.0167126	0.461714	7.37972e-06
SV6_16F08		No hit					0.901278	0.495628	0.566982	0.00279585	0.472197	2.93878e-06	0.529521	0.0217478	0.601107	0.000220436	0.569374	0.000675936	0.645577	0.000857349	0.751103	0.0223479	0.654395	0.00636217	0.868351	0.454915	0.848868	0.407965	0.894106	0.277581
SV6_11C11	DN983526	immunophilin [Arabidopsis thaliana]	AT3G25220.1 | Symbols: FKBP15-1 | FKBP15-1 (FK506-binding protein 15 kD-1); FK506 binding / peptidyl-prolyl cis-trans isomerase | chr3:9183928-9185700 FORWARD	GO:0006457|protein folding	GO:0003755|peptidyl-prolyl cis-trans isomerase activity; GO:0005528|FK506 binding	GO:0005783|endoplasmic reticulum; GO:0012505|endomembrane system	0.950288	0.512269	1.59393	0.00204142	2.27047	3.78299e-05	2.86643	7.02722e-06	3.33786	2.05247e-07	3.07481	0.00470245	2.52212	0.000511632	2.37415	6.76757e-06	2.62106	3.03565e-05	1.57841	0.000162077	1.3503	0.0191761	1.46477	0.0456747
SV5_06A02	DN979485	allyl alcohol dehydrogenase [Nicotiana tabacum] quinone oxidoreductase [Halobacterium sp. NRC-1] leukotnothinge b4 12 hydroxydehydrogenase	AT5G16990.1 | Symbols: | NADP-dependent oxidoreductase, putative | chr5:5581834-5583852 REVERSE		GO:0008270|zinc ion binding; GO:0016491|oxidoreductase activity		1.1153	0.333105	0.513712	0.00405015	0.379319	0.00109259	0.364491	0.00458616	0.365401	0.00385049	0.46385	0.0318191	0.487548	0.00162054	0.410876	0.0178202	0.362696	8.33809e-05	0.631593	0.00781812	0.602174	0.00157775	0.691914	0.106894
SV5_55H02	DN978912	DNA binding protein EREBP-3 [Nicotiana tabacum] ethylene-responsive element binding factor [Nicotiana sylvestris]	AT5G44210.1 | Symbols: ERF9, ATERF9, ATERF-9 | ATERF-9/ATERF9/ERF9 (ERF domain protein 9); DNA binding / transcription factor/ transcriptional repressor | chr5:17823969-17824571 FORWARD	GO:0006355|regulation of transcription, DNA-dependent; GO:0009873|ethylene mediated signaling pathway	GO:0003677|DNA binding; GO:0003700|transcription factor activity; GO:0016564|transcription repressor activity	GO:0005634|nucleus	1.00589	0.942918	0.634994	0.00138704	0.375343	0.00557779	0.546848	0.00477657	0.746636	0.301709	0.596118	0.00404191	0.66943	0.016807	0.853244	0.11328	1.00419	0.980989	1.00118	0.993728	1.44913	0.299598	1.36534	0.231067
SV5_40E08	DN977342	ribosomal protein L15 [Petunia x hybrida]	AT4G17390.1 | Symbols: | 60S ribosomal protein L15 (RPL15B) | chr4:9714419-9715557 REVERSE	GO:0006412|translation	GO:0003735|structural constituent of ribosome	GO:0005840|ribosome	0.987108	0.915583	2.17412	0.00899375	1.56393	9.76249e-06	1.37711	0.00741726	1.03881	0.726397	0.855188	0.152257	0.952475	0.637745	0.966534	0.837044	1.08399	0.28175	0.722552	0.0903242	0.784524	0.316147	0.855354	0.383313
SV6_41H04	DN981869	dTDP-glucose 46-dehydratase putative [Arabidopsis	AT1G78570.1 | Symbols: RHM1, ROL1 | RHM1/ROL1 (RHAMNOSE BIOSYNTHESIS1); UDP-glucose 4,6-dehydratase/ catalytic | chr1:29555003-29557100 FORWARD	GO:0009225|nucleotide-sugar metabolic process; GO:0010253|UDP-rhamnose biosynthetic process	GO:0003824|catalytic activity; GO:0010280|UDP-L-rhamnose synthase activity; GO:0050377|UDP-glucose 4,6-dehydratase activity	GO:0005625|soluble fraction	0.835724	0.11222	2.3909	0.000281512	3.03082	0.00154514	2.14106	0.00237023	0.867073	0.161963	0.642918	0.000884081	0.462534	0.000294358	0.540507	0.00230221	0.319122	0.000423207	0.494464	0.0006457	0.766417	0.167828	0.550761	0.00678868
SV6_02C05	DN982783		AT3G17780.1 | Symbols: | similar to unknown protein [Arabidopsis thaliana] (TAIR:AT1G48440.1); similar to Os02g0734900 [Oryza sativa (japonica cultivar-group)] (GB:NP_001048043.1); similar to Os03g0240700 [Oryza sativa (japonica cultivar-group)] (GB:NP_001049510.1); similar to Erwinia induced protein 2 [Solanum tuberosum] (GB:AAO32066.1) | chr3:6087022-6088134 FORWARD			GO:0012505|endomembrane system	0.994813	0.947031	0.532363	0.0022173	0.483828	0.00109299	0.536906	0.0185548	0.538394	8.9803e-05	0.504322	1.0254e-05	0.46967	0.000222548	0.494519	2.4332e-06	0.348431	3.16243e-06	0.598315	0.10402	0.758857	0.131014	0.739787	0.301858
SV6_49G09	DN982630	cystatin [Lycopersicon esculentum]	AT3G12490.2 | Symbols: | cysteine protease inhibitor, putative / cystatin, putative | chr3:3960530-3961883 REVERSE		GO:0004869|cysteine protease inhibitor activity	GO:0012505|endomembrane system	1.04497	0.836531	0.35107	2.7255e-06	0.435591	0.003661	0.407899	0.000259188	0.359465	0.00271056	0.492989	5.40715e-05	0.639481	0.000116671	0.683606	0.00156154	0.573468	0.0478569	0.727618	0.0287989	0.802092	0.0891527	0.799523	0.182567
SV5_40C09	DN977319	CCR4-NOT transcription complex [Homo sapiens]	AT3G44260.1 | Symbols: | CCR4-NOT transcription complex protein, putative | chr3:15963200-15964042 REVERSE	GO:0009451|RNA modification	GO:0004540|ribonuclease activity	GO:0005634|nucleus	1.05708	0.484305	0.421683	0.0109149	0.291919	0.0287863	0.403859	0.0709082	0.967898	0.886754	1.09199	0.667054	1.2068	0.0108094	1.6856	0.000440662	1.83452	0.000807548	0.980369	0.947377	1.13388	0.610564	1.30226	0.293863
SV6_31D06		No hit					0.718691	0.00312144	0.446905	0.0017424	0.321046	0.00267954	0.402539	0.018298	0.489405	0.0174885	0.442559	0.0272618	0.403972	3.59901e-05	0.411475	0.0149696	0.345173	0.0221091	0.507146	0.00467788	0.459883	0.171382	0.560841	0.0560184
SV6_26F06	DN980503	cytochrome b5 [Nicotiana tabacum]	AT2G32720.1 | Symbols: B5 #4 | B5 #4 (cytochrome b5 family protein #4); heme binding / transition metal ion binding | chr2:13884090-13885524 REVERSE	GO:0006118|electron transport	GO:0020037|heme binding; GO:0046914|transition metal ion binding		1.00693	0.940752	0.775293	0.00111911	0.521777	0.00272803	0.493742	0.00126983	0.683079	0.0166483	0.569861	0.00156065	0.793261	0.291413	0.464302	0.00300623	0.540871	0.00350758	0.546262	0.00308373	0.539183	0.0425199	0.831528	0.294061
SV6_41E04		calmodulin-like protein [Arabidopsis thaliana]					0.949915	0.34923	0.476832	5.60899e-05	0.347706	0.000392116	0.405389	4.6348e-05	0.403594	0.00618611	0.388965	0.0029037	0.350665	1.93239e-05	0.482575	0.000767445	0.496891	0.00104235	0.681279	0.079175	0.749925	0.131619	0.712869	0.0222396
SV6_44C12		No hit					0.864652	0.316889	0.403113	0.000100923	0.41129	0.00590156	0.431922	0.020939	0.42647	0.00694812	0.40024	0.00043978	0.574771	0.0189378	0.606563	0.155843	0.601117	0.0268232	0.683445	0.469583	0.549769	0.137745	0.538534	0.0334729
SV5_36F07	DN976883	protein phosphatase 1 regulatory (inhibitory) subunit 1C thymocyte ARPP [Mus musculus]	AT2G40960.1 | Symbols: | nucleic acid binding | chr2:17102715-17104446 FORWARD		GO:0003676|nucleic acid binding		0.960937	0.591638	0.5164	0.000348615	0.47224	0.00437106	0.467253	0.00106443	0.437624	0.000111147	0.603624	0.129616	0.478885	0.00494149	0.567942	0.000112109	0.556466	0.000504931	0.667386	0.000164602	0.816	0.387044	0.530468	0.0645783
SV6_15F06	DN983848	putative protein [Arabidopsis thaliana] ou heat shock protein HSP101-like protein [Arabidopsis thaliana]	AT3G52490.1 | Symbols: | heat shock protein-related | chr3:19466828-19469699 REVERSE	GO:0019538|protein metabolic process	GO:0005515|protein binding		0.960881	0.780432	1.60042	0.0219815	2.12493	0.00134061	2.18574	0.00659431	2.23752	0.00219651	1.27894	0.349114	1.05614	0.557229	1.05587	0.713125	0.844935	0.170693	0.858816	0.692018	1.20188	0.625429	1.0029	0.991153
SV6_22C04		No hit					0.943479	0.690661	0.430958	7.22377e-06	0.269223	0.000172671	0.406839	0.0388596	0.387497	1.36218e-06	0.299211	7.40847e-05	0.206454	9.14549e-06	0.242212	0.00282758	0.236464	0.000204595	0.492773	0.0371979	0.574671	0.0425659	0.505304	0.0676412
SV6_09C07		No hit					0.840241	0.0527209	0.484156	5.67898e-06	0.261226	6.48813e-07	0.342593	0.0123151	0.5283	0.0655923	0.640317	0.0593752	0.482442	0.000344549	0.542112	0.0304053	0.519566	0.0747456	0.612603	0.00565642	0.598749	0.204474	0.827924	0.271092
SV6_37C09		purine permease from Arabidopsis	AT4G18210.1 | Symbols: ATPUP10 | ATPUP10 (Arabidopsis thaliana purine permease 10); purine transporter | chr4:10076186-10077506 FORWARD	GO:0009624|response to nematode	GO:0005345|purine transmembrane transporter activity		0.881957	0.011887	0.435392	0.00061017	0.189472	1.20725e-05	0.202559	1.06095e-08	0.132596	0.000964871	0.171396	0.00143255	0.171001	0.00206751	0.133857	0.000491142	0.0769029	0.000457623	0.427402	0.00365554	0.372535	0.00290959	0.413588	0.000728475
SV6_15F12		serine-threonine protein kinase [Candida albicans]					0.868698	0.417219	0.403052	2.77991e-08	0.363539	0.00684487	0.365291	9.39626e-05	0.481714	4.21064e-05	0.514067	1.00335e-05	0.871915	0.345624	0.997823	0.975238	1.15062	0.167369	1.16995	0.484524	1.56691	0.00759294	1.88263	0.0125781
SV5_47G07	DN978040	An armadillo repeat-containing protein localized on the vacuolar membrane Vac8p [Saccharomyces cerevisiae]	AT5G19330.1 | Symbols: | armadillo/beta-catenin repeat family protein / BTB/POZ domain-containing protein | chr5:6508097-6512703 REVERSE		GO:0005515|protein binding		1.04258	0.38698	0.655014	0.00374728	0.433993	0.00030842	0.513943	0.000128649	0.757758	0.000358843	0.875636	0.0973705	0.999465	0.992463	1.03385	0.109431	0.906143	0.17484	1.06743	0.408011	1.01149	0.760068	1.10465	0.266828
SV5_01H01	DN976509		AT2G46080.1 | Symbols: | similar to BPS1 (BYPASS 1) [Arabidopsis thaliana] (TAIR:AT1G01550.2); similar to unknown [Solanum tuberosum] (GB:ABB16971.1); contains InterPro domain Glutathione S-transferase, C-terminal-like; (InterPro:IPR010987) | chr2:18955390-18956433 REVERSE				1.03338	0.667829	0.330485	3.76007e-06	0.259127	3.75494e-06	0.364514	0.000597885	0.439486	0.00415058	0.609216	0.183772	0.525709	0.03123	0.577584	0.0111758	0.549367	0.0108699	0.765115	0.319783	0.769841	0.2167	0.658558	0.0262579
SV5_39D05	DN977147	alpha-tubulin [Nicotiana tabacum]	AT4G14960.2 | Symbols: TUA6 | TUA6 (tubulin alpha-6 chiain) | chr4:8548765-8550315 REVERSE				1.03191	0.758117	2.83739	0.00538984	2.01669	0.000389465	1.97647	0.0214159	2.09276	0.0392468	1.58782	0.0473554	1.26296	0.31869	1.2566	0.237514	1.1226	0.466923	1.2302	0.0460723	1.85718	0.0513643	1.34094	0.0672834
SV6_46A07	DN982268	beta-coniferin [Picea glauca] 11-S globulin beta-subunit precursor [Cucurbita pepo]	AT1G07750.1 | Symbols: | cupin family protein | chr1:2404297-2405860 REVERSE		GO:0045735|nutrient reservoir activity		0.981594	0.916637	0.246571	2.57067e-08	0.163891	5.70344e-06	0.213046	0.0212058	0.242851	5.66519e-08	0.46357	0.00142503	0.474509	0.00791068	0.451257	0.0399043	0.214138	0.0023389	0.246504	6.50558e-09	0.238796	0.00668975	0.273992	0.00666011
SV5_51B05	DN978459	calnexin homolog precursor [Arabidopsis thaliana]	AT5G61790.1 | Symbols: | calnexin 1 (CNX1) | chr5:24844620-24846868 REVERSE		GO:0005509|calcium ion binding	GO:0005739|mitochondrion; GO:0005783|endoplasmic reticulum; GO:0005792|microsome; GO:0009505|cellulose and pectin-containing cell wall	0.885128	0.320881	1.57999	0.00369719	2.15355	0.00278944	2.72805	0.00141749	3.79414	0.0120001	4.59435	0.0163686	4.88751	0.000488601	5.87592	0.00381124	6.83399	0.00529804	2.90148	0.0137026	2.11906	0.0139515	2.13415	0.000146911
SV6_35H06	DN981295	calmodulin-like protein [Arabidopsis thaliana]	AT2G41410.1 | Symbols: | calmodulin, putative | chr2:17269163-17269813 REVERSE		GO:0005509|calcium ion binding	GO:0009507|chloroplast	0.913401	0.255687	0.585418	0.000144066	0.352482	0.00378636	0.397091	0.00076445	0.402635	0.00199288	0.39073	0.000439746	0.367096	0.000250481	0.47181	0.000177218	0.385036	8.0307e-05	0.509457	0.0653269	0.656913	0.187428	0.545633	0.120295
SV5_41E08		No hit					1.05968	0.377115	0.509298	2.72036e-05	0.38656	0.0051321	0.518849	0.00236507	0.681095	0.0168456	0.66913	0.0111683	0.739834	0.0476648	0.860983	0.373714	0.837905	0.0295979	0.917219	0.597054	0.874161	0.219101	0.850387	0.063154
SV5_35G12		mitogen PL-B [Phytolacca americana] lectin-B - Virginian pokeweed chitinase (EC 3.2.1.14) - rice					1.2532	0.0075065	0.488332	0.000126484	0.857021	0.361531	0.88787	0.0250384	1.72384	0.000221365	2.1007	0.000769987	1.24672	0.0379039	0.686547	0.0240607	0.96636	0.809789	0.920551	0.0713914	0.9151	0.44515	0.718673	0.256572
SV5_44G11		No hit					1.07061	0.160454	2.00534	7.27005e-06	1.85348	0.000125855	1.62708	0.0131885	1.21431	0.0444545	1.14989	0.0452498	1.08419	0.424972	1.0524	0.706417	1.03241	0.766383	0.92561	0.394561	1.09194	0.395394	1.09892	0.625051
SV6_12C11		nonspecific lipid transfer protein [Pinus taeda]					0.990623	0.834998	1.16842	0.334868	1.87006	0.0266085	4.06199	0.000175321	11.0425	0.000144256	16.068	0.0003417	5.61065	2.15952e-05	6.79336	0.00200853	14.3954	7.53264e-05	3.16102	0.0247896	4.09842	0.00681844	2.92941	0.0601147
SV6_40F05	DN981750	expansin precursor [Lycopersicon esculentum]	AT2G37640.1 | Symbols: ATEXP3, ATHEXP ALPHA 1.9, ATEXPA3 | ATEXPA3 (ARABIDOPSIS THALIANA EXPANSIN A3) | chr2:15795155-15796890 REVERSE	GO:0009739|response to gibberellin stimulus; GO:0009826|unidimensional cell growth; GO:0009828|cellulose and pectin-containing cell wall loosening; GO:0009831|cellulose and pectin-containing cell wall modification during multidimensional cell growth; GO:0010114|response to red light		GO:0005576|extracellular region; GO:0012505|endomembrane system	1.00979	0.82776	0.469208	0.00123835	0.395644	0.000373292	0.369949	0.000865476	0.216013	2.73001e-05	0.209481	2.1826e-06	0.225245	0.0068748	0.190892	1.07019e-07	0.140408	6.43189e-06	0.342626	0.0141262	0.323233	0.0208072	0.338171	0.00522443
SV5_43D08	DN977620	histone H2B-2 [Lycopersicon esculentum]	AT2G28720.1 | Symbols: | histone H2B, putative | chr2:12334120-12334575 FORWARD	GO:0006334|nucleosome assembly; GO:0051276|chromosome organization and biogenesis	GO:0003677|DNA binding	GO:0000786|nucleosome; GO:0005634|nucleus	0.990527	0.873108	1.60041	3.0486e-05	2.0372	0.00170006	2.13742	0.000917694	2.1902	1.54182e-06	1.80055	3.08537e-06	1.35875	0.00654903	1.22036	0.000547388	1.16906	0.0450088	0.993671	0.959622	1.37704	0.317736	0.834339	0.102638
SV5_59B07		No hit					1.04669	0.694233	0.316273	3.85967e-06	0.206867	0.000497942	0.25038	0.002177	0.235156	0.0012675	0.330947	0.000808126	0.432777	0.0560943	0.373722	0.00410335	0.208697	5.28712e-06	0.329566	0.000601197	0.40369	0.015961	0.462282	2.23806e-05
SV5_46H08	DN977957		AT5G46030.1 | Symbols: | Identical to Transcription elongation factor 1 homolog [Arabidopsis Thaliana] (GB:Q8LEF3;GB:Q9FNL9); similar to hypothetical protein [Oryza sativa (japonica cultivar-group)] (GB:BAD69422.1); similar to Os07g0631100 [Oryza sativa (japonica cultivar-group)] (GB:NP_001060360.1); similar to Os02g0134300 [Oryza sativa (japonica cultivar-group)] (GB:NP_001045811.1); contains In…				1.1472	0.089038	0.527482	0.000499054	0.486597	0.000765137	0.561224	0.00355107	0.640194	0.00160934	0.770778	0.0279473	0.866013	0.29306	0.859443	0.271709	0.709964	0.106376	0.764548	0.0475531	0.815816	0.000444171	0.717633	0.166258
SV6_24D11		No hit					0.921214	0.467177	0.464243	1.77568e-05	0.281867	2.13262e-07	0.376853	0.00130557	0.483734	0.00297109	0.54057	0.01756	0.832637	0.148281	0.944077	0.280024	0.97488	0.877585	1.13542	0.556326	1.42357	0.00023561	2.07768	0.0567761
SV5_36H11	DN976911	histone H4 [Capsicum annuum]	AT5G59970.1 | Symbols: | histone H4 | chr5:24163578-24163889 REVERSE	GO:0006334|nucleosome assembly; GO:0051276|chromosome organization and biogenesis	GO:0003677|DNA binding	GO:0000786|nucleosome; GO:0005634|nucleus	1.05452	0.468165	2.05319	0.0322542	2.74599	0.000394116	2.6674	0.0238805	3.7	0.000247242	2.63131	8.54766e-05	1.76615	0.0203553	1.55588	0.0110562	1.36149	0.0378377	1.03745	0.310453	1.15317	0.109895	1.19226	0.00615106
SV5_48F10	DN978127	histone H4 [Lycopersicon esculentum]	AT5G59970.1 | Symbols: | histone H4 | chr5:24163578-24163889 REVERSE	GO:0006334|nucleosome assembly; GO:0051276|chromosome organization and biogenesis	GO:0003677|DNA binding	GO:0000786|nucleosome; GO:0005634|nucleus	1.16302	0.0746337	2.7389	0.00204984	3.13037	2.79625e-07	3.14721	1.36526e-06	3.7266	0.00131731	2.60061	0.00014313	1.72413	0.0065222	1.48989	0.000848208	1.2705	0.0446331	1.05952	0.406352	1.39524	0.215447	1.05492	0.638544
SV6_11A09	DN983502	GTPase activating protein-like [Arabidopsis thaliana] protein kinase C [Drosophila melanogaster]	AT3G17980.1 | Symbols: | C2 domain-containing protein | chr3:6152423-6153121 FORWARD				1.08247	0.269024	0.540909	5.30526e-06	0.378607	0.000113136	0.403228	0.00178695	0.316596	2.87445e-07	0.386165	2.25628e-05	0.470542	1.28261e-05	0.426771	6.77673e-06	0.372924	8.35071e-05	0.724505	0.00105042	0.685841	0.00586339	0.593162	0.0805892
SV6_12G07	DN983647	BASIC 30 KD ENDOCHITINASE PRECURSOR	AT3G12500.1 | Symbols: PR3, PR-3, CHI-B, B-CHI, ATHCHIB | ATHCHIB (BASIC CHITINASE); chitinase | chr3:3962508-3963952 REVERSE		GO:0004568|chitinase activity	GO:0012505|endomembrane system	0.970989	0.748125	0.356917	5.89859e-07	0.230704	7.62788e-05	0.250905	0.00119997	0.24465	1.16474e-05	0.286579	0.00245583	0.346131	1.29076e-05	0.3441	0.00471715	0.292539	1.92438e-05	0.510214	0.0394653	0.467221	0.0347143	0.447621	0.000339044
SV5_60F07	DN979373	zinc finger protein 216 [Mus musculus]	AT1G51200.2 | Symbols: | DNA binding / zinc ion binding | chr1:18989358-18989879 FORWARD		GO:0003677|DNA binding; GO:0008270|zinc ion binding		1.09062	0.40251	0.38012	0.00104655	0.307196	3.31032e-05	0.347028	9.40817e-08	0.364846	0.000178876	0.473085	0.000158644	0.473651	0.00154176	0.467198	3.35909e-05	0.383507	0.000477222	0.660274	0.0307323	0.586522	0.00209028	0.653456	0.00991971
SV6_04G06	DN982989	BRASSINOSTEROID-REGULATED PROTEIN BRU1 xyloglucan endo-14-beta-D-glucanase	AT3G23730.1 | Symbols: | xyloglucan:xyloglucosyl transferase, putative / xyloglucan endotransglycosylase, putative / endo-xyloglucan transferase, putative | chr3:8550229-8551255 FORWARD	GO:0005975|carbohydrate metabolic process; GO:0006073|glucan metabolic process	GO:0016798|hydrolase activity, acting on glycosyl bonds	GO:0005618|cell wall; GO:0012505|endomembrane system; GO:0048046|apoplast	1.1956	0.125497	0.473875	5.41875e-07	0.512747	0.00651294	0.78539	0.217315	1.4409	0.0159229	1.31264	0.0214268	0.875583	0.203786	0.825382	0.139504	0.522837	0.00402613	0.5091	0.000197698	0.592383	0.0176707	0.437229	0.0123996
SV6_30C04	DN980850	B12D protein [Ipomoea batatas]	AT3G48140.1 | Symbols: | senescence-associated protein, putative | chr3:17789456-17790284 FORWARD	GO:0010150|leaf senescence		GO:0012505|endomembrane system	0.944376	0.704012	0.248418	0.000933983	0.339779	0.00993505	0.36613	0.0476511	0.25496	0.0119901	0.330671	0.0204569	0.393252	0.000415086	0.418176	0.0417208	0.325272	0.00510527	0.466216	0.0168703	0.546686	0.0119568	0.523998	0.0998543
SV5_39B03	DN977121	histone H4 [Capsicum annuum]	AT5G59970.1 | Symbols: | histone H4 | chr5:24163578-24163889 REVERSE	GO:0006334|nucleosome assembly; GO:0051276|chromosome organization and biogenesis	GO:0003677|DNA binding	GO:0000786|nucleosome; GO:0005634|nucleus	1.09229	0.171973	2.3483	0.000168067	2.93137	4.84682e-05	3.00526	0.00311348	3.81163	0.000897946	2.42178	0.00119115	1.69936	0.0515722	1.55322	0.0838131	1.30004	0.0751779	1.04987	0.893863	0.943842	0.851636	0.978317	0.930221
SV5_07C07	DN979574	dnaJ protein [Thermotoga maritima]	AT4G13830.2 | Symbols: J20 | J20 (DNAJ-LIKE 20); heat shock protein binding | chr4:8011514-8012573 FORWARD	GO:0006457|protein folding	GO:0031072|heat shock protein binding		1.2179	0.0128064	0.194593	1.35238e-09	0.103022	0.000641797	0.086333	8.17621e-07	0.0924201	0.000350722	0.162456	0.00690431	0.267036	0.0011431	0.132551	0.103267	0.091935	2.66344e-05	0.350472	0.0160231	0.37062	0.00148811	0.346757	0.00103997
SV6_02G08	DN982824	synaptobrevin-like protein [Arabidopsis thaliana]	AT4G32150.1 | Symbols: VAMP711, ATVAMP711, VAMP7C | VAMP7C (VESICLE-ASSOCIATED MEMBRANE PROTEIN 7C) | chr4:15526413-15527657 REVERSE			GO:0016020|membrane	0.998439	0.98852	0.669316	0.0122635	0.465243	1.78523e-05	0.47059	0.00787266	0.366634	0.00458449	0.411264	0.00816647	0.428902	0.0133859	0.348025	0.00014923	0.351959	0.000577185	0.693593	0.0285523	0.558806	0.00189862	0.707099	0.0263272
SV5_38G04		No hit					0.923848	0.522891	0.500694	0.00061267	0.375542	0.007702	0.425892	0.00852451	0.561975	0.0403643	0.544118	0.00691233	0.727967	0.0263633	0.806304	0.105347	0.703306	0.0174377	0.876783	0.222648	0.923204	0.44667	0.915314	0.507239
SV5_38F12	DN977082	ubiquitin-conjugating enzyme UBC7 [Arabidopsis thaliana]	AT3G46460.1 | Symbols: UBC13 | UBC13 (ubiquitin-conjugating enzyme 13); ubiquitin-protein ligase | chr3:17107105-17108300 REVERSE	GO:0006511|ubiquitin-dependent protein catabolic process	GO:0004842|ubiquitin-protein ligase activity		1.0154	0.829778	0.484378	0.000272815	0.363968	4.96293e-05	0.348421	0.00014195	0.384685	0.000122791	0.48891	0.00282055	0.486523	0.00144194	0.596886	0.00406347	0.645687	0.00885022	1.12162	0.443152	1.23617	0.154349	1.26227	0.222384
SV6_32G06			AT2G01410.1 | Symbols: | similar to unknown protein [Arabidopsis thaliana] (TAIR:AT2G16760.1); similar to Os01g0606100 [Oryza sativa (japonica cultivar-group)] (GB:NP_001043524.1); similar to hypothetical protein gll2823 [Gloeobacter violaceus PCC 7421] (GB:NP_925769.1); contains InterPro domain Soluble quinoprotein glucose dehydrogenase; (InterPro:IPR011041) | chr2:175208-176371 REVERSE			GO:0012505|endomembrane system	0.905183	0.56326	0.306216	0.00259175	0.102832	0.000323508	0.144909	0.00392606	0.0763082	1.16591e-06	0.0977058	8.37109e-05	0.220496	0.000405576	0.221719	0.00408427	0.151765	0.000285826	0.403884	0.0502254	0.68246	0.269537	0.732436	0.448356
SV6_39A06	DN981595	metallothionein-I gene transcription activator protein [Arabidopsis thaliana]	AT5G41010.1 | Symbols: | DNA-directed RNA polymerases I, II, and III 7 kDa subunit, putative | chr5:16441278-16442149 FORWARD	GO:0006350|transcription	GO:0003677|DNA binding; GO:0003899|DNA-directed RNA polymerase activity	GO:0005634|nucleus	0.960476	0.750128	0.587691	0.0102639	0.394123	0.00330393	0.448228	0.0438454	0.481729	0.00738669	0.548565	0.000320859	0.645774	0.00237644	0.728876	0.0753387	0.600619	0.0723212	0.857982	0.322519	0.892365	0.420768	0.81447	0.258639
SV5_60G01	DN979379	probable selenium-binding protein - Arabidopsis thaliana	AT4G14040.1 | Symbols: EDA38 | EDA38 (embryo sac development arrest 38); selenium binding | chr4:8100686-8102823 REVERSE	GO:0010197|polar nucleus fusion	GO:0008430|selenium binding		0.918318	0.343835	0.551311	0.0122736	0.4165	0.00234533	0.524608	0.00988391	0.576514	0.0712009	0.626244	0.0656822	0.571539	0.00203643	0.590845	0.0170202	0.649729	0.150247	0.773448	0.281543	0.839874	0.126746	0.959257	0.819938
SV5_48C09	DN978090	Tonoplast intrinsic protein [Oryza sativa] aquaporin 1 [Nicotiana tabacum]	AT4G01470.1 | Symbols: GAMMA-TIP3, TIP1;3 | GAMMA-TIP3/TIP1;3 (tonoplast intrinsic protein 1;3); water channel | chr4:625092-625850 REVERSE	GO:0006810|transport	GO:0015250|water channel activity	GO:0016020|membrane	1.11873	0.261362	1.91937	0.003818	4.50332	3.50155e-06	4.0505	6.79064e-05	3.19766	3.97394e-05	4.14354	4.18012e-05	3.50657	3.1347e-05	3.28775	4.90386e-05	2.89592	0.00111344	0.941825	0.417822	0.895874	0.512953	0.672897	0.165225
SV5_50B06	DN978363	putative aspartic proteinase (cyprosin) [Arabidopsis thaliana] Cathepsin D [Podarcis sicula]	AT1G11910.1 | Symbols: | aspartyl protease family protein | chr1:4017117-4019872 REVERSE	GO:0006508|proteolysis	GO:0004194|pepsin A activity	GO:0005764|lysosome; GO:0012505|endomembrane system	0.886042	0.0859093	0.531579	0.0130021	0.469729	0.00749223	0.580738	0.0723826	0.871682	0.486622	0.875224	0.609279	0.820316	0.183335	0.902618	0.34153	0.933	0.81035	0.943717	0.638629	0.849625	0.370876	0.878043	0.0840044
SV6_04D06	DN982960	heme activated protein [Arabidopsis thaliana]Identities = 104	AT1G08970.2 | Symbols: HAP5C | HAP5C (HEME ACTIVATED PROTEIN 5C); DNA binding / transcription factor | chr1:2883147-2883842 FORWARD	GO:0006355|regulation of transcription, DNA-dependent	GO:0003677|DNA binding; GO:0003700|transcription factor activity	GO:0005634|nucleus	1.03267	0.428795	0.332506	5.50945e-07	0.207832	5.91115e-07	0.230344	9.58658e-06	0.298397	0.000129123	0.311997	0.000552716	0.312474	0.00185563	0.327603	1.71866e-05	0.287249	2.48414e-07	0.643019	0.271704	0.669414	0.18015	0.750267	0.199956
SV6_04A09	DN982929	drought-induced protein SDi-6 - common sunflower (fragment)	AT2G03440.1 | Symbols: | nodulin-related | chr2:1039406-1039969 REVERSE				0.956769	0.580722	0.727391	0.00916214	0.576207	0.00514816	0.47123	0.0010113	0.668157	1.75775e-05	0.700146	0.0981952	0.452431	0.0329899	0.39325	0.00715108	0.246955	0.000633309	0.48853	0.00158668	0.532891	0.000489285	0.62677	0.022442
SV6_44H08	DN982161	CCR4-NOT transcription complex	AT3G44260.1 | Symbols: | CCR4-NOT transcription complex protein, putative | chr3:15963200-15964042 REVERSE	GO:0009451|RNA modification	GO:0004540|ribonuclease activity	GO:0005634|nucleus	0.881681	0.34385	0.34257	0.00633653	0.184992	0.00694334	0.351572	0.0415494	0.869403	0.674093	0.76908	0.182473	1.10639	0.280245	1.55684	0.00211151	2.11825	0.00225759	1.75973	0.0354979	2.16816	0.0360573	1.74462	0.0711515
SV5_07C11	DN979576	secretory peroxidase [Nicotiana tabacum]	AT4G21960.1 | Symbols: PRXR1 | PRXR1 (peroxidase 42); peroxidase | chr4:11646625-11648324 REVERSE	GO:0006979|response to oxidative stress	GO:0004601|peroxidase activity	GO:0012505|endomembrane system	0.900126	0.0743959	1.31279	0.00547047	2.29945	0.000112179	2.56091	0.000542173	2.00221	0.00474664	2.75865	0.00776419	2.09572	0.000456701	2.02953	0.00154368	1.79276	0.0175465	1.43172	0.0844006	1.45218	0.214516	1.07727	0.644927
SV6_17C11		No hit					0.910763	0.450517	0.2798	0.00104649	0.378491	0.000436574	0.299618	0.0146883	0.0766487	1.58398e-05	0.112956	0.00244898	0.242746	0.000493903	0.175527	2.59343e-05	0.0854773	1.02919e-05	0.355132	8.59792e-05	0.383508	0.000739801	0.417288	0.00068571
SV6_04E01		HISTONE H2B	AT2G28720.1 | Symbols: | histone H2B, putative | chr2:12334120-12334575 FORWARD	GO:0006334|nucleosome assembly; GO:0051276|chromosome organization and biogenesis	GO:0003677|DNA binding	GO:0000786|nucleosome; GO:0005634|nucleus	1.09326	0.242523	1.38024	0.024501	2.16731	9.18344e-05	1.72044	1.44137e-05	2.03821	9.88717e-05	1.75072	0.000969461	1.25067	0.00825028	1.07482	0.379968	1.0027	0.975913	0.764248	0.00103716	0.916279	0.391756	0.699156	0.157641
SV5_56B09	DN978943	LRR protein [Lycopersicon esculentum] somatic embryogenesis receptor-like kinase 2 [Zea mays]	AT5G21090.1 | Symbols: | leucine-rich repeat protein, putative | chr5:7164760-7166906 FORWARD	GO:0007165|signal transduction	GO:0005515|protein binding	GO:0012505|endomembrane system	0.83432	0.0352364	0.459467	0.000812859	0.359634	0.00410812	0.61768	0.07265	0.924007	0.547629	0.934486	0.659761	0.763273	0.0246409	0.853866	0.105408	0.929478	0.140076	0.941635	0.65443	1.20087	0.539344	1.00175	0.99514
SV6_15A01		aspartic proteinase precursor wound-induced tomato	AT1G11910.1 | Symbols: | aspartyl protease family protein | chr1:4017117-4019872 REVERSE	GO:0006508|proteolysis	GO:0004194|pepsin A activity	GO:0005764|lysosome; GO:0012505|endomembrane system	0.969434	0.502753	0.477323	0.0221608	0.315813	3.363e-05	0.477659	0.0012631	0.398366	0.00232755	0.437571	0.00834661	0.254821	0.00136702	0.262052	0.000773619	0.1994	0.000193932	0.425928	0.017268	0.437916	0.00334475	0.416448	0.00153486
SV5_41F10	DN977452	putative beta-alanine-pyruvate aminotransferase [Arabidopsis thaliana]	AT2G38400.1 | Symbols: AGT3 | AGT3 (ALANINE:GLYOXYLATE AMINOTRANSFERASE 3); alanine-glyoxylate transaminase | chr2:16090857-16093052 FORWARD		GO:0008453|alanine-glyoxylate transaminase activity		1.00738	0.949501	0.275482	0.00567549	0.160313	0.0010539	0.257889	0.00131933	0.273684	0.0057661	0.343217	0.0409294	0.208464	0.00432895	0.219397	0.00658005	0.198403	0.011489	0.478396	0.187525	0.472782	0.0436377	0.422415	0.00453553
SV6_05F04	DN983056	60S ribosomal protein L14 [Arabidopsis thaliana]	AT2G20450.1 | Symbols: | 60S ribosomal protein L14 (RPL14A) | chr2:8821004-8822152 FORWARD	GO:0006412|translation; GO:0042254|ribosome biogenesis and assembly	GO:0003735|structural constituent of ribosome	GO:0005783|endoplasmic reticulum; GO:0005840|ribosome	1.08842	0.0618337	2.30052	8.26877e-05	1.55053	4.88151e-05	1.2907	0.00020521	1.13393	0.156331	1.08071	0.436514	0.896671	0.198694	0.864743	0.238148	0.892526	0.139212	0.758962	0.151068	1.17999	0.583826	0.845934	0.360667
SV5_35G11	DN976803	pollen specific gene [Oryza sativa]	AT4G08685.1 | Symbols: SAH7 | SAH7 | chr4:5550560-5551256 FORWARD			GO:0012505|endomembrane system	1.00516	0.936037	1.50308	0.0441653	2.31575	0.000459192	2.53838	9.24225e-06	2.49241	7.43935e-05	2.93494	4.19105e-06	2.61883	0.000215715	2.43675	0.00023796	2.21147	6.64414e-05	1.67263	0.014729	1.7162	0.0132799	1.71546	0.00727567
SV5_47E02	DN978011	histone H2A.1 - tomato	AT5G59870.1 | Symbols: | histone H2A, putative | chr5:24132831-24133370 REVERSE	GO:0006334|nucleosome assembly; GO:0051276|chromosome organization and biogenesis	GO:0003677|DNA binding	GO:0000786|nucleosome; GO:0005634|nucleus	1.10106	0.14571	1.84788	0.0336496	3.23419	1.95405e-07	3.43018	0.00109871	3.80234	1.16348e-05	2.98299	0.00241314	1.99783	0.000458131	1.79599	0.00343822	1.67827	0.00189491	1.32193	0.0152472	1.48162	0.00355016	1.39724	0.160354
SV6_26H12	DN980533	B12D protein [Ipomoea batatas]	AT3G48140.1 | Symbols: | senescence-associated protein, putative | chr3:17789456-17790284 FORWARD	GO:0010150|leaf senescence		GO:0012505|endomembrane system	1.08117	0.24312	0.327667	4.1161e-05	0.429047	0.00292535	0.332069	0.000248307	0.24972	0.00119136	0.417545	0.00104569	0.518874	0.0756321	0.452059	0.0161648	0.365676	0.000854379	0.437668	0.0210846	0.498987	0.0123936	0.585242	0.000145816
SV6_24B03	DN980257	aspartic proteinase [Centaurea calcitrapa]	AT1G11910.1 | Symbols: | aspartyl protease family protein | chr1:4017117-4019872 REVERSE	GO:0006508|proteolysis	GO:0004194|pepsin A activity	GO:0005764|lysosome; GO:0012505|endomembrane system	0.873448	0.207673	0.520657	0.000674673	0.454592	0.00137863	0.615951	0.000202317	0.789281	0.139222	0.903735	0.542227	0.833497	0.00539833	0.949064	0.523141	0.932437	0.756421	1.14361	0.395603	1.23428	0.48148	1.0351	0.833903
SV6_26H01	DN980522	photosystem II 10K protein precursor (ST-LS1 protein) [Solanum tuberosum]	AT1G79040.1 | Symbols: PSBR | PSBR (photosystem II subunit R) | chr1:29740978-29741674 FORWARD	GO:0010270|photosystem II oxygen evolving complex assembly; GO:0015979|photosynthesis		GO:0009523|photosystem II; GO:0009535|chloroplast thylakoid membrane	1.08744	0.302278	0.381517	0.000207419	0.490073	0.000711625	0.405615	0.000304104	0.232054	6.70586e-05	0.359756	5.65492e-05	0.44732	0.000204745	0.554337	4.46326e-05	0.510265	0.00162277	0.379772	0.0120048	0.514355	0.0742166	0.400713	0.0113922
SV6_06F08		No hit					1.06883	0.620214	1.49423	0.0445707	2.29717	0.000560588	4.01539	0.000287057	4.99715	2.46151e-07	2.84313	0.00188837	1.42544	0.0158862	1.15204	0.0347557	0.801609	0.0254372	0.951384	0.443336	0.851105	0.0533307	0.929438	0.345239
SV5_52E08	DN978594	tubulin beta-1 [Gossypium hirsutum]	AT5G23860.1 | Symbols: TUB8 | TUB8 (tubulin beta-8) | chr5:8042965-8044531 FORWARD				0.862169	0.31406	1.78008	0.0427686	3.30924	0.00207632	3.14312	0.00356357	2.78256	0.0452116	1.99859	0.0583943	1.12992	0.116582	1.20558	0.184057	1.11333	0.752421	1.07662	0.638452	1.02268	0.851386	1.13239	0.618746
SV5_44E02	DN977723	methionine synthase [Solanum tuberosum]	AT3G03780.2 | Symbols: AtMS2 | AtMS2 (Arabidopsis thaliana methionine synthase 2); 5-methyltetrahydropteroyltriglutamate-homocysteine S-methyltransferase | chr3:957609-960747 FORWARD	GO:0009086|methionine biosynthetic process	GO:0003871|5-methyltetrahydropteroyltriglutamate-homocysteine S-methyltransferase activity		0.93266	0.235397	1.77214	0.0116126	2.36249	0.0159459	2.25132	0.0174589	1.80448	0.168785	1.81118	0.107699	1.62088	0.0272044	1.87005	0.0599327	1.85002	0.11475	1.75226	0.11317	1.70473	0.0122142	1.64456	0.000663221
SV6_03G05	DN982905		AT1G17730.1 | Symbols: | SNF7 family protein | chr1:6099203-6100146 FORWARD	GO:0015031|protein transport			1.02223	0.76819	0.555304	0.000305088	0.398555	1.02104e-05	0.555696	0.022131	0.915542	0.369887	0.924525	0.316025	0.992093	0.926249	1.43014	0.00416375	1.51689	0.00162197	1.20958	0.0984459	1.67495	0.00320042	1.42987	0.0168871
SV5_52H04	DN978626	cellular repressor of E1A-stimulated genes [Homo sapiens]	AT2G04690.1 | Symbols: | cellular repressor of E1A-stimulated genes (CREG) family | chr2:1644625-1646176 FORWARD			GO:0012505|endomembrane system	1.00034	0.998289	0.251949	0.00193294	0.334274	0.00541322	0.607949	0.065687	0.903439	0.57909	0.911728	0.704577	0.928809	0.554368	0.752058	0.0665731	0.487841	0.0109208	0.241374	0.00727324	0.333173	0.0220328	0.351933	0.0473957
SV6_05C05	DN983031	rna binding protein-like - Arabidopsis thaliana	AT5G04600.1 | Symbols: | RNA recognition motif (RRM)-containing protein | chr5:1323701-1325487 FORWARD		GO:0003676|nucleic acid binding; GO:0003723|RNA binding		0.997003	0.9498	0.561689	0.00615262	0.369658	1.42044e-05	0.376847	0.000446474	0.434387	0.00277165	0.433196	0.0021782	0.379874	0.000629849	0.438364	0.000793768	0.460145	1.27738e-06	0.542038	0.0048197	0.554802	0.0420718	0.575341	0.0723353
SV6_43E04	DN982025	histone H2B1 [Gossypium hirsutum]	AT1G07790.1 | Symbols: | histone H2B, putative | chr1:2413046-2413492 FORWARD	GO:0006334|nucleosome assembly; GO:0051276|chromosome organization and biogenesis	GO:0003677|DNA binding	GO:0000786|nucleosome; GO:0005634|nucleus	1.02402	0.790806	1.51704	0.0102956	2.80958	0.000716183	2.6595	0.0010155	2.34463	3.15919e-05	1.68739	0.00241481	1.12569	0.172164	1.21866	0.00394723	1.05886	0.210108	0.856972	0.399266	1.2372	0.236428	1.1185	0.593482
SV6_37G07		EIL2 [Lycopersicon esculentum]	AT2G27050.1 | Symbols: EIL1 | EIL1 (ETHYLENE-INSENSITIVE3-LIKE 1); transcription factor | chr2:11553392-11555146 FORWARD	GO:0009873|ethylene mediated signaling pathway	GO:0003700|transcription factor activity		1.00631	0.932327	0.37201	0.000413283	0.265227	0.00153623	0.304593	0.000670211	0.255499	0.00422313	0.366193	0.000154048	0.25463	7.75752e-07	0.282147	5.47811e-05	0.307436	0.00793383	0.513532	0.00340775	0.402551	0.0274263	0.464118	0.0157812
SV6_02G03	DN982821	correspond to a region of the predicted gene.~Similar to Arabidopsis thaliana chromosome 1 BAC T31J12	AT1G56580.1 | Symbols: | similar to unknown protein [Arabidopsis thaliana] (TAIR:AT1G09310.1); similar to Os12g0563600 [Oryza sativa (japonica cultivar-group)] (GB:NP_001067038.1); similar to Os11g0683600 [Oryza sativa (japonica cultivar-group)] (GB:NP_001068462.1); similar to hypothetical protein [Oryza sativa (japonica cultivar-group)] (GB:BAC15899.1); contains InterPro domain Protein of unknow…				1.09246	0.0188456	0.516908	5.02086e-06	0.382512	2.28674e-06	0.511086	0.0111551	0.548802	0.00851993	0.50834	1.97733e-05	0.442668	2.56109e-07	0.544954	0.00741414	0.407074	0.00085626	0.608664	0.000651954	0.644399	0.000898789	0.671938	0.153825
SV5_48B10	DN978079	serine carboxylase II-3 [Hordeum vulgare subsp. vulgare]	AT3G63470.1 | Symbols: SCPL40 | SCPL40 (serine carboxypeptidase-like 40); serine carboxypeptidase | chr3:23449536-23451837 FORWARD	GO:0006508|proteolysis	GO:0004185|serine carboxypeptidase activity	GO:0012505|endomembrane system	0.958402	0.220999	1.54924	0.000786694	1.603	0.00716272	3.70438	0.00173359	3.06568	0.00395943	2.28542	0.00336978	2.09535	0.00220689	1.95294	0.0584017	1.72694	0.0197231	1.50664	0.0162458	0.980103	0.507326	0.886072	0.130202
SV6_15D09		No hit					1.00885	0.957878	0.547605	0.0127515	0.398698	0.00139994	0.483209	0.0620014	0.381747	0.00153067	0.463333	0.000336099	0.650667	0.00722308	0.601379	0.0818523	0.514924	0.00450805	0.713232	0.239178	0.966489	0.924585	0.698239	0.278365
SV5_43B08	DN977596	F-box protein family AtFBL6 [Arabidopsis thaliana]	AT5G25350.1 | Symbols: EBF2 | EBF2 (EIN3-BINDING F BOX PROTEIN 2) | chr5:8794845-8796885 REVERSE	GO:0010105|negative regulation of ethylene mediated signaling pathway		GO:0005634|nucleus	0.957721	0.575369	0.623199	0.0807931	0.314324	0.0172201	0.302718	0.0193816	0.350548	0.0481252	0.399375	0.0733894	0.2211	0.0296705	0.267359	0.00993879	0.248073	0.0702486	0.46677	0.137525	0.308336	0.000715866	0.338643	0.000368265
SV6_47E02	DN982407	putative gamma TIP (Tonoplast intrinsic protein aquaporin 1) [Nicotiana glauca]	AT2G36830.1 | Symbols: TIP1;1, GAMMA-TIP1, GAMMA-TIP | GAMMA-TIP (Tonoplast intrinsic protein (TIP) gamma); water channel | chr2:15452569-15453415 FORWARD	GO:0006810|transport; GO:0009740|gibberellic acid mediated signaling	GO:0015250|water channel activity	GO:0016020|membrane	1.00124	0.984036	1.402	0.0173551	4.82949	6.40885e-05	5.03349	0.000294753	2.98493	0.00218254	4.07275	0.000152528	3.4962	0.000133044	3.60806	3.96144e-06	2.81387	0.00271268	0.804025	0.10596	0.866303	0.615217	0.579782	0.202978
SV6_44B03	DN982084	AP2 domain-containing transcription factor [Nicotiana tabacum] ethylene responsive element binding protein [Fagus sylvatica] cadmium-induced protein - Arabidopsis thaliana	AT3G16770.1 | Symbols: RAP2.3, ATEBP | ATEBP/RAP2.3 (RELATED TO AP2 3); DNA binding / protein binding / transcription factor/ transcriptional activator | chr3:5705790-5706774 FORWARD	GO:0006950|response to stress; GO:0008219|cell death; GO:0009723|response to ethylene stimulus; GO:0009735|response to cytokinin stimulus; GO:0009873|ethylene mediated signaling pathway; GO:0051707|response to other organism	GO:0003677|DNA binding; GO:0003700|transcription factor activity; GO:0005515|protein binding; GO:0016563|transcription activator activity	GO:0005634|nucleus	0.891257	0.119158	0.587229	0.0123531	0.260474	6.62114e-06	0.251461	8.90722e-05	0.167903	5.09166e-05	0.237238	2.85868e-05	0.416838	1.92174e-06	0.561511	0.000441202	0.908781	0.403651	1.36856	0.040595	1.59647	0.0902799	1.45612	0.00376177
SV6_09E09	DN983377	probable metallocarboxypeptidase inhibitor IIa precursor - potato	gi|3091284|gb|AAC95130.1| metallocarboxypeptidase inhibitor IIa precursor [Solanum tuberosum]				1.06673	0.0346395	0.294215	0.00101552	0.417949	0.000340818	0.30126	3.21561e-05	0.267149	0.001124	0.522305	0.0017527	0.472699	0.00681311	0.390814	0.0482593	0.441839	0.00518813	0.784274	0.338909	0.600723	0.0148326	0.740285	0.000978968
SV6_38H08	DN981585	Photosystem II 10 kDa polypeptide	AT1G79040.1 | Symbols: PSBR | PSBR (photosystem II subunit R) | chr1:29740978-29741674 FORWARD	GO:0010270|photosystem II oxygen evolving complex assembly; GO:0015979|photosynthesis		GO:0009523|photosystem II; GO:0009535|chloroplast thylakoid membrane	0.931705	0.610869	0.351958	0.00393037	0.501324	0.0055486	0.366139	0.0098887	0.159946	0.000377643	0.254784	5.31982e-05	0.486577	0.00598401	0.532374	0.0397831	0.480188	0.00581195	0.303479	0.0393773	0.274386	0.0445973	0.312659	0.00948157
SV5_45A05	DN977774	CCR4-associated factor 1-like protein - Arabidopsis thaliana	AT3G44260.1 | Symbols: | CCR4-NOT transcription complex protein, putative | chr3:15963200-15964042 REVERSE	GO:0009451|RNA modification	GO:0004540|ribonuclease activity	GO:0005634|nucleus	1.00744	0.867789	0.467325	0.000930267	0.318397	0.00418135	0.433132	0.0839256	0.932932	0.775093	0.826952	0.272844	1.01575	0.89237	1.25798	0.137926	1.5053	0.00572116	1.3943	0.167989	1.32933	0.198593	1.44505	0.08694
SV5_48E05	DN978110	xyloglucan endo-transglycosylase [Lycopersicon esculentum]	AT5G57560.1 | Symbols: XTH22, TCH4 | TCH4 (TOUCH 4); hydrolase, acting on glycosyl bonds | chr5:23324522-23325461 REVERSE	GO:0009408|response to heat; GO:0009409|response to cold; GO:0009612|response to mechanical stimulus; GO:0009733|response to auxin stimulus; GO:0009741|response to brassinosteroid stimulus	GO:0016762|xyloglucan; GO:0016798|hydrolase activity, acting on glycosyl bonds		0.999754	0.996541	0.292866	7.24239e-05	0.166182	0.00137902	0.223318	0.007301	0.357226	0.0207675	0.313372	4.97862e-07	0.427985	0.00245584	0.588724	0.0207175	0.752662	0.112702	0.749012	0.0363636	1.0183	0.842252	0.931287	0.617632
SV6_34G01		No hit					0.921094	0.561785	0.44906	0.0212597	0.337125	0.00151637	0.41231	0.0157598	0.386678	0.00245359	0.421421	0.00973083	0.391454	0.000223867	0.388408	0.0137878	0.370719	0.00106175	0.572395	0.000496166	0.576292	0.000774742	0.534236	0.0248429
SV6_30D04	DN980862	gamma-thionin [Lycopersicon esculentum]	AT2G02130.1 | Symbols: PDF2.3, LCR68 | LCR68/PDF2.3 (Low-molecular-weight cysteine-rich 68); protease inhibitor | chr2:540070-540406 FORWARD	GO:0006952|defense response	GO:0030414|protease inhibitor activity	GO:0012505|endomembrane system	1.0374	0.225408	1.38451	0.0123796	3.12764	2.36132e-05	2.43192	0.00691281	0.339063	0.0047701	0.704184	0.290528	0.64979	0.000481693	0.766243	0.108016	0.994709	0.940025	0.902826	0.750688	1.22335	0.279728	0.826974	0.252019
SV5_58G02		dehydrin 2 [Solanum commersonii] Cold and ABA regulated gene [Arabidopsis thaliana]					0.670628	0.000263379	0.490812	1.12871e-05	0.27528	5.63318e-05	0.467098	0.000461865	0.43623	0.0689046	0.460237	0.0253554	0.637745	2.95369e-06	0.713811	0.0206051	0.936177	0.628692	1.55228	0.0758314	3.37025	0.00306997	2.94871	6.90668e-06
SV5_58B11	DN979137	phospho-2-dehydro-3-deoxyheptonate aldolase [Lycopersicon esculentum]	AT4G33510.2 | Symbols: DHS2 | DHS2 (3-DEOXY-D-ARABINO-HEPTULOSONATE 7-PHOSPHATE SYNTHASE) | chr4:16116499-16118236 FORWARD				0.903219	0.439858	0.56824	0.0156668	0.413375	0.00643907	0.385901	0.0277855	0.217368	0.00705397	0.249545	0.0035075	0.299517	0.00771254	0.333274	0.00320135	0.310936	0.0139106	0.563317	0.0818417	0.470428	0.0070468	0.611476	0.0753375
SV6_05B03	DN983016		AT4G14710.2 | Symbols: ATARD2 | ATARD2; metal ion binding | chr4:8424892-8426355 REVERSE		GO:0046872|metal ion binding		1.07775	0.0703197	0.548849	0.00866764	0.373412	2.1011e-05	0.331828	1.60625e-05	0.389598	0.00431483	0.424569	0.00129114	0.445171	0.00548622	0.439342	0.00336198	0.378052	0.000537847	0.626207	0.103251	0.713656	0.170002	0.842733	0.0886155
SV5_55B08	DN978846	RNA helicase [Vigna radiata]	AT5G62190.1 | Symbols: PRH75 | PRH75 (plant RNA helicase 75); ATP-dependent helicase | chr5:24997768-25001105 REVERSE		GO:0008026|ATP-dependent helicase activity		0.892406	0.140213	0.386626	0.000528946	0.317805	0.00248248	0.363175	0.0040885	0.383721	0.0228642	0.432168	0.0248539	0.449488	0.0102195	0.442981	0.00967521	0.575697	0.220905	0.699982	0.1554	0.754765	0.355935	0.719958	0.146855
SV6_03D03	DN982868	dehydrin homolog CI7 - potato	gi|2055384|gb|AAB53203.1| cold-stress inducible protein [Solanum tuberosum]				0.693658	0.0118221	0.459003	2.1515e-07	0.281821	0.000100151	0.472395	0.000833325	0.679818	0.0174798	0.453874	0.00033445	0.724281	0.0992313	0.6912	0.0836017	0.951055	0.725703	1.57149	0.0245143	3.37922	0.00514571	2.91474	0.000233817
SV5_47A12	DN977973		AT2G23090.1 | Symbols: | similar to hypothetical protein [Cicer arietinum] (GB:CAA10129.1) | chr2:9836737-9837354 REVERSE				1.00996	0.858654	0.624251	0.00196896	0.464485	4.23159e-05	0.56532	0.0024339	0.623277	0.00259987	0.766853	0.0536898	0.840914	0.00246469	0.939548	0.114892	0.925368	0.332915	1.06419	0.448852	1.37381	0.0185904	1.16681	0.289448
SV6_10F09	DN983468	dehydration stress-induced protein [Brassica napus]	AT4G39730.1 | Symbols: | lipid-associated family protein | chr4:18432944-18433575 FORWARD			GO:0009535|chloroplast thylakoid membrane	0.973101	0.809608	0.583497	0.01365	0.478031	0.000178183	0.654458	0.0471133	0.43901	0.000290826	0.592727	0.00354327	0.829042	0.175746	0.540409	0.0642001	0.902305	0.309257	0.826901	0.565269	0.671482	0.387296	0.510432	0.0740241
SV5_45H08	DN977861	shock protein SRC2 - soybean	AT3G16510.1 | Symbols: | C2 domain-containing protein | chr3:5617118-5618200 REVERSE				0.962128	0.439601	0.360387	5.80785e-05	0.473154	1.05227e-06	0.405687	0.00454198	0.122865	0.00207827	0.182165	0.00393351	0.276884	0.00245986	0.283183	0.000810349	0.156851	1.18014e-07	0.388309	0.00127627	0.614854	0.15872	0.668752	0.0114287
SV6_20F01	DN979893	histone H2B1 [Gossypium hirsutum]	AT1G07790.1 | Symbols: | histone H2B, putative | chr1:2413046-2413492 FORWARD	GO:0006334|nucleosome assembly; GO:0051276|chromosome organization and biogenesis	GO:0003677|DNA binding	GO:0000786|nucleosome; GO:0005634|nucleus	1.07448	0.214637	1.75232	0.00839515	2.49736	0.000910357	2.24905	0.00269197	2.08339	0.00015678	1.67836	0.000488428	1.19967	0.0202484	1.22533	0.00175396	1.00988	0.90687	0.87366	0.0179486	1.34347	0.418553	0.846015	0.0684606
SV6_14D04	DN983741	40S ribosomal protein S7 homolog putative [Arabidopsis thaliana]	AT1G48830.2 | Symbols: | 40S ribosomal protein S7 (RPS7A) | chr1:18063522-18064603 REVERSE	GO:0006412|translation	GO:0003735|structural constituent of ribosome	GO:0005843|cytosolic small ribosomal subunit (sensu Eukaryota)	1.0203	0.828424	1.57992	0.0193342	2.05055	0.000330884	1.49759	0.00745574	0.992962	0.865485	0.795846	0.0274679	0.755614	0.000241346	0.879034	0.00444536	0.8696	0.210383	0.780509	0.279909	1.03124	0.902287	0.861883	0.422158
SV6_48A08		probable metallocarboxypeptidase inhibitor IIa precursor - potato					1.04024	0.689464	0.127014	0.000517975	0.355536	0.000286137	0.184088	0.0050984	0.0870081	0.000349264	0.12951	0.000975735	0.177598	0.00027024	0.128733	0.000118503	0.0588992	0.00089382	0.182105	6.68386e-05	0.208862	0.00323511	0.227353	0.00197231
SV5_02H07	DN976617	translation initiation factor eIF-2A [Arabidopsis thaliana]	AT1G54290.1 | Symbols: | eukaryotic translation initiation factor SUI1, putative | chr1:20272377-20273057 REVERSE	GO:0006413|translational initiation	GO:0003743|translation initiation factor activity		1.03554	0.372955	0.623475	0.00109809	0.469222	7.88307e-05	0.506756	0.00262763	0.404503	0.00153048	0.486525	0.00121679	0.507671	0.000513888	0.544993	0.000983188	0.432815	0.00150226	0.548844	0.0365852	0.738685	0.138293	0.731448	0.173366
SV5_47C10	DN977995		AT1G01550.2 | Symbols: BPS1 | BPS1 (BYPASS 1) | chr1:200526-201575 FORWARD			GO:0009507|chloroplast	1.05942	0.395292	0.421572	0.000569516	0.227291	7.79407e-07	0.303241	0.00485325	0.416115	0.000211452	0.449226	0.0407935	0.421218	0.00125883	0.459061	0.00377712	0.535905	0.0153488	0.640973	0.00240843	0.899113	0.693581	0.71245	0.00019429
SV5_44F06	DN977739	protein kinase C inhibitor [Zea mays]	AT3G56490.1 | Symbols: | zinc-binding protein, putative / protein kinase C inhibitor, putative | chr3:20952511-20954108 FORWARD		GO:0005080|protein kinase C binding; GO:0008270|zinc ion binding	GO:0012505|endomembrane system	0.997295	0.94893	0.681426	0.0140199	0.467692	5.61185e-05	0.614788	0.00706727	0.917077	0.516446	1.27066	0.148834	1.61476	0.00198537	1.60613	3.41363e-06	1.60441	0.0163805	1.70055	0.0112216	2.32088	7.01499e-05	1.66156	0.0101673
SV6_14G04		No hit					1.02616	0.687282	0.410445	0.000785846	0.21417	0.000219577	0.369721	4.42324e-06	0.47362	0.01973	0.506889	0.00312647	0.668932	0.000129462	0.788929	0.181844	1.11092	0.649565	1.08273	0.733836	1.53827	0.136024	2.02605	0.0100942
SV6_15H07	DN983870	histone H2B1 [Gossypium hirsutum]	AT1G07790.1 | Symbols: | histone H2B, putative | chr1:2413046-2413492 FORWARD	GO:0006334|nucleosome assembly; GO:0051276|chromosome organization and biogenesis	GO:0003677|DNA binding	GO:0000786|nucleosome; GO:0005634|nucleus	0.930928	0.62508	1.338	0.0606136	2.6197	0.000810786	2.41799	0.0065439	2.24884	0.000279077	1.51523	0.0142668	1.21692	0.0353559	1.16225	0.118007	1.04019	0.598506	0.795912	0.0924244	1.23939	0.282388	0.917381	0.647006
SV6_32C09		histone H2B [Lycopersicon esculentum]	AT5G59910.1 | Symbols: | histone H2B | chr5:24144432-24144884 FORWARD	GO:0006334|nucleosome assembly; GO:0051276|chromosome organization and biogenesis	GO:0003677|DNA binding	GO:0000786|nucleosome; GO:0005634|nucleus	0.967043	0.779519	1.54408	0.0255203	2.3589	0.00103104	2.40703	6.06186e-05	2.17434	0.000180979	1.7408	0.0014672	1.47443	0.0400288	1.45535	0.0592317	1.10841	0.266248	0.992875	0.824006	1.17723	0.0872034	0.900912	0.493649
SV6_41A02	DN981783	aspartic proteinase 2 (Cyprosin preprocardosin B) [Nepenthes alata]	AT1G11910.1 | Symbols: | aspartyl protease family protein | chr1:4017117-4019872 REVERSE	GO:0006508|proteolysis	GO:0004194|pepsin A activity	GO:0005764|lysosome; GO:0012505|endomembrane system	0.838914	0.0281375	0.553613	0.0127184	0.454431	0.00471419	0.557141	0.0194554	0.752916	0.274037	0.913054	0.686303	0.739237	0.028483	0.881331	0.496564	0.954782	0.897692	0.85849	0.500599	0.742492	0.119894	0.771926	0.224134
SV6_11A02		probable metallocarboxypeptidase inhibitor IIa precursor - potato					1.02466	0.840743	0.155169	0.00232168	0.370594	3.32422e-05	0.219752	0.00277202	0.111171	0.00194233	0.162447	0.00378469	0.155008	0.000111014	0.125755	0.00221652	0.0708797	0.000352264	0.205687	0.00211582	0.272052	0.00508163	0.333511	0.0067733
SV6_41B10		No hit					0.884934	0.000862424	0.450571	0.0180466	0.320145	0.00488318	0.313351	0.003623	0.333421	0.00982479	0.458542	0.0510524	0.412371	0.0065179	0.453045	0.000120301	0.519728	0.0712949	0.887898	0.570495	0.770759	0.0663691	0.757611	0.000464249
SV5_37G04	DN976990	Tonoplast intrinsic protein aquaporin-like protein [Petunia x hybrida]	AT2G36830.1 | Symbols: TIP1;1, GAMMA-TIP1, GAMMA-TIP | GAMMA-TIP (Tonoplast intrinsic protein (TIP) gamma); water channel | chr2:15452569-15453415 FORWARD	GO:0006810|transport; GO:0009740|gibberellic acid mediated signaling	GO:0015250|water channel activity	GO:0016020|membrane	1.12477	0.000711757	1.38445	0.0353709	4.49599	3.91791e-05	4.69697	3.98649e-06	2.92858	0.000510295	3.71642	3.24723e-05	3.26503	0.000137969	3.75345	1.86305e-05	3.03734	0.00124417	0.978623	0.783743	0.65913	0.0790587	0.595139	0.0365561
SV6_49E09	DN982606	RUB1 conjugating enzyme [Arabidopsis thaliana] ubiquitin conjugating enzyme 12 [Homo sapiens]	AT2G18600.1 | Symbols: | RUB1-conjugating enzyme, putative | chr2:8080419-8081647 REVERSE	GO:0006464|protein modification process; GO:0006512|ubiquitin cycle	GO:0004842|ubiquitin-protein ligase activity; GO:0008639|small protein conjugating enzyme activity		1.00404	0.93922	0.445627	0.00386003	0.371636	0.000850513	0.34659	0.00063071	0.368171	0.00167664	0.440539	0.000294047	0.463137	2.81811e-07	0.457977	0.00208217	0.405194	0.000138356	0.62086	0.00821962	0.736276	0.0468804	0.7197	0.0860208
SV6_05A01			AT3G56680.1 | Symbols: | nucleic acid binding | chr3:21002516-21004425 FORWARD		GO:0003676|nucleic acid binding		1.0063	0.905993	0.483356	0.00180073	0.37188	9.64224e-06	0.4282	7.06455e-07	0.405487	1.02887e-05	0.545475	0.000542299	0.430041	0.000309696	0.4592	0.00991788	0.572773	0.000150844	0.635228	7.85861e-05	0.704086	0.0234258	0.567726	0.0673388
SV6_47D03		No hit					0.743098	0.0432201	0.357926	0.00288762	0.202541	0.00104599	0.280239	0.000774859	0.337983	0.0144305	0.293444	0.00496266	0.340727	0.000421877	0.472479	0.00408732	0.726962	0.204828	0.635733	0.144442	0.841262	0.683252	0.653728	0.0937277
SV5_57G10	DN979100	putative translation initiation factor eIF-1A [Arabidopsis thaliana]	AT2G04520.1 | Symbols: | eukaryotic translation initiation factor 1A, putative / eIF-1A, putative / eIF-4C, putative | chr2:1574799-1575236 REVERSE	GO:0006413|translational initiation	GO:0003743|translation initiation factor activity		1.04039	0.466125	0.500308	0.000877468	0.430864	8.08041e-05	0.457356	0.00101528	0.459591	0.000174235	0.53749	8.74753e-05	0.572896	3.99277e-07	0.597688	0.00131451	0.591473	0.0005545	0.86599	0.250566	1.18704	0.00500201	1.142	0.00663169
SV6_06A07	DN983090		AT5G42050.1 | Symbols: | similar to unknown protein [Arabidopsis thaliana] (TAIR:AT3G27090.1); similar to N-rich protein [Glycine max] (GB:CAI44933.1); contains domain KELCH-RELATED PROTEINS (PTHR23230); contains domain no description (SM00767); contains domain gb def: Hypothetical protein At5g42050 (PTHR23230:SF16) | chr5:16832858-16834160 FORWARD				0.863664	0.124376	0.616726	0.00173576	0.438352	0.00101205	0.558762	0.0215152	0.816652	0.167609	0.738004	0.000372234	0.748343	0.0053302	0.787045	0.107125	0.950121	0.666457	0.923794	0.449395	1.44025	0.00106887	1.46882	0.00661406
SV6_17E05		probable metallocarboxypeptidase inhibitor IIa precursor - potato					0.993154	0.944719	0.133411	0.000469218	0.358984	0.000530651	0.0801809	0.0360271	0.125456	0.000317499	0.186578	0.00488259	0.196721	9.66576e-06	0.182619	0.00186197	0.0970523	0.000945395	0.159411	0.00882198	0.156552	0.00327917	0.222456	0.00576796
SV6_48H08	DN982545	nitrate transporter NRT1-2 [Glycine max]	AT3G47960.1 | Symbols: | proton-dependent oligopeptide transport (POT) family protein | chr3:17709111-17711666 REVERSE	GO:0006857|oligopeptide transport	GO:0005215|transporter activity	GO:0016020|membrane	0.871561	0.0968557	0.451851	0.000149739	0.570315	0.000369659	0.730044	0.0509314	0.522631	0.00827667	0.744641	0.0768685	1.30687	0.112661	1.16135	0.464001	0.794927	0.323991	0.636784	0.000905499	0.734758	0.0426521	0.504544	0.0410909
SV6_34H06	DN981199	putative metallothionein-I gene transcription activato protein [Arabidopsis thaliana] DNA-directed RNA polymerases I II and III	AT5G41010.1 | Symbols: | DNA-directed RNA polymerases I, II, and III 7 kDa subunit, putative | chr5:16441278-16442149 FORWARD	GO:0006350|transcription	GO:0003677|DNA binding; GO:0003899|DNA-directed RNA polymerase activity	GO:0005634|nucleus	1.03294	0.441281	0.554985	0.00288687	0.422758	1.58556e-06	0.44998	0.00139625	0.477389	0.0210501	0.566822	0.00130601	0.632552	0.000509165	0.647391	0.0401845	0.538863	0.00208121	0.825627	0.364934	0.879077	0.194604	0.809588	0.241262
SV6_50B12		No hit					1.0223	0.862546	0.590657	0.0775908	0.380428	0.000232319	0.462457	0.00182922	0.380398	1.22152e-05	0.549634	0.000183935	0.653533	0.0108264	0.583184	0.00446579	0.551086	1.71602e-05	0.962925	0.472943	0.986418	0.746301	0.683744	0.140904
SV6_48D02	DN982491	60S ribosomal protein L5 [Arabidopsis thaliana]	AT3G25520.1 | Symbols: ATL5 | ATL5 (A. THALIANA RIBOSOMAL PROTEIN L5); structural constituent of ribosome | chr3:9270810-9272564 REVERSE	GO:0006412|translation; GO:0042254|ribosome biogenesis and assembly	GO:0003735|structural constituent of ribosome	GO:0005830|cytosolic ribosome (sensu Eukaryota); GO:0005840|ribosome	0.949133	0.333261	1.49589	0.181274	2.03301	0.000287811	1.55706	0.0136733	1.04781	0.697661	0.780732	0.149168	0.704164	0.00189251	0.809845	0.0509647	0.884672	0.520226	0.697547	0.107751	0.855358	0.553225	0.748714	0.257492
SV5_49C01	DN978178	histone H2B [Cicer arietinum]	AT5G59910.1 | Symbols: | histone H2B | chr5:24144432-24144884 FORWARD	GO:0006334|nucleosome assembly; GO:0051276|chromosome organization and biogenesis	GO:0003677|DNA binding	GO:0000786|nucleosome; GO:0005634|nucleus	1.10486	0.0989426	1.63984	0.00328035	2.39738	0.00127391	2.28191	0.00044043	2.00038	3.54414e-05	1.64034	6.14084e-06	1.11237	0.116884	0.988977	0.844519	0.888609	0.332572	0.700336	0.0425915	1.19371	0.561358	0.628318	0.0857877
SV5_53C03	DN978661	J1P [Daucus carota] NTFP2 [Nicotiana tabacum]	AT3G44110.1 | Symbols: ATJ, ATJ3 | ATJ3 (Arabidopsis thaliana DnaJ homologue 3) | chr3:15880102-15882046 REVERSE	GO:0006457|protein folding			0.857199	0.21976	0.618264	0.0178497	0.292989	0.00183392	0.287486	8.60224e-05	0.252041	0.00398618	0.34837	0.00256634	0.340617	8.54958e-05	0.351046	0.000870323	0.525002	0.0561632	0.641916	0.12605	0.688373	0.128791	0.744926	0.415322
SV6_08C10	DN983272	acetohydroxy acid isomeroreductase [Pisum sativum]	AT3G58610.2 | Symbols: | ketol-acid reductoisomerase | chr3:21682538-21685616 FORWARD				1.05375	0.638705	0.738955	0.0777445	0.527655	0.00850231	0.479556	0.0267537	0.432122	0.0389905	0.557774	0.111536	0.475295	0.000343777	0.451601	0.00031318	0.495634	0.0322897	0.646442	0.0910119	0.551354	0.000306058	0.672372	0.0474159
SV6_06F09		PROTEINASE INHIBITOR TYPE II PRECURSOR Nicotiana tabacum]					1.05597	0.393269	1.54771	0.0712881	4.50756	5.49796e-08	9.33537	0.00131857	9.97546	2.12895e-05	7.32319	0.000121789	1.61463	0.0927763	1.07682	0.471119	0.627087	0.000179944	0.688753	0.0229412	0.692535	6.18784e-07	0.704378	0.0220445
SV5_60E03	DN979357	S-adenosyl-L-methionine synthetase [Lycopersicon esculentum]	AT3G17390.1 | Symbols: SAMS3, MAT4, MTO3 | MTO3 (S-adenosylmethionine synthase 3); methionine adenosyltransferase | chr3:5952490-5953671 REVERSE	GO:0006556|S-adenosylmethionine biosynthetic process; GO:0009409|response to cold	GO:0004478|methionine adenosyltransferase activity		1.05089	0.125285	0.540193	0.0852	0.416788	0.000475659	0.356179	5.56859e-05	0.288932	0.00131222	0.402154	0.000887574	0.257846	0.00231139	0.328946	0.000156206	0.370988	2.20289e-05	0.514603	0.00918706	0.737545	0.394514	0.576143	0.00955519
SV6_11G06	DN983560	transcription factor EREBP-like protein [Arabidopsis	AT3G14230.3 | Symbols: RAP2.2 | RAP2.2; DNA binding / transcription factor | chr3:4737623-4739007 REVERSE	GO:0006355|regulation of transcription, DNA-dependent	GO:0003677|DNA binding; GO:0003700|transcription factor activity	GO:0005634|nucleus	0.981215	0.799893	0.432841	0.000333295	0.281995	0.000349694	0.321274	1.74022e-06	0.313951	0.00126323	0.256156	1.10208e-06	0.249637	0.000103709	0.311474	0.000132244	0.263177	0.00120281	0.390558	0.0132027	0.334528	0.0137098	0.454217	0.00712477
SV6_46C04	DN982289	Sn-2 protein wound-stimulated protein [Capsicum annuum]	AT5G28000.1 | Symbols: | Bet v I allergen family protein | chr5:10020683-10021255 FORWARD	GO:0006952|defense response; GO:0009607|response to biotic stimulus			0.975338	0.82242	0.244734	0.000393023	0.504434	0.00205366	0.069426	0.00269428	0.0395558	5.11172e-07	0.0466828	4.29061e-05	0.0770215	6.78629e-05	0.0579533	0.0219349	0.0356241	0.000201709	0.0791982	0.00103595	0.102523	0.0038148	0.186404	0.00193409
SV6_26F03	DN980500		AT2G23090.1 | Symbols: | similar to hypothetical protein [Cicer arietinum] (GB:CAA10129.1) | chr2:9836737-9837354 REVERSE				1.1435	0.0672143	0.455768	3.54222e-06	0.25962	2.49206e-05	0.288869	0.000115415	0.294191	1.42607e-08	0.413335	0.00352285	0.411081	0.00158404	0.391534	2.97452e-05	0.507269	1.83642e-05	0.707197	0.0785089	0.964094	0.902158	0.594773	0.0451066
SV6_28D08	DN980675	metallocarboxypeptidase inhibitor [Solanum tuberosum]	gi|73920905|gb|AAZ94180.1| metallocarboxypeptidase inhibitor precursor [Solanum tuberosum]				0.894319	0.371284	0.337283	0.0023832	0.478297	0.000216776	0.481518	0.0260373	0.0653414	6.95122e-05	0.0786257	0.000202331	0.323796	0.00249723	0.194001	0.00320105	0.0437157	3.09386e-05	0.21733	0.0095702	0.359322	0.0416191	0.338124	0.0347088
SV5_40B03		No hit					0.979646	0.866665	1.30527	0.0267963	2.05151	0.00126855	1.99404	0.000387314	0.347085	1.27289e-05	0.623613	0.0905487	0.854006	0.434559	0.786762	0.168794	1.10987	0.494991	1.80308	0.0954551	1.74866	0.116558	2.12164	0.00415798
SV6_27E06	DN980589		AT1G68490.1 | Symbols: | similar to unknown protein [Arabidopsis thaliana] (TAIR:AT1G13390.2); similar to hypothetical protein [Cleome spinosa] (GB:ABD96883.1) | chr1:25697589-25698609 FORWARD			GO:0009507|chloroplast	1.11378	0.133774	0.363068	0.000307912	0.273432	0.00103941	0.222641	0.000341606	0.198901	7.39e-06	0.290712	0.00120408	0.24119	9.76637e-05	0.201083	2.88714e-05	0.21713	2.2913e-05	0.396348	0.0136306	0.34519	0.00461292	0.425515	0.00151264
SV6_23G06	DN980220		AT2G03440.1 | Symbols: | nodulin-related | chr2:1039406-1039969 REVERSE				0.814143	0.0477648	0.601081	0.00448916	0.535873	0.0137418	0.43581	0.000526101	0.557504	0.0111204	0.552795	0.00254693	0.290562	1.25639e-05	0.293044	0.00222936	0.234965	1.31222e-06	0.370869	0.00714199	0.430433	0.0241079	0.532	0.0258018
SV6_18G02	DN984114	dehydration-induced protein ERD15 [Lycopersicon esculentum]	AT2G41430.2 | Symbols: LSR1, CID1, ERD15 | ERD15 (EARLY RESPONSIVE TO DEHYDRATION 15) | chr2:17276814-17277392 FORWARD				0.934231	0.0853873	0.608886	0.0294271	0.235085	1.61228e-06	0.332434	9.55502e-05	0.438259	0.0281731	0.485757	0.000155554	0.586444	0.00675939	0.745138	0.216833	0.54514	4.83864e-05	0.662028	0.00141082	0.800692	0.119183	0.651084	0.00225575
SV6_18G06	DN984118	putative translation initiation factor eIF-1A [Arabidopsis thaliana]	AT2G04520.1 | Symbols: | eukaryotic translation initiation factor 1A, putative / eIF-1A, putative / eIF-4C, putative | chr2:1574799-1575236 REVERSE	GO:0006413|translational initiation	GO:0003743|translation initiation factor activity		0.982596	0.862964	0.686621	0.0384829	0.418468	1.7213e-05	0.449978	8.56624e-05	0.411664	7.62651e-05	0.517962	0.0150614	0.544784	1.58624e-05	0.618024	5.67089e-05	0.552476	0.00193094	0.84203	0.00392003	1.0637	0.509091	1.06175	0.656599
SV6_42G03		2-oxoglutarate-dependent dioxygenase [Arabidopsis thaliana]	AT1G52820.1 | Symbols: | 2-oxoglutarate-dependent dioxygenase, putative | chr1:19672884-19673989 FORWARD				0.699611	0.00111973	1.01619	0.735257	3.06744	0.00174372	1.01867	0.923958	0.0797332	1.7074e-07	0.0791552	2.43965e-08	0.0636328	0.000952064	0.0754051	0.00051135	0.040782	1.38641e-05	0.270373	0.00285473	0.270045	0.000164157	0.269338	0.0190731
SV6_17G01							1.09519	0.0911757	0.706071	0.00618053	0.464546	6.83919e-07	0.499031	7.09242e-05	0.46023	0.00330682	0.617473	0.00390687	0.633732	0.0110906	0.590711	0.000117415	0.61953	0.000343492	0.742734	0.0075708	0.994756	0.981732	0.669352	0.058029
SV6_21C08	DN979965	60S acidic ribosomal protein PO [Homo sapiens]	AT1G25260.1 | Symbols: | acidic ribosomal protein P0-related | chr1:8854150-8855753 REVERSE	GO:0006412|translation	GO:0003735|structural constituent of ribosome	GO:0005840|ribosome	1.00218	0.968845	0.742801	0.0320731	0.384944	0.000125309	0.368552	6.9255e-05	0.335592	0.00638353	0.406815	0.0264264	0.369078	0.000239599	0.392743	0.000940547	0.439747	0.00818671	0.716241	0.0681248	0.779957	0.0746263	0.836434	0.194221
SV5_57H08	DN979110	S-adenosyl-L-methionine synthetase [Lycopersicon esculentum]	AT4G01850.2 | Symbols: SAM-2, MAT2 | MAT2/SAM-2 (S-adenosylmethionine synthetase 2) | chr4:796298-797479 REVERSE				0.909854	0.145425	0.51781	0.0204973	0.433515	0.00999903	0.342336	0.00667654	0.293932	0.006069	0.311675	0.00568203	0.276265	1.71918e-06	0.346438	0.00104232	0.384733	0.00705745	0.408561	0.0483327	0.49045	0.014152	0.480399	0.0103396
SV6_43E12	DN982033	metallothionein type II B [Lycopersicon esculentum]	AT3G09390.1 | Symbols: ATMT-K, ATMT-1, MT2, MT2A | MT2A (METALLOTHIONEIN 2A) | chr3:2889743-2890194 REVERSE				0.92333	0.634517	0.231942	0.000479103	0.0900162	0.0018612	0.0748145	0.00101242	0.0573442	6.22546e-05	0.0921584	5.89582e-05	0.306404	0.00497556	0.307525	0.00862746	0.152785	0.000139132	0.268248	0.00222829	0.602383	0.104039	0.733381	2.80904e-05
SV6_38F11	DN981564	CATION TRANSPORT PROTEIN CHAC [Brucella melitensis]	AT5G26220.1 | Symbols: | ChaC-like family protein | chr5:9163181-9164616 REVERSE				0.919426	0.540836	0.35353	0.0100756	0.180751	0.00107439	0.170659	0.000429225	0.220034	1.24375e-08	0.336655	0.000826697	0.426661	0.00578462	0.560407	0.00870723	0.739325	0.0133769	1.00999	0.942859	1.19159	0.386219	0.851321	0.270327
SV6_26H02	DN980523	dehydration-induced protein ERD15 [Lycopersicon	AT2G41430.2 | Symbols: LSR1, CID1, ERD15 | ERD15 (EARLY RESPONSIVE TO DEHYDRATION 15) | chr2:17276814-17277392 FORWARD				1.03447	0.560444	0.668919	0.0305774	0.286203	1.98911e-05	0.335573	0.00202644	0.449657	0.015064	0.551366	1.53845e-06	0.564428	0.00714756	0.6819	7.55694e-05	0.571707	0.00011899	0.728434	0.0179601	1.05367	0.856288	0.850038	0.15162
SV6_39H05	DN981678	cation transport protein ChaC [Arabidopsis thaliana]	AT5G26220.1 | Symbols: | ChaC-like family protein | chr5:9163181-9164616 REVERSE				0.911058	0.360394	0.256359	0.000302079	0.161507	0.000107709	0.228111	0.036709	0.265181	0.000357699	0.369991	0.0052759	0.394494	2.15422e-05	0.539647	4.99004e-05	0.833914	0.217718	0.850305	0.292412	1.13347	0.225521	0.860972	0.267285
SV6_34H04	DN981197	S-ADENOSYLMETHIONINE SYNTHETASE	AT1G02500.2 | Symbols: SAM-1, MAT1, SAM1 | SAM1 (S-adenosylmethionine synthetase 1); methionine adenosyltransferase | chr1:519037-520218 FORWARD	GO:0006556|S-adenosylmethionine biosynthetic process	GO:0004478|methionine adenosyltransferase activity		1.0348	0.519138	0.311312	0.000451848	0.253491	0.00052926	0.189714	7.42569e-09	0.138969	0.000460057	0.238025	0.0130647	0.184611	7.01635e-05	0.191958	0.00132392	0.155243	1.07896e-05	0.329049	0.00318022	0.390419	0.027831	0.302331	0.00144089
SV6_27B10		No hit					1.05829	0.595912	0.611642	0.0469266	0.388304	2.95793e-08	0.448614	3.87949e-05	0.429547	1.62807e-05	0.565023	0.0103223	0.641354	0.00112762	0.56832	0.000304739	0.523482	2.56217e-05	0.625378	7.64658e-05	0.840125	0.139623	0.579727	0.0641946
SV5_35H07	DN976811	ginnacin [Ginkgo biloba] legumin 11S-globulin [Ginkgo biloba]	AT2G28680.1 | Symbols: | cupin family protein | chr2:12310195-12311824 REVERSE		GO:0045735|nutrient reservoir activity		1.05593	0.469815	0.328815	0.00490631	0.152173	0.00098137	0.163693	2.62089e-05	0.217861	0.000162027	0.458648	0.0229875	0.348247	0.00209779	0.357477	0.00123092	0.188054	0.000358612	0.20974	0.00498554	0.290528	0.0188967	0.255286	0.0100901
SV6_17E06		No hit					0.892492	0.119337	0.39198	0.00284538	0.660492	0.0206855	0.32989	7.84558e-07	0.145102	8.41716e-09	0.182678	1.91373e-07	0.177016	1.42881e-05	0.200054	1.45515e-07	0.164043	7.73009e-05	0.298485	0.0217249	0.257073	0.0132859	0.355403	0.0149452
SV5_49E05	DN978206	starch phosphorylase (AA 1-966) [Solanum tuberosum]	AT3G29320.1 | Symbols: | glucan phosphorylase, putative | chr3:11254108-11258824 FORWARD	GO:0009266|response to temperature stimulus; GO:0009414|response to water deprivation	GO:0004645|phosphorylase activity; GO:0016757|transferase activity, transferring glycosyl groups	GO:0009536|plastid	1.01786	0.712226	0.550204	0.00858407	0.434478	0.0106688	0.475601	0.0276307	0.303679	0.00772592	0.353346	0.000944122	0.282394	0.00521509	0.302832	0.00773415	0.366224	0.0270983	0.463171	0.0191909	0.369835	0.001025	0.310812	1.85033e-05
SV5_36C11		No hit					1.15502	0.0261298	0.563629	0.018366	0.440701	6.93119e-05	0.457553	0.000358297	0.411093	4.48805e-07	0.577067	0.0319789	0.730381	0.172893	0.678	0.0446099	0.578509	0.0088726	0.737152	0.0166407	0.819129	0.163472	0.754469	0.0784711
SV6_17G06		SKP1-like protein [Nicotiana clevelandii]					0.993835	0.912922	0.734591	0.102523	0.481858	0.0034034	0.472945	0.000308783	0.377488	4.1685e-08	0.351207	1.35178e-06	0.290517	7.13314e-09	0.337305	3.16512e-05	0.317157	6.42443e-06	0.528303	0.0175441	0.592819	0.0239839	0.650745	0.0337336
SV5_35B08	DN976740	aspartic proteinase 2 [Nepenthes alata] cyprosin [Cynara cardunculus]	AT1G11910.1 | Symbols: | aspartyl protease family protein | chr1:4017117-4019872 REVERSE	GO:0006508|proteolysis	GO:0004194|pepsin A activity	GO:0005764|lysosome; GO:0012505|endomembrane system	0.99348	0.945165	0.62659	0.0229634	0.442252	0.0104139	0.56072	0.0713402	0.726217	0.323577	0.910605	0.789152	0.752507	0.0282235	0.914313	0.685887	1.03162	0.905054	1.04101	0.910682	0.711399	0.000170303	0.904739	0.518556
SV6_20A09	DN979840		AT2G46080.1 | Symbols: | similar to BPS1 (BYPASS 1) [Arabidopsis thaliana] (TAIR:AT1G01550.2); similar to unknown [Solanum tuberosum] (GB:ABB16971.1); contains InterPro domain Glutathione S-transferase, C-terminal-like; (InterPro:IPR010987) | chr2:18955390-18956433 REVERSE				1.03003	0.684196	0.46062	0.0152122	0.221384	7.43209e-05	0.298435	2.85143e-05	0.280641	0.000847365	0.297731	0.00197694	0.321072	6.10965e-07	0.433168	0.00149585	0.433754	0.00136736	0.557559	0.112552	0.722936	0.000259245	0.802479	0.000696144
SV6_03F05		beta-galactosidase					1.13341	0.11366	0.213806	0.00518179	0.197749	3.11618e-09	0.649424	0.0163353	1.1896	0.221256	1.16442	0.192606	0.710449	0.0230875	0.515877	0.00056315	0.222557	5.07869e-05	0.145996	3.38402e-05	0.242195	0.0289435	0.152038	2.98431e-09
SV5_53D02	DN978672	dehydration-induced protein ERD15 [Lycopersicon esculentum]	AT2G41430.2 | Symbols: LSR1, CID1, ERD15 | ERD15 (EARLY RESPONSIVE TO DEHYDRATION 15) | chr2:17276814-17277392 FORWARD				0.88567	0.269963	0.597226	0.0741433	0.216716	0.000597457	0.286663	0.000896633	0.35763	0.0116973	0.439873	7.9857e-07	0.464338	0.00238818	0.62796	0.00119104	0.550988	0.0112268	0.622345	0.0141882	0.880409	0.384828	0.926384	0.318874
SV6_23G07	DN980221	phenylalanine ammonia-lyase [Lycopersicon esculentum]	AT2G37040.1 | Symbols: PAL1 | PAL1 (PHE AMMONIA LYASE 1); phenylalanine ammonia-lyase | chr2:15564681-15567316 REVERSE	GO:0006952|defense response; GO:0006979|response to oxidative stress; GO:0009611|response to wounding	GO:0045548|phenylalanine ammonia-lyase activity	GO:0005737|cytoplasm	0.974277	0.682658	0.491037	0.0045288	0.40604	0.00468719	0.345618	0.0168598	0.214257	0.00523319	0.255407	0.00940575	0.367145	0.00276359	0.624911	0.066326	1.18025	0.445283	1.35762	0.0100755	1.11624	0.4415	0.822407	0.197765
SV5_36C07	DN976847	Contains similarity to cation transport protein CHAC from Escherichia coli [Arabidopsis thaliana]	AT5G26220.1 | Symbols: | ChaC-like family protein | chr5:9163181-9164616 REVERSE				1.03103	0.464091	0.363754	0.021046	0.193393	0.00153315	0.185138	7.51319e-05	0.267888	5.49499e-05	0.47078	0.070901	0.4395	9.0988e-05	0.615875	0.000361647	0.865031	0.0374885	0.967278	0.429337	1.08228	0.166059	0.902189	0.420718
SV6_16H01		Sn-2 protein - pepper					1.0358	0.36471	0.322188	0.00155212	0.575226	0.00298554	0.090969	7.97512e-07	0.039074	8.64702e-06	0.0652898	0.000175959	0.0825962	0.000417562	0.063849	0.000188894	0.0374291	5.01147e-06	0.157419	3.65997e-05	0.241701	0.00550451	0.215777	0.0329577
SV6_16G07		photosystem II 10K protein precursor - potato					1.00561	0.949833	0.415335	0.0128997	0.498927	0.00259646	0.347469	0.000189285	0.181132	0.000937694	0.261925	0.00070031	0.427563	4.21216e-08	0.509413	0.0139942	0.494586	2.13686e-06	0.595389	0.0746837	0.46086	0.0210517	0.429549	0.0334952
SV5_42E11	DN977539	calreticulin [Arabidopsis thaliana]	AT1G09210.1 | Symbols: | calreticulin 2 (CRT2) | chr1:2973219-2976657 REVERSE	GO:0006979|response to oxidative stress	GO:0005509|calcium ion binding	GO:0005739|mitochondrion; GO:0005783|endoplasmic reticulum	0.956776	0.174971	1.0793	0.282381	2.29719	1.18871e-05	3.47925	0.000877245	4.49561	0.00684502	5.97965	0.00159641	5.74912	6.92124e-11	7.82013	4.16327e-11	5.59793	0.00111727	2.88111	0.0114493	2.88725	0.00190757	2.7931	0.0184127
SV5_59D10	DN979256	translational initiation factor eIF1 [Porteresia coarctata]	AT1G54290.1 | Symbols: | eukaryotic translation initiation factor SUI1, putative | chr1:20272377-20273057 REVERSE	GO:0006413|translational initiation	GO:0003743|translation initiation factor activity		0.907448	0.144688	0.406211	0.0246377	0.206752	3.73702e-05	0.244117	8.04592e-05	0.204821	6.79498e-08	0.291717	9.57806e-05	0.243067	0.000161938	0.253028	0.000154122	0.246981	8.27786e-07	0.44083	8.90912e-05	0.560332	0.005861	0.407264	2.32221e-05
SV6_20B09	DN979852		AT1G01550.2 | Symbols: BPS1 | BPS1 (BYPASS 1) | chr1:200526-201575 FORWARD			GO:0009507|chloroplast	1.014	0.777225	0.53973	0.0561246	0.266524	0.00202088	0.327605	0.00294867	0.319916	0.00630376	0.305895	0.00784884	0.347813	0.00343284	0.413686	0.000801837	0.413065	0.00792543	0.605514	0.0872514	0.676596	0.0030741	0.798018	0.112746
SV6_13E07		translation initiation factor [Oryza sativa)					0.966745	0.737952	0.381334	0.00765133	0.21289	2.22705e-06	0.244127	0.00240741	0.205627	3.25762e-05	0.222449	0.00010505	0.226918	7.22722e-06	0.236419	1.38427e-06	0.228209	0.000243898	0.449631	0.0147564	0.492154	0.0104824	0.442915	0.0488667
SV5_48F11	DN978128	maturase K [Solanum tuberosum]	ATCG00040.1 | Symbols: MATK | Encodes a maturase located in the trnK intron in the chloroplast genome. | chrC:2056-3636 REVERSE				0.796209	0.00718702	1.21379	0.191308	3.09166	4.39995e-05	1.97795	0.0120661	1.22969	0.0649316	1.44372	0.145647	1.22834	0.112147	1.15217	0.164729	1.41978	0.114319	1.07388	0.725946	1.38402	0.00388035	1.42089	0.125715
SV5_46C01		Metallothionein-like protein [Lycopersicon esculentum]					1.11972	0.0855408	0.429643	0.00188555	0.103669	0.00248523	0.112738	0.000396297	0.0684241	1.29496e-09	0.137108	0.00159117	0.120776	0.000966974	0.103533	7.06023e-05	0.0924574	0.000107252	0.29085	0.0192945	0.451419	0.117628	0.317884	0.0155971
SV6_41D04		metallocarboxypeptidase inhibitor [Solanum tuberosum] GM7 protein [Solanum brevidens]					0.942433	0.52256	0.331405	0.00103783	0.524379	0.00115749	0.415596	0.0278027	0.0366641	0.00116734	0.0414971	0.000155529	0.103458	0.000390841	0.0546537	2.67746e-06	0.0218575	6.57571e-06	0.206422	0.00415309	0.38051	0.0518754	0.256426	0.0230929
SV6_26H03	DN980524		AT4G26630.2 | Symbols: | GTP binding / RNA binding | chr4:13430879-13434883 REVERSE	GO:0006614|SRP-dependent cotranslational protein targeting to membrane	GO:0003723|RNA binding; GO:0005525|GTP binding	GO:0016020|membrane	0.974239	0.715592	0.418669	0.00297268	0.607361	0.0144663	0.496399	0.0292715	0.103549	0.000362021	0.136482	0.00061258	0.206813	0.00127883	0.153664	0.000314068	0.0825652	8.61523e-10	0.300429	0.00168709	0.454748	0.12086	0.286308	0.00844464
SV6_44E09	DN982126		AT3G17100.2 | Symbols: | transcription factor | chr3:5831558-5832250 FORWARD		GO:0003700|transcription factor activity	GO:0009507|chloroplast	0.932469	0.41204	0.380973	0.00836319	0.575476	0.00184281	0.42557	0.00844644	0.0298349	5.28434e-05	0.051411	1.94257e-07	0.124104	0.00026396	0.100138	0.0019514	0.0422878	8.60622e-05	0.208793	0.000901526	0.280232	0.00058561	0.282667	0.0230721
SV5_48E06	DN978111	ACC oxidase [Lycopersicon esculentum]	AT1G05010.1 | Symbols: EAT1, EFE | EFE (ethylene forming enzyme) | chr1:1431418-1432694 REVERSE				1.08121	0.107298	0.44751	0.0169892	0.152414	0.000114574	0.130641	6.13004e-06	0.161216	0.001058	0.215783	6.74282e-05	0.202088	0.000576464	0.18695	0.00048252	0.200237	6.73072e-06	0.730505	0.107421	0.504519	0.000918565	0.528034	0.00988771
SV6_48H07	DN982544		AT1G70160.1 | Symbols: | similar to unknown protein [Arabidopsis thaliana] (TAIR:AT5G54870.1); similar to unknown protein [Arabidopsis thaliana] (TAIR:AT4G27020.1); similar to unknown protein [Oryza sativa (japonica cultivar-group)] (GB:BAD53001.1); similar to unknown protein [Oryza sativa (japonica cultivar-group)] (GB:BAB89049.1); similar to conserved hypothetical protein [Medicago truncatula] …			GO:0012505|endomembrane system	0.864129	0.0906701	0.483044	0.00837575	0.578332	0.000349716	0.548268	0.0111818	0.186001	7.4403e-05	0.23143	2.22129e-06	0.437353	4.7511e-06	0.437697	0.000933215	0.232968	0.00032119	0.387571	0.000608059	0.395978	0.005938	0.272138	0.0267855
SV6_02D10	DN982799	putative replicase component [Potato virus X]	gi|14532241|gb|AAK66552.1|AF373782_1 KR [Potato virus X]				0.937421	0.644522	0.617327	0.037945	0.174582	0.00570853	0.0709552	0.000625981	0.016753	7.46183e-05	0.0179611	2.74658e-05	0.02977	0.00121091	0.0205053	0.00019222	0.0177388	0.000948495	0.0445897	9.22904e-05	0.0543819	0.00154373	0.0704457	0.00230247
SV5_39G11	DN977189	cysteine-rich extensin-like protein-2 [Nicotiana tabacum]	gi|2894120|emb|CAA06000.1| extensin-like protein [Solanum tuberosum]				0.977055	0.665029	0.715204	0.105687	0.665101	0.0252343	0.332106	1.03412e-05	0.121778	1.10578e-05	0.182492	0.00100689	0.307877	5.00295e-05	0.278374	0.00387351	0.481572	0.00375193	0.578966	0.0193008	0.411961	0.000138992	0.233761	7.0004e-05
SV6_29G09	DN980807	ubiquitin-conjugating enzyme (E2) [Nicotiana tabacum]	AT2G02760.1 | Symbols: UBC2, ATUBC2 | ATUBC2 (UBIQUITING-CONJUGATING ENZYME 2); ubiquitin-protein ligase | chr2:774270-775148 FORWARD	GO:0006511|ubiquitin-dependent protein catabolic process	GO:0004842|ubiquitin-protein ligase activity		0.914931	0.372844	0.650442	0.128271	0.294174	0.000663035	0.262126	0.00170019	0.162755	7.97265e-11	0.229122	0.000584725	0.250415	4.06062e-06	0.297826	3.71498e-05	0.389598	0.00154875	0.663299	0.0775811	0.835862	0.418956	0.699293	0.246079
SV6_11B01		metallocarboxypeptidase inhibitor [Solanum tuberosum]					0.924968	0.163002	0.368801	0.00793692	0.61369	0.0446388	0.508509	0.0371212	0.0489193	0.000346417	0.0807545	0.00146345	0.150297	0.00423494	0.0995096	1.62162e-05	0.0523244	5.64276e-07	0.569024	0.0256978	0.529328	0.276278	0.46447	0.0479089
SV6_14B02		metallocarboxypeptidase inhibitor [Solanum tuberosum]					0.918739	0.372471	0.310905	0.00299426	0.572194	0.0148735	0.476589	0.0701849	0.0259771	5.36792e-05	0.0381322	0.000805443	0.108851	0.00299619	0.0571599	1.72359e-07	0.0284008	6.69217e-05	0.368895	0.0102922	0.373961	0.020031	0.291531	0.00558537
SV5_47F03	DN978024	DnaJ protein [Hevea brasiliensis]	AT5G22060.1 | Symbols: ATJ2 | ATJ2 (Arabidopsis thaliana DnaJ homologue 2) | chr5:7303801-7305671 REVERSE	GO:0006457|protein folding			0.886966	0.295743	0.618162	0.00149498	0.184043	0.00380667	0.09617	0.0539533	0.160625	0.00322782	0.240949	0.0317082	0.242412	2.28858e-05	0.283141	0.00365034	0.529617	0.0953624	0.848496	0.355453	0.790333	0.109435	0.712599	0.0376647
SV6_37E11		Sn-2 [Capsicum annuum] major latex-like protein [Prunus persica]	AT1G70840.1 | Symbols: MLP31 | Bet v I allergen family protein | chr1:26716832-26717676 REVERSE	GO:0006952|defense response; GO:0009607|response to biotic stimulus			1.03485	0.443712	0.368834	0.0254267	0.577137	0.0171098	0.0524926	3.99933e-08	0.0244694	0.000216096	0.0432859	0.00455725	0.0714108	0.00223859	0.0616288	9.77346e-05	0.0268183	0.000148672	0.119907	0.0132943	0.12508	0.0132888	0.0855095	0.00189821
SV5_45H07		metallocarboxypeptidase inhibitor [Solanum tuberosum]					0.929164	0.0571796	0.364408	0.00788279	0.637276	0.025222	0.479023	0.0332531	0.0437672	4.79902e-06	0.0773288	0.00172104	0.130847	0.00523948	0.072319	3.57836e-05	0.041619	0.000166139	0.296876	0.00891513	0.415412	0.142641	0.284085	0.00783385
SV6_32F06		putative auxin-repressed protein [Arabidopsis thaliana]	gi|40287548|gb|AAR83888.1| auxin-repressed protein ARP1 [Capsicum annuum]				1.0463	0.555751	0.784661	0.0114311	0.265252	1.33647e-06	0.217247	1.53546e-05	0.134203	1.47251e-08	0.15499	1.56485e-07	0.16435	0.00020231	0.176992	5.53507e-07	0.189376	1.38589e-05	0.342864	0.00665325	0.348278	0.00250088	0.262783	0.00106808
SV6_38G02		metallocarboxypeptidase inhibitor [Solanum tuberosum]					1.00337	0.95649	0.622084	0.0694827	0.618035	0.0263196	0.497649	0.0440955	0.0812482	0.0155876	0.100282	0.000103696	0.395302	0.00471836	0.123987	0.0974984	0.102862	0.00210216	0.889875	0.487735	1.02046	0.752586	0.654848	0.120253
SV6_41C03	DN981808	metallothionein-like protein [Lycopersicon esculentum]	AT3G09390.1 | Symbols: ATMT-K, ATMT-1, MT2, MT2A | MT2A (METALLOTHIONEIN 2A) | chr3:2889743-2890194 REVERSE				0.977015	0.746864	0.436444	0.000448137	0.0589812	0.000118428	0.0645413	3.14785e-05	0.0355678	5.77593e-05	0.0611429	0.000242433	0.0922922	7.52508e-07	0.115066	0.000227953	0.145662	2.74554e-05	0.368525	0.00865635	0.596491	0.00296072	0.602368	0.0243427
SV6_24E11	DN980302		ATMG01310.1 | Symbols: ORF136B | Identical to Hypothetical mitochondrial protein AtMg01310 (ORF136b) [Arabidopsis Thaliana] (GB:P92562;GB:Q8S894); similar to unknown protein [Arabidopsis thaliana] (TAIR:AT2G07691.1) | chrM:326099-326509 FORWARD				0.805595	0.00240659	0.605868	0.0118221	0.232185	0.0123437	0.278038	0.0069956	0.523895	0.0195296	0.35173	0.00114186	1.71286	0.0475006	0.827324	0.338405	0.856348	0.444533	0.456998	0.302704	0.318808	0.132451	0.876119	0.569816
SV6_26H04		metallocarboxypeptidase inhibitor [Solanum tuberosum]					0.91881	0.0547329	0.396703	0.00069106	0.613442	0.02829	0.503697	0.0769433	0.0283956	0.000202415	0.0412325	0.00036669	0.118249	0.00208042	0.0477326	0.000129836	0.0262637	9.53518e-08	0.311458	0.0038982	0.335775	0.0124505	0.254346	0.0384339
SV6_18F06	DN984106	orf251 [Arabidopsis thaliana]	ATMG01110.1 | Symbols: ORF251 | Identical to Hypothetical mitochondrial protein AtMg01110 (ORF251) [Arabidopsis Thaliana] (GB:P92543); similar to unknown protein [Arabidopsis thaliana] (TAIR:AT2G07749.1); similar to hypothetical protein BrnapMp064 [Brassica napus] (GB:YP_717161.1); contains InterPro domain Mitovirus RNA-dependent RNA polymerase; (InterPro:IPR008686) | chrM:283034-283789 REVERSE				0.765872	0.00147947	0.666713	0.0214427	0.295895	0.0236207	0.389497	0.0020874	0.551679	0.0259961	0.378317	1.34614e-06	1.68279	0.0356561	0.867087	0.410451	0.957786	0.733488	0.38996	0.265132	0.28812	0.122902	0.767288	0.275327
SV6_32G05		metallothionein-like protein [Lycopersicon esculentum]	AT3G09390.1 | Symbols: ATMT-K, ATMT-1, MT2, MT2A | MT2A (METALLOTHIONEIN 2A) | chr3:2889743-2890194 REVERSE				0.952166	0.333724	0.599696	0.0236035	0.0647155	0.000355403	0.136284	0.0490443	0.0350592	2.5381e-05	0.0587273	0.000209423	0.0916059	9.58339e-07	0.11831	4.38784e-06	0.14488	7.21533e-06	0.556724	0.0120696	1.0189	0.699587	0.732695	0.234733
SV6_10G05		probable metallocarboxypeptidase inhibitor (clone GM7) - potato					0.953109	0.334362	0.507087	0.0449287	0.647354	0.0264749	0.430833	0.0327052	0.0141828	2.65166e-05	0.0233009	4.12767e-05	0.0631873	0.00522154	0.0324625	0.000228652	0.0194382	0.000301159	0.330258	0.00620164	0.364002	0.0114651	0.267946	0.0560604
SV6_48H09		metallocarboxypeptidase inhibitor (clone GM7) - potato					0.892201	0.119948	0.453197	0.02492	0.605468	0.0219159	0.507212	0.0846571	0.0164044	6.07685e-07	0.0255873	3.97471e-06	0.0843127	0.00256372	0.0409356	1.67358e-08	0.0186904	7.11038e-05	0.314824	0.00599261	0.425623	0.0637607	0.263376	0.038911
SV5_53C10	DN978668		AT2G45750.1 | Symbols: | dehydration-responsive family protein | chr2:18849729-18852417 FORWARD				0.897458	0.310504	1.04947	0.543592	1.03754	0.665993	1.19781	0.0956048	1.98101	0.00152881	3.37082	0.168716	3.44189	0.174556	1.32905	0.13826	2.32507	0.000869537	1.2249	0.0552588	1.05365	0.589621	1.15883	0.000172325
SV5_54F12	DN978802		AT2G42610.2 | Symbols: | similar to unknown protein [Arabidopsis thaliana] (TAIR:AT1G07090.1); similar to Protein of unknown function DUF640 [Medicago truncatula] (GB:ABE92798.1); contains InterPro domain Protein of unknown function DUF640; (InterPro:IPR006936) | chr2:17755082-17755615 FORWARD				1.00075	0.988861	0.930519	0.521128	1.08335	0.664973	1.26634	0.287093	1.87993	0.00842944	5.20385	0.0727436	2.11116	0.0262587	2.47594	0.006602	6.78719	0.00198907	4.03939	0.0103774	3.44504	0.024865	1.81653	0.0975128
SV5_60A06		AP2 domain transcription factor putative [Arabidopsis					1.02031	0.786879	0.833548	0.31617	0.900497	0.425434	0.836067	0.244096	1.15841	0.467228	2.23738	0.303354	3.3056	0.184542	1.37827	0.288151	1.22012	0.171319	0.939813	0.0922675	1.143	0.103207	1.05552	0.265216
SV6_31E03		No hit					1.0223	0.627567	1.07388	0.580674	1.01864	0.88121	1.16171	0.463144	1.39297	0.188716	3.25097	0.153845	5.16439	0.0968059	2.09992	0.0936921	4.36957	0.000795562	2.57618	0.0278559	2.1716	0.0918459	1.21514	0.0164111
SV5_40E06	DN977340	ABC1 protein [Nicotiana plumbaginifolia]	AT1G15520.1 | Symbols: PDR12, ATPDR12 | ATPDR12/PDR12 (PLEIOTROPIC DRUG RESISTANCE 12); ATPase, coupled to transmembrane movement of substances | chr1:5331988-5338170 REVERSE	GO:0006855|multidrug transport; GO:0009607|response to biotic stimulus; GO:0009723|response to ethylene stimulus; GO:0009751|response to salicylic acid stimulus; GO:0009753|response to jasmonic acid stimulus; GO:0015692|lead ion transport	GO:0042626|ATPase activity, coupled to transmembrane movement of substances	GO:0005886|plasma membrane	0.993054	0.959072	0.994129	0.946768	0.929219	0.416173	0.986802	0.877466	1.79924	0.000204022	3.6945	0.161088	4.02833	0.185798	1.34644	0.0490312	2.27195	0.000168065	1.94902	0.00252643	1.54914	0.0248803	1.43565	0.0202336
SV6_31D07	DN980961	IAA-Ala hydrolase (IAR3) [Arabidopsis thaliana]	AT1G51760.1 | Symbols: JR3, IAR3 | IAR3 (IAA-ALANINE RESISTANT 3); metallopeptidase | chr1:19203231-19205093 FORWARD	GO:0006508|proteolysis	GO:0008237|metallopeptidase activity	GO:0005783|endoplasmic reticulum	0.953281	0.839363	1.10721	0.0277419	0.988337	0.799508	0.915852	0.667375	1.37462	0.0366099	1.64543	0.106721	2.24282	0.0432516	2.13317	0.0338715	4.35878	0.00191341	2.24418	0.0016914	1.47223	0.118555	1.34569	0.0477264
SV6_25B02	DN980355	reversibly glycosylated polypeptide [Gossypium hirsutum]	AT3G02230.1 | Symbols: ATRGP1, ATRGP, RGP1 | RGP1 (REVERSIBLY GLYCOSYLATED POLYPEPTIDE 1) | chr3:415470-417311 FORWARD				0.926894	0.640557	1.14043	0.250821	1.19868	0.385461	1.53661	0.10702	1.95843	0.0295403	2.14668	0.0102334	2.04416	0.0472935	2.02152	0.103746	3.41889	0.00225712	1.40941	0.0880467	1.16582	0.00565741	1.08521	0.134319
SV5_02H11	DN976621	lysine and histidine specific transporter [Arabidopsis thaliana]	AT4G35180.1 | Symbols: LHT7 | LHT7 (LYS/HIS TRANSPORTER 7); amino acid permease | chr4:16738522-16740390 REVERSE	GO:0006865|amino acid transport	GO:0015171|amino acid transmembrane transporter activity	GO:0016020|membrane	0.910831	0.267763	0.8996	0.0225469	0.322067	0.401005	0.797842	0.897548	1.47815	0.00754528	1.3006	0.000512505	2.16912	0.0346332	1.946	0.089537	3.68057	0.00261955	2.11431	0.0232269	1.22039	0.242599	0.99349	0.929342
SV6_46H09	DN982354	WD40 protein Ciao1 [Homo sapiens] serine	AT2G26060.1 | Symbols: EMB1345 | EMB1345 (EMBRYO DEFECTIVE 1345); nucleotide binding | chr2:11109478-11112205 FORWARD	GO:0009793|embryonic development ending in seed dormancy	GO:0000166|nucleotide binding	GO:0005834|heterotrimeric G-protein complex	0.970284	0.874546	1.01085	0.943172	1.10981	0.406088	1.4106	0.161846	1.84	0.0181991	1.95982	0.0429464	1.72507	0.0942051	2.22133	0.0586404	2.45676	9.33714e-05	1.44963	0.0903178	1.51337	0.00190441	1.17389	0.203244
SV6_42E10		No hit					1.03084	0.296249	1.22277	0.382254	1.23455	0.1072	1.29471	0.257296	1.94842	0.000610797	4.47656	0.096404	4.29342	0.164337	4.52873	0.10515	3.25819	0.00136605	1.41186	0.412489	1.56621	0.265381	1.44777	0.0647793
SV6_28G05	DN980707		AT5G08330.1 | Symbols: | TCP family transcription factor, putative | chr5:2680829-2681548 FORWARD	GO:0045449|regulation of transcription	GO:0003700|transcription factor activity		0.904027	0.0040974	1.10961	0.411083	1.42419	0.0801101	0.333401	0.417317	0.86117	0.0356288	0.732306	0.0030662	2.13405	0.412725	0.267129	0.314012	0.739015	0.0614823	1.04097	0.595913	0.850917	0.00911518	0.896969	0.0126638
SV5_02F08		putative self-incompatibility protein [Arabidopsis thaliana]					0.798355	0.136133	0.933068	0.662976	0.986926	0.614508	0.826228	0.339774	1.14228	0.0357347	1.20866	0.0787019	1.25401	0.00914927	1.38067	0.0690867	2.1234	0.0194318	1.42144	0.0221916	1.78736	0.00172581	1.42222	0.0549653
SV5_54A04	DN978734	arabinosidase ARA-1 [Lycopersicon esculentum]	AT5G26120.1 | Symbols: | glycosyl hydrolase family protein 51 | chr5:9121838-9125402 REVERSE	GO:0046373|L-arabinose metabolic process	GO:0016798|hydrolase activity, acting on glycosyl bonds	GO:0012505|endomembrane system	1.01983	0.913701	0.927679	0.627257	1.09372	0.544194	1.92825	0.048458	5.07531	0.0011837	5.4995	0.0117149	7.10797	6.51168e-05	5.56559	0.0034326	13.3817	1.24654e-05	7.27015	0.000777246	3.56268	0.00178452	3.11573	0.0410787
SV6_31E08		tetratricopeptide repeat protein 2-like [Arabidopsis					0.927063	0.0833788	1.3419	0.131089	1.52672	0.0908458	1.71055	0.034861	2.76497	0.00206908	2.36623	0.016772	2.36908	0.00383398	2.10228	0.00774354	4.80145	0.000799641	1.67078	0.0186373	1.47031	0.016618	1.40811	0.0339961
SV5_49F09		invertase inhibitor homolog [Arabidopsis thaliana]					0.9659	0.798097	1.00156	0.975885	0.89442	0.222324	0.915685	0.505036	1.22146	0.0361573	1.7791	0.00749157	5.73871	0.0971614	3.70988	0.00351808	10.8652	0.000720402	2.62231	0.00771041	2.94671	0.0016699	1.99405	0.0010276
SV5_03A11	DN977211	apospory-associated protein C [Arabidopsis thaliana]	AT4G23730.1 | Symbols: | aldose 1-epimerase family protein | chr4:12362965-12364802 FORWARD	GO:0006012|galactose metabolic process	GO:0004034|aldose 1-epimerase activity		0.817994	0.172697	1.16341	0.460746	1.09458	0.729405	1.50434	0.25761	2.10514	0.0546719	2.13077	3.92944e-07	2.34091	0.0076434	2.13954	0.0030818	3.00318	0.00141642	2.0936	0.00159652	1.66699	0.0560802	1.47889	0.0381757
SV6_33F08	DN981081	chloroplast nucleoid DNA binding protein putative [Arabidopsis thaliana] putative aspartyl protease [Arabidopsis thaliana]	AT1G64830.1 | Symbols: | aspartyl protease family protein | chr1:24094934-24096229 REVERSE	GO:0006508|proteolysis	GO:0004194|pepsin A activity	GO:0012505|endomembrane system	0.943715	0.716599	1.07288	0.628427	2.28885	0.0109523	10.6567	0.00465537	46.7151	0.000953281	86.5735	0.00353851	75.2643	0.00155604	37.5836	0.00124992	158.585	0.00025603	33.8888	0.00594712	17.8747	0.001863	13.536	0.00114646
SV6_48G11	DN982536	chloroplast nucleoid DNA binding protein putative [Arabidopsis thaliana]	AT1G64830.1 | Symbols: | aspartyl protease family protein | chr1:24094934-24096229 REVERSE	GO:0006508|proteolysis	GO:0004194|pepsin A activity	GO:0012505|endomembrane system	0.979631	0.738631	0.965899	0.615483	2.98996	0.00559612	21.2483	0.0025348	110.065	0.00060992	171.759	0.00375452	65.5473	0.000361108	79.2427	0.03599	136.607	1.42936e-05	47.7795	0.00237827	27.6403	0.000219251	31.0768	0.000848438
SV6_34A11	DN981120	polygalacturonase inhibitor protein - tomato leucine-rich repeat protein FLR1 putative receptor protein kinase [Sorghum bicolor]	AT5G06860.1 | Symbols: PGIP1 | PGIP1 (POLYGALACTURONASE INHIBITING PROTEIN 1); protein binding | chr5:2132374-2133435 FORWARD	GO:0006952|defense response; GO:0007165|signal transduction	GO:0005515|protein binding	GO:0009505|cellulose and pectin-containing cell wall	0.921305	0.0168215	1.35974	0.190746	1.75595	0.0580657	1.71099	0.0276831	0.720136	0.130047	1.69984	0.53057	0.908522	0.638617	0.376127	0.477928	1.1842	0.3615	1.28798	0.549821	1.03998	0.900529	0.842027	0.205524
SV5_01H11		No hit					1.06544	0.837169	1.02038	0.93147	0.890161	0.694081	1.03503	0.907783	2.16515	0.00280452	4.53931	0.158061	2.3823	1.0842e-07	2.10873	0.145944	4.48838	0.000368521	3.95306	0.000444336	3.23664	0.00987542	3.02107	0.00170809
SV6_48G02		No hit					0.831374	0.0103156	1.2324	0.0922695	1.69203	0.00555102	1.20532	0.0535495	1.12507	0.226126	1.61293	0.638318	2.25475	0.395599	1.21664	0.317731	0.873757	0.29013	1.17678	0.38295	1.00183	0.986032	1.01479	0.84493
SV6_22F10	DN980106	putative phosphoribosylanthranilate transferase [Arabidopsis thaliana]	AT4G11610.1 | Symbols: ATNTRB, NTRB | NTRB (NADPH-dependent thioredoxin reductase B) | chr4:7013950-7017840 REVERSE				1.00313	0.98622	1.41231	0.112536	2.09504	0.068479	1.75797	0.090463	0.72015	0.239884	0.896639	0.5123	0.977572	0.427409	0.249637	0.293158	0.797053	0.0668666	0.728427	0.12803	0.88188	0.0927081	0.925124	0.321855
SV5_52H03	DN978625	(1-4)-beta-mannan endohydrolase [Coffea arabica]	AT5G01930.1 | Symbols: | (1-4)-beta-mannan endohydrolase, putative | chr5:361186-362864 REVERSE	GO:0005975|carbohydrate metabolic process	GO:0004553|hydrolase activity, hydrolyzing O-glycosyl compounds	GO:0012505|endomembrane system	0.919797	0.0977469	0.889572	0.219705	1.10432	0.618839	1.09203	0.723899	1.27988	0.253528	1.51674	0.0733171	5.74403	0.102814	2.17422	0.0380452	3.20074	0.00418156	1.86764	0.0305895	1.59538	0.203773	1.2616	0.203302
SV6_44A10	DN982079	Bax inhibitor 1 [Nicotiana tabacum]	AT5G47120.1 | Symbols: BI-1, ATBI1, ATBI-1 | ATBI-1 (ARABIDOPSIS BAX INHIBITOR 1) | chr5:19153298-19154812 FORWARD	GO:0006915|apoptosis; GO:0042981|regulation of apoptosis; GO:0043069|negative regulation of programmed cell death		GO:0005737|cytoplasm	1.02206	0.540588	1.04041	0.824646	0.927799	0.526657	0.300027	0.366327	1.21835	0.266185	3.40569	0.213753	1.69066	0.0809499	1.32972	0.297773	2.25613	0.00165467	1.85912	0.130399	2.2891	0.11007	2.65272	0.0808905
SV5_42A08	DN977486		AT4G28190.1 | Symbols: ULT, ULT1 | ULT1 (ULTRAPETALA1); DNA binding | chr4:13985759-13987056 FORWARD		GO:0003677|DNA binding		0.984104	0.901035	0.947246	0.665648	1.23934	0.0147862	1.29236	0.054316	1.3488	0.018108	1.51916	0.00133173	1.55476	0.0021825	1.41362	0.133772	2.50401	0.000788225	1.80628	0.00175852	1.5247	0.000447038	1.44118	0.0125
SV6_34G03	DN981184	Similar to glutamyl-tRNA synthetase [Oryza sativa] probable glutamate--tRNA ligase	AT5G26710.1 | Symbols: | glutamate-tRNA ligase, putative / glutamyl-tRNA synthetase, putatuve / GluRS, putative | chr5:9305676-9308250 FORWARD	GO:0006418|tRNA aminoacylation for protein translation; GO:0006424|glutamyl-tRNA aminoacylation	GO:0004818|glutamate-tRNA ligase activity	GO:0005737|cytoplasm	0.908885	0.0495661	1.26947	0.112099	1.46875	0.0397504	1.43567	0.046192	1.05938	0.380657	0.874938	0.499305	2.29109	0.369261	0.864496	0.491581	0.929704	0.31944	1.01874	0.757479	0.956335	0.415759	0.909898	0.0869413
SV5_03A01	DN977203	cytochrome P450 CYP86A1 [Arabidopsis thaliana]	AT2G27690.1 | Symbols: CYP94C1 | CYP94C1 (cytochrome P450, family 94, subfamily C, polypeptide 1); oxygen binding | chr2:11816450-11817937 FORWARD	GO:0006118|electron transport	GO:0019825|oxygen binding	GO:0012505|endomembrane system	0.920263	0.612622	1.09623	0.480279	1.02486	0.921449	1.30199	0.494909	1.47998	0.274611	4.51851	0.182762	7.24868	0.117302	2.48468	0.000277462	7.1914	0.00434113	2.44615	0.00954281	1.43901	0.0350164	1.31202	0.216334
SV5_51B08		nuclear hormone receptor [Caenorhabditis elegans]					0.911342	0.26258	0.951936	0.742714	1.0844	0.272098	1.06416	0.252202	5.3079	0.00074849	10.5671	0.0472781	11.6169	0.0142468	11.949	0.0597878	11.0047	0.00280987	3.51191	0.0008304	2.08776	0.00930168	1.33998	0.269718
SV6_16E08		putative serine carboxypeptidase [Pisum sativum]					1.04805	0.678295	1.34578	0.247425	1.31545	0.330364	1.95744	0.00887743	8.94249	0.000313716	10.1649	0.000640078	13.8407	0.000113702	11.427	0.00738629	34.8856	0.000390187	12.2862	0.000141233	8.64944	0.00100297	3.88907	0.023825
SV5_56C01	DN978947	reversibly glycosylated polypeptide [Gossypium hirsutum]	AT3G02230.1 | Symbols: ATRGP1, ATRGP, RGP1 | RGP1 (REVERSIBLY GLYCOSYLATED POLYPEPTIDE 1) | chr3:415470-417311 FORWARD				1.05895	0.766254	1.12296	0.620064	1.43134	0.24626	1.7134	0.0693366	2.5219	0.0210564	4.35775	0.00310954	3.26501	0.0181847	3.81125	0.0182065	6.44263	5.28802e-05	1.78696	0.0458173	0.988141	0.845731	1.21341	0.0250719
SV5_03H09	DN977283	phi-1 phosphate-induced protein [Nicotiana tabacum]	AT4G08950.1 | Symbols: | phosphate-responsive protein, putative (EXO) | chr4:5740375-5741319 FORWARD			GO:0009505|cellulose and pectin-containing cell wall	0.942953	0.54436	0.792413	0.413915	1.04845	0.826225	1.32268	0.250578	2.69414	0.0705621	1.53992	0.389341	4.59523	0.111584	2.24657	0.0551328	4.76743	0.000396151	2.67255	0.0706949	3.83378	0.0663472	2.14577	0.167225
SV5_57C01	DN979043	putative vacuolar proton-ATPase subunit [Arabidopsis	AT2G21410.1 | Symbols: | (VACUOLAR PROTON ATPASE A2); ATPase | chr2:9169783-9175221 FORWARD	GO:0015992|proton transport	GO:0016887|ATPase activity	GO:0005739|mitochondrion; GO:0005774|vacuolar membrane; GO:0009705|membrane of vacuole with cell cycle-independent morphology	0.969559	0.704657	1.02413	0.880455	1.32154	0.271484	1.76359	0.0600266	2.99471	0.0217574	2.5588	0.0163671	1.64277	0.0533608	1.90766	0.168807	3.87089	3.76545e-06	2.49839	0.056224	2.02623	0.129784	1.44754	0.142011
SV6_11H06	DN983569	lipase	AT1G29670.1 | Symbols: | GDSL-motif lipase/hydrolase family protein | chr1:10375829-10377703 FORWARD	GO:0006629|lipid metabolic process	GO:0004091|carboxylesterase activity	GO:0012505|endomembrane system	0.90895	0.448927	1.26163	0.00696665	1.3457	0.0574151	2.20076	0.0445037	2.01671	0.0894755	3.21567	0.00852644	4.35905	0.221964	2.36466	0.0074995	2.3646	0.00507285	1.233	0.544422	0.970214	0.922235	1.01457	0.919618
SV5_08A05	DN979616	senescence-associated protein 5 [Hemerocallis hybrid cultivar]	AT1G63260.2 | Symbols: TET10 | TET10 (TETRASPANIN10) | chr1:23470640-23472610 REVERSE	GO:0007568|aging		GO:0012505|endomembrane system; GO:0016021|integral to membrane	0.946452	0.703835	0.890194	0.0690161	0.983989	0.926979	0.341545	0.432263	1.85574	0.0273926	1.5808	0.14187	3.0307	0.247326	1.52599	0.0594106	1.52412	0.0196965	1.50346	0.0420762	1.22221	0.371754	1.02255	0.848079
SV5_57A08	DN979026	elicitor-inducible cytochrome P450 [Nicotiana tabacum]	AT5G07990.1 | Symbols: CYP75B1, D501, TT7 | TT7 (TRANSPARENT TESTA 7); flavonoid 3'-monooxygenase/ oxygen binding | chr5:2560438-2562860 FORWARD	GO:0009411|response to UV; GO:0009813|flavonoid biosynthetic process	GO:0016711|flavonoid 3'-monooxygenase activity; GO:0019825|oxygen binding		1.04418	0.793815	1.03147	0.871482	1.01816	0.925399	1.20782	0.432891	1.78156	0.0291894	1.91732	0.166458	3.4171	0.00613584	3.3918	0.00792336	14.9906	6.30467e-05	10.3686	0.000101944	3.28485	0.0617425	3.22075	0.0901709
SV6_14E07		No hit					1.05797	0.532584	0.759218	0.29044	1.14109	0.520214	2.0367	0.0312049	3.73828	2.57826e-06	2.46521	0.0873501	10.237	0.0367085	4.9911	0.00476376	12.4687	5.84141e-08	5.95611	0.00268483	3.83914	0.0407805	2.09328	0.118003
SV5_42E05	DN977533		AT3G11760.1 | Symbols: | similar to unknown protein [Arabidopsis thaliana] (TAIR:AT5G04860.1); similar to expressed protein [Oryza sativa (japonica cultivar-group)] (GB:ABF97907.1); similar to conserved hypothetical protein [Medicago truncatula] (GB:ABE84189.1); similar to Os03g0649000 [Oryza sativa (japonica cultivar-group)] (GB:NP_001050782.1) | chr3:3718535-3721129 FORWARD				0.955126	0.522129	0.967806	0.689476	1.2848	0.172284	2.03151	0.00115821	8.19618	1.1491e-05	15.3809	0.000158885	23.6598	0.00028528	17.803	0.000153905	58.3671	0.000345231	28.0938	0.00258262	22.5353	0.000513764	32.1828	0.00110737
SV5_40C10	DN977320	arabinosidase ARA-1 [Lycopersicon esculentum]	AT3G10740.1 | Symbols: ARAF, ASD1 | ASD1 (ALPHA-L-ARABINOFURANOSIDASE); hydrolase, acting on glycosyl bonds | chr3:3361036-3364578 REVERSE		GO:0016798|hydrolase activity, acting on glycosyl bonds	GO:0012505|endomembrane system	0.910302	0.35098	1.11112	0.230514	1.14517	0.559842	1.53139	0.00126512	3.5608	0.00505974	3.54404	0.00200177	4.37752	3.33814e-05	3.42849	0.00122808	9.6886	0.000967421	5.98987	0.00312021	2.95926	0.0107388	2.07341	0.0252336
SV5_07C01		aspartyl-tRNA synthetase (aspS) [Borrelia burgdorferi]					1.02766	0.906153	1.01546	0.8591	1.07134	0.573557	1.7079	0.0395228	3.08113	0.000244656	2.08516	0.00134392	2.12786	0.0021028	2.36991	0.0174381	5.88671	0.00103777	4.12287	0.0107438	3.99182	0.00489414	3.5575	0.00065818
SV5_06D05		No hit					1.00077	0.998279	1.07862	0.742791	1.45631	0.276052	4.28495	0.00906884	7.33813	0.00274689	6.80194	0.0737824	3.60506	8.2798e-05	4.24817	0.0221649	9.73865	0.000205686	4.58933	0.000230022	4.49177	0.000952079	2.06104	5.33448e-05
SV5_58A12	DN979126		AT4G29520.1 | Symbols: | similar to Saposin B [Medicago truncatula] (GB:ABE80541.1); contains InterPro domain Saposin B; (InterPro:IPR008139) | chr4:14494062-14495663 REVERSE			GO:0005783|endoplasmic reticulum	0.963327	0.284457	1.22397	0.181128	1.2469	0.242435	1.34055	0.162014	1.64854	0.0225838	1.49791	0.131249	2.27981	0.0127446	2.01294	0.0286014	2.17982	0.0367982	1.18802	0.152942	1.0244	0.86788	1.08532	0.574113
SV5_34E11	DN976683	pathogenesis-related protein 10 [Capsicum annuum]	gi|51317936|gb|AAU00066.1| pathogenesis-related protein 10 [Solanum virginianum]				0.995455	0.984362	1.67764	0.0690733	2.01187	0.00603689	3.60114	4.67252e-06	7.31635	0.00034984	8.30588	0.00228459	7.79781	0.000545644	7.13696	0.00027344	18.276	0.000142035	7.55438	0.000237006	4.02732	0.00257989	4.64154	0.0212128
SV5_08F12	DN979655	copper transport protein [Arabidopsis thaliana]	AT5G59030.1 | Symbols: COPT1 | COPT1 (COPPER TRANSPORTER 1); copper ion transporter | chr5:23851171-23851683 REVERSE	GO:0006825|copper ion transport	GO:0005375|copper ion transmembrane transporter activity		0.999141	0.996728	0.895519	0.73977	0.841925	0.714146	0.88931	0.77891	1.11051	0.60497	2.15361	0.00868626	2.19705	0.0326391	1.72243	0.0278382	4.53043	0.000752897	2.38926	0.00258061	1.63121	0.146496	1.60861	1.7802e-05
SV6_20C05	DN979860	epoxide hydrolase homolog T14P8.15 - Arabidopsis thaliana	AT4G02340.1 | Symbols: | epoxide hydrolase, putative | chr4:1035722-1037403 FORWARD	GO:0006725|aromatic compound metabolic process	GO:0004301|epoxide hydrolase activity		0.954358	0.275029	1.04708	0.767984	1.64367	0.00957742	1.4228	0.118858	0.749131	0.00603525	0.84807	0.280277	2.16297	0.469344	0.854505	0.0131976	1.18105	0.0557216	1.2367	0.0879005	1.34129	0.00762631	1.06506	0.509645
SV5_34B10	DN976646	P69C protein [Lycopersicon esculentum]	AT3G14067.1 | Symbols: | subtilase family protein | chr3:4658428-4660761 REVERSE	GO:0006508|proteolysis	GO:0004289|subtilase activity	GO:0012505|endomembrane system	0.920153	0.671617	1.45127	0.161277	1.81153	0.00518154	2.91436	0.00116822	4.59338	0.000652362	4.60045	0.0148003	2.7806	0.00272917	3.67618	0.0050643	15.8721	4.90498e-05	5.54436	0.0012749	4.21952	0.00808227	3.39583	0.0312489
SV6_43H05	DN982062		AT2G40730.1 | Symbols: | HEAT repeat-containing protein | chr2:16997161-17003150 REVERSE	GO:0006468|protein amino acid phosphorylation	GO:0004672|protein kinase activity; GO:0004674|protein serine/threonine kinase activity; GO:0005488|binding; GO:0005524|ATP binding		1.00392	0.975487	1.15937	0.536848	1.27614	0.164133	1.7124	0.0348451	2.35424	0.00294557	1.97226	0.0681238	2.0687	0.0287435	1.7618	0.0812277	6.73477	0.00627689	1.84422	0.00312032	1.21227	0.408387	1.09904	0.142401
SV5_56D10	DN978968		AT5G27560.1 | Symbols: | similar to Os06g0146300 [Oryza sativa (japonica cultivar-group)] (GB:NP_001056793.1); similar to unnamed protein product [Ostreococcus tauri] (GB:CAL54638.1); contains domain FAD/NAD-linked reductases, dimerisation (C-terminal) domain (SSF55424) | chr5:9731761-9733647 FORWARD				0.999314	0.993695	0.850123	0.422065	0.884689	0.573452	1.00666	0.973404	1.63224	0.0978809	1.79242	0.134341	1.74909	0.0599576	1.6912	0.109207	2.61832	0.00270889	1.55005	0.100594	1.49627	0.225692	1.20138	0.0834331
SV6_06B06		No hit					1.11462	0.148235	1.07573	0.571793	0.767644	0.151047	1.00724	0.960449	1.38978	0.0794611	1.47665	0.065482	2.1483	0.0153257	2.34949	0.0514809	4.13504	0.00366083	1.56779	0.143104	1.27024	0.12334	1.04994	0.428899
SV5_04G04	DN978325	thioredoxin-related 32 kDa protein [Homo sapiens]	AT3G04780.1 | Symbols: | Encodes a protein with little sequence identity with any other protein of known structure or function. Part of this protein shows a 42% sequence identity with the C-terminal domain of the 32-kD human thioredoxin-like protein. | chr3:1311453-1313019 REVERSE				1.10786	0.592831	0.845639	0.57197	0.99568	0.989604	1.13322	0.640536	1.80644	0.037068	2.15962	0.139189	2.26478	0.025438	2.52285	0.0215734	3.3438	0.00464948	1.38791	0.0694192	1.46474	0.0485706	1.3649	0.114413
SV5_54D10		No hit					0.962339	0.590753	0.90791	0.52107	1.1716	0.309795	1.31234	0.120683	2.63894	0.0144622	2.89418	0.0456996	2.95741	0.018166	3.40471	0.00407534	5.89996	0.00191751	2.4663	0.00328664	2.58764	0.00140106	1.86928	0.0112527
SV6_11D08	DN983535	AtOXA1 [Arabidopsis thaliana]	AT5G62050.1 | Symbols: ATOXA1, OXA1AT, OXA1 | OXA1 (Oxidase assembly 1); protein translocase | chr5:24941288-24943984 REVERSE	GO:0006461|protein complex assembly; GO:0045039|protein import into mitochondrial inner membrane	GO:0015450|P-P-bond-hydrolysis-driven protein transmembrane transporter activity	GO:0005739|mitochondrion	1.02055	0.924833	1.44455	0.173891	1.08985	0.773299	1.87953	0.0455459	5.42663	3.3386e-05	7.10504	0.00993507	12.1953	0.000703618	10.3231	9.01514e-05	28.0534	9.05364e-05	8.70819	9.98177e-05	5.51475	0.00051943	3.76538	0.0112455
SV5_39B01	DN977119	putative sarcosine oxidase [Arabidopsis thaliana]	AT2G24580.1 | Symbols: | sarcosine oxidase family protein | chr2:10452007-10453257 REVERSE	GO:0006118|electron transport; GO:0046653|tetrahydrofolate metabolic process	GO:0008115|sarcosine oxidase activity		0.944251	0.812059	1.0988	0.648204	1.52721	0.230115	1.62511	0.256675	4.1216	0.0260216	3.11981	0.0150065	3.1277	0.00468817	3.57251	0.0339348	6.17336	7.44916e-05	2.01622	0.0256157	1.77647	0.0224146	1.41134	0.0441203
SV5_53F05	DN978699	Contains similarity to pigpen protein from Mus musculus	AT1G76010.1 | Symbols: | nucleic acid binding | chr1:28532166-28534149 REVERSE		GO:0003676|nucleic acid binding		0.952125	0.599588	1.15917	0.066611	1.1769	0.327357	1.36647	0.129318	2.26554	3.2368e-08	1.45266	0.0463717	1.66115	0.0786579	1.81543	0.020074	2.76888	0.00936999	1.37857	0.00254294	1.17336	0.529763	1.1376	0.106067
SV5_42B06	DN977496	B-type cyclin [Nicotiana tabacum]	AT4G37490.1 | Symbols: CYCB1;1, CYCB1, CYC1 | CYC1 (CYCLIN 1); cyclin-dependent protein kinase regulator | chr4:17622123-17624202 REVERSE	GO:0001558|regulation of cell growth; GO:0010332|response to gamma radiation; GO:0051726|regulation of cell cycle	GO:0016538|cyclin-dependent protein kinase regulator activity	GO:0005634|nucleus	0.948602	0.684751	1.62676	0.075701	1.59145	0.00658222	2.02653	0.181228	3.62453	0.000608781	7.00658	0.0627739	2.4367	1.55966e-05	1.943	2.5812e-05	5.81396	0.00385027	1.80589	0.00642188	1.19657	0.278037	1.80329	0.052914
SV6_45C05	DN982194	subtilisin-like serine protease ARA12 [Arabidopsis	AT5G67360.1 | Symbols: ARA12 | ARA12; subtilase | chr5:26889418-26891691 REVERSE	GO:0006508|proteolysis	GO:0004289|subtilase activity		1.03255	0.807065	1.52235	0.20999	4.92387	0.000670466	15.4496	3.76672e-07	27.5518	3.57797e-05	44.8483	0.000229967	68.3693	0.00980871	29.0965	0.000725642	80.5459	0.000184653	24.9224	0.000331874	15.8566	0.000335626	13.2045	0.00117877
SV6_08C08	DN983270		AT1G29300.1 | Symbols: UNE1 | UNE1 (unfertilized embryo sac 1) | chr1:10248106-10249485 REVERSE	GO:0009567|double fertilization forming a zygote and endosperm			1.00971	0.915931	1.15947	0.0669904	1.30517	0.0324323	0.932626	0.678632	0.768319	0.166629	0.744486	0.091717	0.676884	0.111766	0.247641	0.283951	0.569261	0.00340213	0.876004	0.00419487	0.807711	0.0596582	0.76739	0.0299017
SV5_41A02	DN977384	ZPT2-13 [Petunia x hybrida]	AT2G37430.1 | Symbols: | zinc finger (C2H2 type) family protein (ZAT11) | chr2:15713533-15714069 FORWARD	GO:0045449|regulation of transcription	GO:0003676|nucleic acid binding; GO:0003700|transcription factor activity; GO:0008270|zinc ion binding	GO:0005622|intracellular	1.08135	0.526224	1.11293	0.466031	0.896062	0.264689	1.04753	0.896464	1.75562	0.0713133	1.30769	0.00977208	1.82476	0.000763621	2.37133	0.000532231	5.01839	0.000283824	2.36105	0.00176237	2.4725	0.00730617	2.17084	0.00527929
SV5_51E01	DN978491	ZPT2-12 [Petunia x hybrida]	AT3G46070.1 | Symbols: | zinc finger (C2H2 type) family protein | chr3:16931430-16931942 REVERSE	GO:0045449|regulation of transcription	GO:0003676|nucleic acid binding; GO:0003700|transcription factor activity; GO:0008270|zinc ion binding	GO:0005622|intracellular	1.04188	0.850551	1.04009	0.845311	1.00318	0.960262	0.949086	0.861687	1.67254	0.14167	3.97129	0.214827	1.28844	0.211229	1.3818	0.0297614	2.97399	0.0309879	2.05964	0.0145677	1.67365	0.232498	2.0527	0.00652415
SV6_15H10	DN983873	chloroplast nucleoid DNA binding protein putative [Arabidopsis thaliana]	AT2G35615.1 | Symbols: | aspartyl protease family protein | chr2:14966470-14967813 FORWARD	GO:0006508|proteolysis	GO:0004194|pepsin A activity	GO:0012505|endomembrane system	0.782259	0.201901	0.989366	0.960991	1.19359	0.3859	2.92705	0.022255	14.8642	0.000653611	12.0401	1.73629e-05	9.98032	0.00121662	8.20903	0.00781261	22.957	0.000530152	11.7769	0.00574288	9.49033	0.00730504	7.98954	0.00277443
SV5_56C07	DN978953	Contains similarity to a dehydrogenase from Arabidopsis thaliana gb|Y12776 and contains a D-isomer specific 2-hydroxyacid dehydrogenases PF|00389 and Myb-like DNA binding PF|00249 domains	AT1G19400.2 | Symbols: | similar to unknown protein [Arabidopsis thaliana] (TAIR:AT1G75180.3); similar to hypothetical protein [Oryza sativa (japonica cultivar-group)] (GB:AAN65010.1); similar to Os03g0775600 [Oryza sativa (japonica cultivar-group)] (GB:NP_001051432.1); contains domain 2-HYDROXYACID DEHYDROGENASE (PTHR10996:SF1); contains domain 2-HYDROXYACID DEHYDROGENASE (PTHR10996) | chr1:6712…				1.03056	0.908049	0.766829	0.226267	0.775326	0.183295	1.31247	0.265385	3.04416	3.42764e-05	2.99248	0.0133957	2.94099	0.000290881	3.63594	0.00237788	7.48694	4.73433e-05	3.73168	0.0125352	2.38085	0.038379	1.89972	0.023342
SV5_60D08		beta-glucosidase					1.0497	0.79914	1.0242	0.709258	0.915777	0.304152	1.16926	0.223728	2.03613	0.00586156	1.88606	4.85756e-05	1.97563	0.0024887	1.87484	0.066586	3.04219	5.90574e-05	2.55356	0.0181414	2.09695	0.017899	1.64678	0.00628732
SV6_20H09	DN979928	cysteine synthase [Nicotiana tabacum]	AT4G14880.2 | Symbols: CYTACS1, ATCYS-3A, OASA1 | OASA1 (O-ACETYLSERINE (THIOL) LYASE (OAS-TL) ISOFORM A1) | chr4:8518204-8520045 REVERSE				1.06065	0.753983	0.901674	0.549194	1.11348	0.599121	1.03573	0.907479	1.5554	0.0460158	1.33574	0.0680576	1.52479	0.0248347	1.7699	0.0334197	2.48351	0.000387726	1.98005	0.0204071	2.03849	0.00791556	1.80159	1.1507e-05
SV5_58D10	DN979160	elicitor-inducible cytochrome P450 [Nicotiana tabacum]	AT3G26300.1 | Symbols: CYP71B34 | CYP71B34 (cytochrome P450, family 71, subfamily B, polypeptide 34); oxygen binding | chr3:9640436-9642103 REVERSE	GO:0006118|electron transport	GO:0019825|oxygen binding	GO:0012505|endomembrane system	0.96299	0.827622	0.967825	0.730221	0.928393	0.630843	0.990445	0.931463	2.49052	0.00584818	3.83573	0.00248766	8.36174	0.000757809	7.34246	0.00302598	18.3113	0.00164231	7.00045	0.0115961	5.49593	0.0024506	5.16629	0.00882609
SV5_40E03	DN977337	arabinosidase ARA-1 [Lycopersicon esculentum]	AT5G26120.1 | Symbols: | glycosyl hydrolase family protein 51 | chr5:9121838-9125402 REVERSE	GO:0046373|L-arabinose metabolic process	GO:0016798|hydrolase activity, acting on glycosyl bonds	GO:0012505|endomembrane system	0.947366	0.479848	0.948624	0.638475	1.15966	0.241384	1.71202	0.0103025	6.15994	0.000656688	7.50756	0.00285437	9.17142	0.000482684	7.29759	0.0126264	16.1968	0.000589249	7.98473	0.000565618	6.71198	0.00153999	6.46369	0.0016813
SV5_50B12	DN978369	putative GDSL-motif lipase	AT2G30310.1 | Symbols: | GDSL-motif lipase/hydrolase family protein | chr2:12930132-12931448 FORWARD	GO:0006629|lipid metabolic process	GO:0004091|carboxylesterase activity	GO:0012505|endomembrane system	0.929977	0.400422	0.936169	0.502333	1.04445	0.435443	0.860622	0.0206011	1.07698	0.568661	0.943433	0.295465	1.40091	0.00273583	1.98797	0.0154353	2.27824	0.00621649	1.33583	0.0080902	1.25716	0.0611921	1.187	0.349738
SV5_03D08	DN977244	dihydroflavonol 4-reductase [Lycopersicon esculentum]	AT5G42800.1 | Symbols: TT3, M318, DFR | DFR (DIHYDROFLAVONOL 4-REDUCTASE); dihydrokaempferol 4-reductase | chr5:17181524-17183092 REVERSE	GO:0009718|anthocyanin biosynthetic process	GO:0045552|dihydrokaempferol 4-reductase activity		0.910709	0.423817	0.852678	0.357392	1.11951	0.696869	1.21644	0.442681	2.45708	0.00783198	2.42883	0.0149411	1.63014	0.0096387	1.31809	0.0691815	1.54401	0.000132632	1.13954	0.467939	1.01523	0.940426	1.09305	0.581355
SV5_10A08	DN979737	SUMO protein [Lycopersicon esculentum]	AT5G55160.1 | Symbols: SUMO 2, SUMO2, SUM2 | SUM2 (SMALL UBIQUITIN-LIKE MODIFIER 2) | chr5:22400973-22401998 REVERSE	GO:0009408|response to heat		GO:0005634|nucleus; GO:0005737|cytoplasm	0.97955	0.838651	0.826414	0.564632	1.05858	0.885539	1.34437	0.520286	2.89412	0.0220662	2.97649	0.0414991	2.57461	0.0268391	2.18239	0.0807656	3.64216	0.00026685	1.52891	0.10128	1.11243	0.724839	1.15751	0.5321
SV6_43G06	DN982051	peroxidase [Ipomoea batatas]	AT5G06720.1 | Symbols: | peroxidase, putative | chr5:2077568-2078858 REVERSE	GO:0006979|response to oxidative stress	GO:0004601|peroxidase activity	GO:0012505|endomembrane system	0.954725	0.547208	1.41642	0.181939	2.0145	0.0937055	3.2539	0.0483379	7.95801	0.000133818	9.19585	0.00386491	6.89447	0.000222098	10.4426	0.000778146	10.2694	2.48485e-05	1.92705	0.141273	2.29466	0.103792	1.42904	0.317409
SV5_48A11		No hit					0.936205	0.769344	1.19888	0.320075	1.59542	0.140609	3.72109	0.00849427	9.97352	0.00287647	10.2996	0.000591253	8.63375	0.00193857	8.73783	0.000236124	25.3454	0.00132635	15.4614	0.000172407	14.7349	0.000694963	10.8724	5.76592e-05
SV5_10H02	DN979773	nitrate transporter (NTL1) [Arabidopsis thaliana]	AT1G59740.1 | Symbols: | proton-dependent oligopeptide transport (POT) family protein | chr1:21971892-21975977 FORWARD	GO:0006857|oligopeptide transport; GO:0009624|response to nematode	GO:0005215|transporter activity	GO:0016020|membrane	0.970618	0.902411	0.841353	0.0175175	0.615653	0.0617591	0.594306	0.106428	1.37312	0.114378	1.85002	3.092e-05	2.57825	0.00688116	2.43063	0.101583	6.29244	0.00196047	3.21558	0.000385827	2.52323	0.000250084	1.92854	0.000320596
SV5_44G03	DN977748	cytidine deaminase [Arabidopsis thaliana]	AT2G19570.1 | Symbols: AT-CDA1, DESZ, CDA1 | CDA1 (CYTIDINE DEAMINASE 1) | chr2:8477680-8478585 REVERSE				0.950328	0.534236	0.681875	0.0192302	0.729673	0.0796995	0.803509	0.125113	0.896811	0.689657	0.89583	0.494	1.05558	0.682828	1.20636	0.38458	2.18064	0.0119009	2.19464	0.0135829	1.60617	0.00832347	1.57998	0.000545797
SV6_38E04	DN981545	putative peroxidase ATP- 13a 19a [Arabidopsis thaliana]	AT4G26010.1 | Symbols: | peroxidase, putative | chr4:13200662-13201697 FORWARD	GO:0006979|response to oxidative stress	GO:0004601|peroxidase activity	GO:0012505|endomembrane system	0.948534	0.460681	0.48322	0.0564478	0.64245	0.130026	0.926842	0.839944	1.91095	0.0893129	1.71724	0.29971	1.66024	0.306383	2.14447	0.0626198	2.6885	0.00295155	1.07269	0.846684	1.06142	0.631563	0.74507	0.068877
SV6_43C01	DN981998		AT5G42700.1 | Symbols: | transcriptional factor B3 family protein | chr5:17139399-17141405 FORWARD	GO:0006355|regulation of transcription, DNA-dependent	GO:0003677|DNA binding		1.0218	0.775389	1.70157	0.0563086	2.06345	0.0104574	1.71761	0.104791	1.92091	0.0657209	2.19101	0.437945	0.896799	0.479903	1.10245	0.522511	0.954957	0.81959	1.04222	0.87224	0.914461	0.744714	0.984389	0.934255
SV6_17B08		putative senescence-associated protein [Oryza sativa]					0.969943	0.867074	1.0595	0.480134	1.09562	0.391549	1.22967	0.00163945	2.23056	0.00107271	2.23597	0.000112198	2.00258	0.00480754	2.05599	0.00877142	2.9545	0.000274614	1.35001	0.0819513	1.1425	0.389353	1.08044	0.339207
SV6_24E06	DN980297		AT1G24310.1 | Symbols: | similar to transporter [Arabidopsis thaliana] (TAIR:AT1G10390.2); similar to Os07g0295400 [Oryza sativa (japonica cultivar-group)] (GB:NP_001059407.1); similar to hypothetical protein DDBDRAFT_0190968 [Dictyostelium discoideum AX4] (GB:XP_646706.1); contains InterPro domain Apolipophorin III-like; (InterPro:IPR011000) | chr1:8624181-8626168 FORWARD			GO:0009507|chloroplast	1.01328	0.865058	1.24404	0.109555	1.07041	0.251679	1.07708	0.518628	1.02035	0.841655	0.763481	0.0496068	2.03029	0.482782	0.846139	0.423942	0.8258	0.0882439	0.975571	0.502324	0.998739	0.976809	0.910974	0.495711
SV6_36E07	DN981356	transmembrane protein putative [Arabidopsis thaliana]	AT1G09580.1 | Symbols: | emp24/gp25L/p24 family protein | chr1:3104659-3106094 FORWARD	GO:0006886|intracellular protein transport	GO:0008320|protein transmembrane transporter activity	GO:0016020|membrane	1.12746	0.587898	1.41239	0.00547993	1.41862	0.00407702	1.51309	0.0360483	2.03537	2.89779e-05	2.0821	0.000292708	1.6715	0.00967662	1.6613	0.00132615	2.22485	1.69554e-06	1.24306	0.00758182	1.30973	0.00121226	1.18789	0.108971
SV5_55E12	DN978886	putative E2 ubiquitin-conjugating enzyme [Arabidopsis thaliana]	AT2G33770.1 | Symbols: UBC24, PHO2 | PHO2/UBC24 (PHOSPHATE 2); ubiquitin-protein ligase | chr2:14284861-14288558 REVERSE	GO:0006817|phosphate transport; GO:0016036|cellular response to phosphate starvation	GO:0004842|ubiquitin-protein ligase activity		1.02777	0.82871	0.838264	0.325357	0.745531	0.127427	1.18666	0.341028	3.1311	1.18835e-05	2.83296	0.000150035	3.44495	0.000357923	3.27597	0.000151799	7.15569	8.58703e-05	5.12645	0.00252463	4.57525	0.00511928	2.86994	0.0127553
SV6_07H10	DN983239	Nt-gh3 deduced protein [Nicotiana tabacum]	AT2G14960.1 | Symbols: GH3.1 | GH3.1 | chr2:6458741-6460752 REVERSE	GO:0009733|response to auxin stimulus			0.932528	0.601775	2.44116	0.00292357	0.872825	0.676368	1.06756	0.8972	2.68029	0.0119119	2.4569	0.000477905	3.12358	0.0133826	3.38272	0.0121662	9.05852	6.65386e-05	2.91649	3.97795e-05	2.00541	0.0629171	2.56737	0.0151227
SV5_60C12	DN979342		AT2G19710.1 | Symbols: | similar to unknown protein [Arabidopsis thaliana] (TAIR:AT4G29440.1); similar to MAPK activating protein-like [Oryza sativa (japonica cultivar-group)] (GB:BAD82253.1); similar to Os01g0706400 [Oryza sativa (japonica cultivar-group)] (GB:NP_001044016.1); contains InterPro domain Protein of unknown function DUF292, eukaryotic; (InterPro:IPR005061) | chr2:8513421-8516899 FOR…				0.856452	0.133739	0.9971	0.986581	1.0337	0.889575	1.29005	0.285553	2.13735	0.0775451	1.75447	0.205301	4.61045	0.130076	1.79066	0.0440091	2.82686	0.0202879	2.61944	0.0455767	2.00521	0.0503204	1.15553	0.522068
SV6_48G08		No hit					0.979738	0.833442	1.10136	0.062945	1.89552	0.00634539	0.930174	0.175054	0.981839	0.889643	0.737433	0.26387	0.654091	0.0918385	0.206007	0.216537	0.611216	0.027095	0.703841	0.0563904	0.866988	0.207753	0.852761	0.354665
SV5_37B01	DN976925	germin-like protein [Arabidopsis thaliana]	AT3G05950.1 | Symbols: | germin-like protein, putative | chr3:1781136-1781970 REVERSE		GO:0030145|manganese ion binding; GO:0045735|nutrient reservoir activity; GO:0046872|metal ion binding	GO:0012505|endomembrane system; GO:0048046|apoplast	1.08207	0.639384	0.930028	0.112462	0.951095	0.648047	1.05167	0.53159	1.72972	0.00593897	2.35514	0.0033399	1.69842	0.0238022	1.56189	0.022878	1.87584	9.22296e-05	1.10433	0.534746	1.14965	0.0879361	1.01319	0.909096
SV5_54A12	DN978742	contains similarity to limonene cyclase~gene_id:K15O15.2 [Arabidopsis thaliana]	AT4G38040.1 | Symbols: | exostosin family protein | chr4:17867495-17869125 FORWARD		GO:0003824|catalytic activity	GO:0016020|membrane	0.795999	0.186232	0.953508	0.825106	0.978873	0.908148	0.882356	0.642956	1.5873	0.0119396	3.46933	0.247631	1.69878	0.0635713	1.53645	0.169585	2.16478	0.00510713	1.41518	0.691386	1.28076	0.722541	0.762828	0.625048
SV5_36A06	DN976822	seven transmembrane protein [Schizosaccharomyces pombe]	AT4G36850.1 | Symbols: | PQ-loop repeat family protein / transmembrane family protein | chr4:17353418-17355824 REVERSE			GO:0016020|membrane	0.969398	0.688676	0.966556	0.861623	1.23863	0.0116675	1.25922	0.212935	1.97063	0.0291299	2.11343	0.197444	2.36554	0.0246165	1.71544	0.0375226	3.7694	0.000859351	1.53801	0.382215	1.04466	0.913536	1.04233	0.89532
SV6_16H09		No hit					1.03124	0.853921	1.10463	0.585653	1.16563	0.537862	1.24956	0.436223	3.9778	0.00525067	7.55363	2.33161e-05	7.92838	8.85748e-05	11.2244	2.9057e-05	23.0311	3.29715e-05	7.25979	0.00772571	7.36646	6.09211e-05	6.50189	0.000153773
SV5_01C02		No hit					1.11944	0.506967	0.88408	0.519363	0.944427	0.787705	1.28273	0.343315	2.33696	8.08794e-06	2.09506	0.0101845	1.98641	5.76204e-05	2.27235	0.000267726	4.1547	0.00047944	3.20811	0.00238625	2.44415	0.000728898	1.44175	0.126205
SV5_57H02	DN979104		AT1G53885.1 | Symbols: | senescence-associated protein-related | chr1:20123466-20123945 FORWARD				0.905955	0.503644	0.892541	0.333444	0.84318	0.406574	0.891707	0.670809	1.8167	0.0489856	1.95875	0.0102611	1.45237	0.0563599	1.55833	0.100494	2.6283	0.00735839	1.72777	0.0224063	1.40548	0.0235174	1.36364	0.031268
SV5_56F10	DN978992	arm repeat containing protein homolog [Arabidopsis thaliana]	AT3G54790.1 | Symbols: | armadillo/beta-catenin repeat family protein / U-box domain-containing protein | chr3:20292808-20295341 REVERSE	GO:0016567|protein ubiquitination	GO:0004842|ubiquitin-protein ligase activity; GO:0005488|binding	GO:0000151|ubiquitin ligase complex	1.03242	0.830107	0.812954	0.329759	0.897746	0.675037	1.04082	0.856271	1.15524	0.596327	1.27375	0.364136	1.74485	0.0644638	1.57676	0.0943773	2.60324	0.0010446	2.18691	0.0514183	2.2007	0.019711	2.36968	0.00140841
SV5_03G06	DN977272	NAM-like protein (No Apical Meristem) [Arabidopsis thaliana]	AT5G61430.1 | Symbols: ANAC100, ATNAC5 | ANAC100/ATNAC5 (Arabidopsis NAC domain containing protein 100); transcription factor | chr5:24718554-24719779 REVERSE	GO:0007275|multicellular organismal development	GO:0003700|transcription factor activity		0.939141	0.740057	1.25046	0.47274	0.868551	0.756347	1.31783	0.60406	2.43941	0.044446	2.80038	0.00580681	3.35343	0.0181051	2.90261	0.0384887	5.8109	0.00025988	2.63473	0.0117844	1.81949	0.0488955	1.93816	0.023176
SV5_37D09	DN976959	fasciclin-like arabinogalactan-protein 1 [Arabidopsis	AT5G55730.1 | Symbols: FLA1 | FLA1 (FLA1) | chr5:22575601-22577618 REVERSE	GO:0007155|cell adhesion		GO:0005886|plasma membrane; GO:0031225|anchored to membrane	1.0904	0.730447	1.17782	0.190253	1.30956	0.359494	3.88742	0.0157643	10.3389	0.00701547	8.23269	5.18475e-05	8.15327	0.00820505	7.89988	0.0121494	7.6455	2.39043e-05	2.12742	0.00192533	1.7616	0.0359522	1.62234	0.017299
SV5_46E05		No hit					1.26399	0.259221	1.11769	0.576256	1.00678	0.978856	1.06065	0.765505	1.51351	0.14674	2.29157	0.0013471	2.3131	0.000126055	1.46053	0.15792	3.15835	0.00460362	1.66608	0.0281287	1.30757	0.0934001	1.30576	0.158972
SV6_06B04	DN983097	SERINE CARBOXYPEPTIDASE II-3 PRECURSOR	AT3G63470.1 | Symbols: SCPL40 | SCPL40 (serine carboxypeptidase-like 40); serine carboxypeptidase | chr3:23449536-23451837 FORWARD	GO:0006508|proteolysis	GO:0004185|serine carboxypeptidase activity	GO:0012505|endomembrane system	1.15124	0.599501	2.23886	0.0534893	1.6216	0.213776	4.14034	0.0144941	23.9417	0.00446249	33.6481	0.00264673	53.8965	0.00464299	38.7493	0.00199534	103.376	0.000333128	17.7885	0.013527	10.2432	0.00172905	6.85474	0.00856739
SV5_46E07	DN977920		AT5G67490.1 | Symbols: | similar to Os06g0157800 [Oryza sativa (japonica cultivar-group)] (GB:NP_001056861.1); similar to W02D3.12 [Caenorhabditis elegans] (GB:NP_740875.1); contains InterPro domain Protein of unknown function DUF1674; (InterPro:IPR012875) | chr5:26951594-26951920 REVERSE				1.17501	0.0566968	0.955006	0.418608	0.911631	0.0823729	1.05324	0.759543	1.3311	0.000128425	1.8024	9.88231e-05	2.03206	0.00368562	2.33331	0.000770186	4.74903	5.20832e-05	3.01523	0.00193399	3.09386	0.00536848	3.20208	5.21734e-05
SV6_15G01		No hit					0.999504	0.996555	0.959434	0.613961	0.827987	0.240109	1.19786	0.480493	2.45474	0.0340717	1.75851	0.121423	1.68057	0.14452	1.76175	0.0250199	2.61554	0.00698838	1.72686	0.0435788	1.83251	0.0624906	1.36499	0.095787
SV5_35H08	DN976812	pepsinogen [Aspergillus niger] aspartic protease [Aspergillus fumigatus]	AT1G64830.1 | Symbols: | aspartyl protease family protein | chr1:24094934-24096229 REVERSE	GO:0006508|proteolysis	GO:0004194|pepsin A activity	GO:0012505|endomembrane system	1.10909	0.68324	1.06589	0.840821	2.24395	0.0359291	8.33263	0.0144874	62.8525	0.00417304	59.0969	0.00215437	78.6126	0.003239	53.8198	0.00182997	90.3256	0.000951797	25.2311	0.0167696	19.92	0.000105788	19.9814	0.00652283
SV6_10E07	DN983455	putative endoxyloglucan glycosyltransferase [Arabidopsis thaliana]	AT1G11545.1 | Symbols: | xyloglucan:xyloglucosyl transferase, putative / xyloglucan endotransglycosylase, putative / endo-xyloglucan transferase, putative | chr1:3878689-3880286 REVERSE	GO:0005975|carbohydrate metabolic process; GO:0006073|glucan metabolic process	GO:0016798|hydrolase activity, acting on glycosyl bonds	GO:0005618|cell wall; GO:0012505|endomembrane system; GO:0048046|apoplast	1.05834	0.773864	1.30866	0.166761	1.56006	0.00470082	2.17622	0.0181208	3.75577	0.00080914	3.20875	0.00014043	5.66205	0.102866	2.35516	0.0237909	2.93309	4.07435e-05	1.56691	7.55502e-05	1.5275	4.91945e-07	1.29151	0.0943905
SV6_09H05	DN983396	hybrid proline-rich protein [Catharanthus roseus]	AT1G12100.1 | Symbols: | protease inhibitor/seed storage/lipid transfer protein (LTP) family protein | chr1:4095496-4095843 FORWARD	GO:0006869|lipid transport	GO:0008289|lipid binding	GO:0009507|chloroplast	0.899491	0.749344	1.85418	0.145606	4.67098	0.032298	3.29837	0.0976106	0.956851	0.918022	2.71387	0.42003	0.924821	0.874189	1.10854	0.703023	1.06332	0.843997	1.1457	0.77413	0.992084	0.982496	0.865916	0.48275
SV5_58E11	DN979173	invertase inhibitor homolog [Arabidopsis thaliana]	gi|27544452|dbj|BAC54964.1| pectinmethylesterase inhibitor [Actinidia deliciosa]				0.940482	0.716301	0.881341	0.156664	0.964969	0.258847	0.758629	0.0148355	1.16017	0.0685863	1.25266	0.182314	1.72607	0.0286607	2.66545	0.018851	3.88417	0.00238152	2.00386	0.0146499	1.7041	0.00968529	1.46174	0.151263
SV5_36B02	DN976830	copper transporter COPT1 [Arabidopsis thaliana]	AT5G59030.1 | Symbols: COPT1 | COPT1 (COPPER TRANSPORTER 1); copper ion transporter | chr5:23851171-23851683 REVERSE	GO:0006825|copper ion transport	GO:0005375|copper ion transmembrane transporter activity		1.06577	0.571727	0.778828	0.00103705	0.835856	0.0575847	0.882172	0.536839	1.42322	0.00867038	1.634	0.00403842	2.49243	2.04084e-05	2.4226	0.0254283	3.37448	0.000412555	2.25059	0.0185847	2.45232	0.00207069	1.67085	0.0837531
SV5_40E05	DN977339	ZPT2-13 [Petunia x hybrida]	AT2G37430.1 | Symbols: | zinc finger (C2H2 type) family protein (ZAT11) | chr2:15713533-15714069 FORWARD	GO:0045449|regulation of transcription	GO:0003676|nucleic acid binding; GO:0003700|transcription factor activity; GO:0008270|zinc ion binding	GO:0005622|intracellular	1.00075	0.997249	1.0954	0.127731	0.98885	0.955411	1.67244	0.203919	4.59527	0.000928151	4.04381	0.00157368	8.9833	0.0614757	3.18161	0.0325243	10.2527	0.000442435	4.4081	0.00141408	3.56185	5.33615e-05	2.57544	0.00013518
SV5_34B02		nonspecific lipid transfer protein [Pinus taeda]					0.965438	0.895829	0.958493	0.918992	0.833947	0.790563	1.23564	0.655272	1.69071	0.244181	3.52695	0.0126868	10.632	0.0716975	5.95662	0.00147828	27.8591	0.000925244	5.61046	0.00380172	6.42355	0.0175609	5.77013	0.040155
SV6_16A07		putative glutathione S-transferase T3 [Lycopersicon					0.948019	0.506151	0.680424	0.189816	0.659645	0.13257	0.813436	0.35164	0.746245	0.359298	1.12246	0.619491	1.92135	0.108436	1.62848	0.175322	4.08884	0.00202695	3.44791	0.0366971	4.76944	0.00385037	4.69079	0.00102195
SV5_60C11	DN979341	chloroplast nucleoid DNA binding protein putative [Arabidopsis thaliana]	AT1G64830.1 | Symbols: | aspartyl protease family protein | chr1:24094934-24096229 REVERSE	GO:0006508|proteolysis	GO:0004194|pepsin A activity	GO:0012505|endomembrane system	0.90696	0.813272	0.865059	0.756702	1.55882	0.0474725	4.76025	0.0484224	35.4855	0.00744552	31.4387	0.00425863	12.5851	0.00755388	10.4085	0.00555842	43.6215	0.00021519	23.8148	0.0164001	11.9389	0.0194395	12.1962	0.00335697
SV5_06C04	DN979507	purine permease [Arabidopsis thaliana]	AT1G30840.1 | Symbols: ATPUP4 | ATPUP4 (Arabidopsis thaliana purine permease 4); purine transporter | chr1:10974562-10975710 FORWARD		GO:0005345|purine transmembrane transporter activity		0.988829	0.972067	0.974523	0.876647	1.03578	0.926916	1.54117	0.169894	3.87469	0.000929045	2.33046	7.94013e-05	4.7567	0.00435434	4.28922	0.0147195	4.81239	0.000431801	3.49742	0.000348829	2.52353	0.0171409	1.66105	0.0098891
SV5_59G03		metallocarboxypeptidase inhibitor [Solanum tuberosum]					0.983529	0.937087	1.29105	0.533511	1.79322	0.140939	2.28984	0.117867	6.45925	0.00434726	13.582	0.0515013	6.89967	2.11009e-05	4.46273	0.0117793	14.9066	0.00298208	7.52938	0.00517769	3.84839	0.0932004	4.04921	0.00120108
SV6_08F09		probable transcription regulator protein - sorghum					0.952022	0.778131	1.08172	0.327309	0.86338	0.0731561	1.29458	0.186435	2.33827	0.00241781	1.58625	0.0681105	1.31007	0.108159	1.34064	0.00194014	1.58619	0.0107516	1.08474	0.565995	0.945564	0.384918	0.903385	0.420095
SV5_34G04	DN976700	AMP-binding enzyme putative [Arabidopsis thaliana]	AT1G66120.1 | Symbols: | acyl-activating enzyme 11 (AAE11) | chr1:24616303-24618353 FORWARD	GO:0008152|metabolic process	GO:0003824|catalytic activity		1.06632	0.708077	0.904052	0.153355	0.914228	0.614714	1.26042	0.290932	2.37572	0.0479961	2.16248	0.0232164	3.15477	0.00284732	2.51559	0.056645	4.47845	0.00482618	2.57475	0.000300514	2.49665	0.0074589	1.84746	0.0105844
SV5_06C03		No hit					0.904002	0.269344	0.868536	0.2207	1.16362	0.534702	0.785176	0.507234	1.95499	0.0049099	1.57696	0.0721698	1.56323	0.0375218	2.3904	0.00439042	3.31317	0.0161616	2.90659	5.33316e-05	1.70682	0.0201866	1.57202	0.0925961
SV5_06A11	DN979494	serine	AT2G30360.1 | Symbols: SIP4, SnRK3.22, PKS5, CIPK11 | CIPK11 (SNF1-RELATED PROTEIN KINASE 3.22, SOS3-INTERACTING PROTEIN 4); kinase | chr2:12944342-12945649 REVERSE	GO:0006468|protein amino acid phosphorylation; GO:0007165|signal transduction	GO:0016301|kinase activity		1.06701	0.475728	0.852056	0.181894	0.593412	0.00236738	0.970627	0.887538	1.08131	0.689723	1.07187	0.616572	1.18111	0.21116	1.59585	0.00941034	2.79908	0.00177491	1.3479	0.0142789	1.35724	0.0564155	1.98677	0.00520317
SV6_25D01	DN980378	peptidylprolyl isomerase (cyclophilin 1) [Oryza sativa]	AT3G56070.2 | Symbols: ROC2 | ROC2 (rotamase CyP 2) | chr3:20817966-20818496 REVERSE				0.977572	0.870777	1.44001	0.132208	1.3338	0.250219	1.93786	0.0828682	3.15282	0.0242814	2.44009	0.0546587	2.72409	3.306e-05	2.37455	0.0402817	5.29546	0.00433357	2.26271	0.0405994	1.39004	0.021933	1.08098	0.147484
SV5_06D04	DN979514	enescence-associated protein 5 [Hemerocallis hybrid cultivar]	AT1G63260.1 | Symbols: TET10 | TET10 (TETRASPANIN10) | chr1:23470770-23472610 REVERSE	GO:0007568|aging		GO:0012505|endomembrane system; GO:0016021|integral to membrane	1.19051	0.389688	0.903443	0.00456803	0.957211	0.519617	1.47561	0.000537128	2.93734	0.00498423	2.21324	0.0201563	2.33174	0.00731467	2.54893	0.0306953	3.18963	0.000423997	1.51351	0.0109068	1.30114	0.00127432	1.12294	0.385048
SV6_39G06	DN981667		gi|21105736|gb|AAM34767.1|AF509867_1 nam-like protein 4 [Petunia x hybrida]				1.10005	0.510845	0.875596	0.125305	0.829418	0.0660159	0.926805	0.53897	1.24241	0.0924366	1.20886	0.153052	2.70094	0.353325	1.04952	0.403399	1.31703	0.00845419	1.17852	0.119299	1.11256	0.0302698	1.04407	0.441129
SV6_50B07	DN982664	putative membrane protein [Solanum tuberosum]	AT5G47530.1 | Symbols: | auxin-responsive protein, putative | chr5:19298698-19300097 FORWARD	GO:0007275|multicellular organismal development		GO:0016020|membrane	0.957828	0.673801	0.948048	0.647663	0.817255	0.285394	1.32072	0.136746	1.56335	0.135167	1.43456	0.219558	1.34989	0.154172	1.60984	0.0283961	2.1779	0.00543127	0.968228	0.705353	0.928813	0.58194	0.993588	0.939447
SV5_37A12	DN976924	arabinosidase ARA-1 [Lycopersicon esculentum]	AT5G26120.1 | Symbols: | glycosyl hydrolase family protein 51 | chr5:9121838-9125402 REVERSE	GO:0046373|L-arabinose metabolic process	GO:0016798|hydrolase activity, acting on glycosyl bonds	GO:0012505|endomembrane system	0.988933	0.949058	0.768189	0.353138	1.12802	0.547459	2.09667	0.0175713	4.52982	0.000129341	4.1517	0.00185805	3.59463	4.43781e-07	3.78546	6.36148e-05	6.12115	0.00177295	2.25346	0.0487138	1.62649	0.218154	1.35887	0.307965
SV6_17B05		secretory carrier membrane protein [Oryza sativa]					1.09504	0.59963	1.48262	0.066629	2.26395	0.0105552	0.652379	0.779752	3.29126	0.00689304	2.8588	0.0579363	4.09706	3.38258e-06	3.89072	0.000450649	5.11062	5.67969e-05	2.07645	0.0532542	1.28963	0.0630483	1.30249	0.096952
SV5_46D07	DN977908	cysteine endopeptidase precursor [Ricinus communis]	AT5G50260.1 | Symbols: | cysteine proteinase, putative | chr5:20472831-20474088 FORWARD	GO:0006508|proteolysis	GO:0008234|cysteine-type peptidase activity	GO:0012505|endomembrane system	0.939115	0.754237	0.853674	0.496305	1.8452	0.0703947	4.44271	0.0385097	32.1865	0.00539904	74.4521	0.0119263	199.955	0.00753472	86.9137	0.00507496	74.3122	0.000222989	21.6164	0.0215887	12.1883	0.00105707	30.2428	0.0140139
SV6_17C05		nothing trouve avec le Expect acceptable Glycine max cDNA clone dans est_others					1.03298	0.806665	0.983957	0.945459	1.41298	0.171135	2.88777	0.018028	4.46026	0.00711663	3.8186	0.0227197	6.68467	0.000130317	7.68927	0.000855033	13.5158	2.07778e-05	4.84477	0.0367957	4.20572	0.0215293	2.31044	0.0541177
SV5_09E12		checkpoint with forkhead and ring finger domains [Homo sapiens]					0.986065	0.91643	0.823122	0.141793	1.11444	0.457025	1.31444	0.214366	2.53276	0.0121413	2.99722	0.00998405	2.55998	0.000396001	3.27754	0.00197097	9.10704	5.61424e-05	4.15996	0.000340544	4.2238	0.00339087	2.9541	0.00087734
SV5_46F12		No hit					1.2064	0.379847	0.831345	0.0382818	1.00019	0.999174	0.98573	0.951213	1.47725	0.0230894	2.0347	0.0142187	1.52453	0.000121101	1.47713	0.220972	1.88005	0.00139173	1.82213	0.0208579	1.60984	0.00326831	1.45794	0.00113147
SV5_44D02	DN977711	nucleoid DNA-binding protein cnd41-like protein [Oryza sativa (japonica cultivar-group)] aspartic protease [Aspergillus fumigatus]	AT1G64830.1 | Symbols: | aspartyl protease family protein | chr1:24094934-24096229 REVERSE	GO:0006508|proteolysis	GO:0004194|pepsin A activity	GO:0012505|endomembrane system	1.00359	0.976293	1.01087	0.932632	2.83019	1.62415e-07	13.3027	0.00307102	50.1711	0.000815185	88.4966	0.00916133	95.2909	0.010079	39.5875	0.00688183	116.769	1.48505e-05	16.89	0.0229553	11.5907	0.00419789	12.14	0.00982766
SV5_41A01	DN977383	aldehyde dehydrogenase [Arabidopsis thaliana]	AT3G24503.1 | Symbols: ALDH1A, REF1, ALDH2C4 | ALDH2C4 (REDUCED EPIDERMAL FLUORESCENCE1); 3-chloroallyl aldehyde dehydrogenase/ aldehyde dehydrogenase (NAD) | chr3:8919739-8923036 REVERSE		GO:0004028|3-chloroallyl aldehyde dehydrogenase activity; GO:0004029|aldehyde dehydrogenase (NAD) activity		0.97535	0.651321	0.94545	0.529801	0.997553	0.983769	0.926866	0.364556	1.11087	0.276487	1.06039	0.693076	1.70446	0.00333664	2.01852	0.0107561	4.77567	0.00877898	2.83795	0.0256527	2.24678	0.00443135	1.78842	0.0469077
SV6_30E10	DN980880	putative flavonol sulfotransferase [Arabidopsis	AT1G74090.1 | Symbols: | sulfotransferase family protein | chr1:27866664-27867716 FORWARD		GO:0008146|sulfotransferase activity		0.928027	0.211896	1.41808	0.200925	3.91054	0.000440788	1.93872	0.114774	0.397777	0.101391	0.38965	0.105368	0.51813	0.0465151	0.160454	0.149026	0.376727	0.0187144	0.738793	0.397121	1.02365	0.937397	0.841957	0.434521
SV6_10E10	DN983458	calmodulin-related protein 2 touch-induced [Arabidopsis	AT5G37770.1 | Symbols: CML24, TCH2 | TCH2 (TOUCH 2); calcium ion binding | chr5:15016305-15016790 REVERSE		GO:0005509|calcium ion binding		0.956238	0.716246	0.80239	0.00344644	0.783237	0.15021	1.11896	0.492996	1.4491	0.197351	1.0128	0.860119	1.37221	0.101022	1.22737	0.121817	2.1614	0.00171582	1.47822	0.107802	1.97243	0.0431514	1.91288	0.0034737
SV5_41A11		No hit					0.966057	0.760543	0.805925	0.127746	0.888233	0.157542	0.783022	0.247611	1.57527	0.0678631	1.76632	0.00646699	1.66111	0.0304242	2.07586	0.00349586	2.91311	7.67009e-06	1.71152	0.1507	1.16156	0.556936	1.1384	0.500979
SV5_36E09	DN976873	caffeoyl-CoA O-methyltransferase [Nicotiana tabacum]	AT4G34050.1 | Symbols: | caffeoyl-CoA 3-O-methyltransferase, putative | chr4:16310849-16311978 FORWARD		GO:0008171|O-methyltransferase activity	GO:0005829|cytosol	0.918868	0.709342	0.820047	0.57821	0.86937	0.663715	0.782615	0.596341	0.989343	0.975952	1.44414	0.0908754	2.02495	0.0170137	2.53477	0.00213217	4.85727	0.00010508	1.87357	0.0579787	1.91799	0.0426596	2.37928	0.00288653
SV5_07D01		No hit					1.01901	0.831287	0.982629	0.728186	1.85416	0.000292391	2.13233	2.8726e-05	4.04509	0.000158816	5.96658	2.52358e-06	3.80457	0.00268278	3.01058	1.20412e-05	5.00219	8.73367e-07	2.97659	0.00237978	3.1853	7.81491e-05	3.7103	7.90485e-07
SV5_51D09		No hit					0.979203	0.434139	0.85219	0.209177	1.01754	0.912155	0.892743	0.192629	2.30173	0.0075154	1.97017	0.0500994	2.1506	0.00253414	2.77336	0.00108359	3.698	5.53041e-06	1.84631	0.0166995	1.36199	0.0484311	1.41688	7.09447e-05
SV6_14C05		No hit					0.871795	0.290816	1.10938	0.640879	1.81575	0.0821964	4.86383	0.00596381	7.54884	0.000880393	3.65367	0.0256685	13.1158	0.0219424	6.68468	0.00824122	13.3654	9.1081e-05	6.97321	5.58231e-05	11.2265	0.00025739	9.30528	0.000807741
SV5_05B01		No hit					0.985831	0.932371	1.06264	0.750311	0.778229	0.449744	0.999524	0.998764	2.0558	0.00150818	2.42455	2.22264e-05	2.26833	0.00217592	2.36495	0.00171045	3.05494	6.91637e-06	1.88844	0.0434381	1.53516	0.0258019	1.44974	0.00522701
SV5_09D12		No hit					1.06553	0.743885	1.04197	0.798843	2.26984	0.00374523	6.3308	0.00122497	14.5789	0.00201181	14.3432	0.00401855	18.2406	0.00979524	14.827	0.0168997	33.7996	6.17574e-06	13.5889	0.00655676	12.2384	0.0013414	14.0022	0.00619777
SV6_14C02	DN983730		AT5G25265.1 | Symbols: | similar to unknown protein [Arabidopsis thaliana] (TAIR:AT2G25260.1); similar to unknown protein [Oryza sativa (japonica cultivar-group)] (GB:BAD72305.1); similar to Os06g0180000 [Oryza sativa (japonica cultivar-group)] (GB:NP_001056974.1) | chr5:8754797-8756858 REVERSE			GO:0012505|endomembrane system	0.878633	0.109324	0.934955	0.77054	1.33201	0.260845	1.0929	0.772339	0.434063	0.0483107	0.480853	0.145171	0.707339	0.156618	0.630825	0.221857	0.409126	0.0543248	0.655765	0.107863	0.809476	0.112361	0.69276	0.0927835
SV5_57A09	DN979027	SHEPHERD [Arabidopsis thaliana] (HSP90 Endoplasmin homolog)	AT4G24190.2 | Symbols: SHD | SHD (SHEPHERD); ATP binding | chr4:12551912-12555861 REVERSE	GO:0006457|protein folding	GO:0005524|ATP binding		1.06008	0.753856	1.65091	0.0326973	1.74867	0.00124406	2.43454	0.00727485	3.43127	5.23422e-05	3.36707	0.00108616	3.64893	0.0011228	3.98103	0.000444157	7.22159	0.0014751	3.24134	0.00280849	1.92357	0.00087414	2.10315	0.097388
SV6_17C01	DN983998	hin1-like protein [Arabidopsis thaliana]	AT3G24600.1 | Symbols: | similar to unknown protein [Arabidopsis thaliana] (TAIR:AT4G35170.1); similar to Harpin-induced 1 [Medicago truncatula] (GB:ABE93217.1); contains InterPro domain Harpin-induced 1; (InterPro:IPR010847); contains InterPro domain MHC class I, alpha chain, C-terminal; (InterPro:IPR010579) | chr3:8972202-8974874 REVERSE	GO:0019882|antigen processing and presentation		GO:0042612|MHC class I protein complex	0.908958	0.630273	1.15253	0.419147	1.47718	0.0729878	3.61109	0.00418846	22.0101	0.000391864	20.6971	5.61938e-08	24.053	0.00070488	18.1131	0.000272309	40.1291	1.36224e-05	16.7352	0.000685066	11.7511	0.00177574	5.02797	0.00947031
SV5_34B08		No hit					0.890955	0.3974	0.949382	0.787176	1.71987	0.0828646	3.27267	0.0103535	2.59465	0.0250867	5.83611	1.84851e-05	12.9405	0.0107664	15.0709	0.00219528	36.9465	0.000277282	14.5019	0.00633262	10.6659	0.00387825	14.9393	0.00136946
SV6_29A10		No hit					1.09945	0.593617	1.6853	0.0197353	2.04998	0.00245166	4.24411	0.0126406	11.3217	0.00510449	8.86489	0.0102548	10.9373	0.00692225	8.83239	0.0138646	15.0331	0.000753283	5.45013	0.0301385	4.08853	0.0247799	4.46867	0.025662
SV5_03G03		No hit					0.984175	0.853861	1.32456	0.0254483	0.832032	0.484892	0.92484	0.864064	1.23815	0.247576	1.57512	0.000809485	1.84717	0.00181006	2.04565	0.0115461	5.5834	0.0050925	1.87764	0.0143124	1.50526	0.0100548	1.64202	0.00706751
SV6_44F05	DN982134		AT1G80160.1 | Symbols: | lactoylglutathione lyase family protein / glyoxalase I family protein | chr1:30155993-30156822 FORWARD	GO:0005975|carbohydrate metabolic process	GO:0004462|lactoylglutathione lyase activity		1.08272	0.329765	1.28397	0.216221	1.89709	0.0072929	2.2731	0.0315435	4.08643	0.00267557	3.40777	0.0241129	4.60772	0.004347	4.27318	0.00040774	7.98625	7.52786e-05	3.06206	0.00361968	3.38933	0.000771886	3.62235	8.71207e-05
SV5_56D09	DN978967	isoleucine-tRNA ligase-like protein [Arabidopsis thaliana]	AT4G10320.1 | Symbols: | isoleucyl-tRNA synthetase, putative / isoleucine--tRNA ligase, putative | chr4:6397522-6404505 REVERSE	GO:0006418|tRNA aminoacylation for protein translation	GO:0004812|aminoacyl-tRNA ligase activity; GO:0005524|ATP binding	GO:0005829|cytosol	1.07308	0.456748	0.985625	0.912558	0.938183	0.378627	1.57958	0.00107278	3.27254	0.000344256	3.80466	0.000146232	3.68707	3.04629e-05	3.24182	0.00222322	5.4415	7.31725e-08	3.15862	0.0335114	2.33231	0.07327	2.00566	0.0106892
SV5_36C01		No hit					0.95411	0.685109	0.92477	0.460768	1.09134	0.578748	2.98256	0.000840084	3.10838	6.01511e-06	2.80188	0.00360146	2.58841	0.00114143	2.49144	0.00175621	4.04156	0.00185156	2.53575	0.0373709	1.92052	0.0628709	1.94641	0.0255376
SV5_35F10	DN976790	beta-COP protein [Dictyostelium discoideum]	AT4G31480.1 | Symbols: | coatomer beta subunit, putative / beta-coat protein, putative / beta-COP, putative | chr4:15264082-15267390 FORWARD	GO:0006605|protein targeting	GO:0030276|clathrin binding	GO:0012505|endomembrane system; GO:0030126|COPI vesicle coat	0.974708	0.786309	1.33484	0.0169507	1.45996	0.0253611	1.58716	0.0366067	2.5044	0.0208663	2.00587	0.00703996	2.14049	6.18993e-05	1.90857	0.00170494	2.49042	0.0155161	1.91711	0.0153444	1.30802	0.474031	1.30972	0.0388224
SV5_39A11	DN977117	utative auxin-regulated protein [Arabidopsis thaliana]	AT2G46690.1 | Symbols: | auxin-responsive family protein | chr2:19187974-19188339 FORWARD	GO:0009733|response to auxin stimulus			1.00573	0.968078	0.913606	0.290558	0.705782	0.0888966	1.05951	0.601394	1.61039	0.0114684	1.55513	0.0115787	1.79503	0.0234278	2.18146	0.00452849	2.99147	6.37992e-06	1.52731	0.118514	1.37316	0.0100984	1.52051	0.00995076
SV6_44C06	DN982099	60S ribosomal protein L21 [Oryza sativa]	AT1G57860.1 | Symbols: | 60S ribosomal protein L21 | chr1:21433699-21434492 REVERSE	GO:0006412|translation	GO:0003735|structural constituent of ribosome	GO:0005840|ribosome	1.01331	0.826049	1.84534	0.00212825	1.57336	0.0286466	1.30645	0.0642231	1.24438	0.111376	1.09572	0.545313	2.34733	0.37619	1.03132	0.830124	1.05785	0.72205	1.2161	0.242654	1.18465	0.173406	1.05975	0.473178
SV6_04E02	DN982966		AT4G31930.1 | Symbols: | mitochondrial glycoprotein family protein / MAM33 family protein | chr4:15449716-15450810 REVERSE			GO:0005759|mitochondrial matrix	0.886652	0.434543	1.51607	0.00527422	1.78382	0.00833298	1.93825	0.00506483	1.68156	2.20525e-05	0.981126	0.838576	2.63027	0.393681	0.963183	0.846872	0.847598	0.231206	0.826253	0.0161988	0.982659	0.897531	0.95116	0.733091
SV6_16C04		omega-3 fatty acid desaturase [Nicotiana tabacum]					0.921704	0.473194	0.938748	0.758594	1.18989	0.449802	1.34901	0.439854	1.63001	0.0907704	1.42774	0.287678	3.09536	0.00766751	2.85431	0.00319161	3.81118	0.00314092	1.74924	0.220677	2.08756	0.0827075	1.17611	0.252068
SV6_49C11	DN982584	5B protein like protein [Arabidopsis thaliana] MALE-CONE PROTEIN 1 PRECURSOR [Pinus radiata]	AT5G48485.1 | Symbols: DIR1 | DIR1 (DEFECTIVE IN INDUCED RESISTANCE 1); lipid binding | chr5:19663543-19663851 REVERSE	GO:0006869|lipid transport	GO:0008289|lipid binding	GO:0012505|endomembrane system	1.12112	0.672017	1.05764	0.76065	1.3906	0.139471	1.59487	0.1078	2.49078	0.00190675	2.20746	4.31274e-05	1.75206	0.0420807	1.61174	0.262838	2.34097	0.000648223	1.04304	0.702059	0.925372	0.759396	1.07512	0.682337
SV6_17D02		inorganic pyrophosphatase-like protein - Arabidopsis thaliana					1.00696	0.955446	1.26049	0.0882036	2.02466	0.0280617	2.14535	0.00296221	2.87236	0.00653841	2.57879	0.0604316	3.20311	0.000507412	2.66273	5.95598e-06	5.83477	2.13006e-05	3.36693	0.0171433	2.25852	0.00104387	1.33581	0.0275244
SV6_29D12	DN980774	alpha-13	AT2G28100.1 | Symbols: ATFUC1 | ATFUC1 (alpha-L-fucosidase 1); alpha-L-fucosidase | chr2:11981880-11983566 FORWARD	GO:0006516|glycoprotein catabolic process	GO:0004560|alpha-L-fucosidase activity	GO:0012505|endomembrane system	1.02906	0.88583	0.974955	0.883292	1.07628	0.591756	1.3091	0.243256	2.48584	0.0137992	3.16367	0.0100554	3.2805	2.73444e-05	2.69251	0.00576275	6.35572	2.56875e-05	3.02816	0.0876916	2.10823	0.120542	1.87585	0.0877545
SV5_03B07		No hit					1.0353	0.76582	0.851536	0.0980756	1.22264	0.141899	0.910987	0.148404	1.53421	0.0306723	1.46482	0.0777807	1.43958	0.00491063	1.78162	0.00448649	2.31199	5.04376e-05	1.46444	0.00384377	0.957705	0.244115	1.10959	0.36072
SV5_06G07		No hit					1.04676	0.739446	0.933671	0.401124	1.07866	0.699133	0.788317	0.0466473	1.05424	0.638286	1.15704	0.222499	1.31916	0.0987888	1.50758	0.049323	5.1104	0.00329414	2.71462	0.0125624	3.30047	0.00155154	3.11659	0.0131478
SV6_16E07		putative glutamate-					0.979532	0.829415	1.15146	0.609644	0.939425	0.818882	1.28458	0.423549	2.14204	0.051165	2.42413	0.0358751	3.79893	0.00891072	2.94326	0.00372471	5.1527	9.11747e-05	2.81477	0.0424712	4.21728	0.0121261	3.93584	0.0149341
SV5_34B07	DN976643	similarity to purine permease [Arabidopsis thaliana]	AT4G18195.1 | Symbols: ATPUP8, AT4G18200 | AT4G18200/ATPUP8 (Arabidopsis thaliana purine permease 8); purine transporter | chr4:10069729-10070985 FORWARD	GO:0006863|purine transport	GO:0005345|purine transmembrane transporter activity	GO:0016020|membrane	0.96972	0.786979	0.768958	0.191971	0.602711	0.127035	1.16378	0.427786	0.973564	0.912676	1.61138	0.0647642	2.73802	0.0200484	2.71018	0.00792329	5.04386	0.000577942	2.54045	4.72924e-08	2.3499	0.00532862	2.44303	5.19661e-05
SV5_55B03	DN978841		AT3G03280.1 | Symbols: | similar to unknown protein [Arabidopsis thaliana] (TAIR:AT5G17350.1); similar to conserved hypothetical protein [Medicago truncatula] (GB:ABE92227.1); contains InterPro domain TGS-like; (InterPro:IPR012676) | chr3:765566-766066 FORWARD	GO:0006499|N-terminal protein myristoylation			1.20151	0.451947	0.829661	0.431158	0.596898	0.140795	0.549251	0.222354	1.41852	0.23756	1.62088	0.0917099	1.36688	0.111264	1.41343	0.299123	2.30951	0.00234074	1.59112	0.0792381	1.153	0.623095	1.4993	0.133103
SV5_55G11	DN978909	cysteine protease [Ipomoea batatas]	AT4G39090.1 | Symbols: RD19A, EMB3005, RD19 | RD19 (RESPONSIVE TO DEHYDRATION 19); cysteine-type peptidase | chr4:18215820-18217320 REVERSE	GO:0006508|proteolysis; GO:0009414|response to water deprivation	GO:0008234|cysteine-type peptidase activity	GO:0012505|endomembrane system	1.0862	0.0623482	1.34874	0.175347	2.25294	0.0638891	6.85126	2.05185e-05	8.2775	0.00075789	7.20494	0.000633752	5.08218	0.00192611	5.21213	0.000256432	8.64012	2.76122e-05	3.06932	0.0339886	2.00459	0.221765	2.2139	0.0460492
SV5_52E05	DN978591	gr1-protein [Arabidopsis thaliana] IAA-amino acid hydrolase [Arabidopsis thaliana] auxin conjugate hydrolase (ILL5) [Arabidopsis thaliana] Thermostable carboxypeptidase (cpsA-1) [Sulfolobus solfataricus]	AT1G44350.1 | Symbols: ILL6 | ILL6 (IAA-leucine resistant (ILR)-like gene 6); metallopeptidase | chr1:16837189-16840641 REVERSE	GO:0006508|proteolysis	GO:0008237|metallopeptidase activity	GO:0012505|endomembrane system	0.92283	0.112065	0.886218	0.461897	0.93245	0.65429	0.98316	0.905911	1.62806	0.0284559	1.65626	0.0526218	2.43304	0.000930315	2.79601	0.0177618	6.43372	8.59838e-05	1.63443	0.360667	1.18712	0.634129	1.16877	0.602529
SV5_58G08	DN979194	Non-Canonical UBiquitin Conjugating Enzyme 1 (NCUBE1) [Gallus gallus]	AT3G17000.1 | Symbols: UBC32 | UBC32 (ubiquitin-conjugating enzyme 31); ubiquitin-protein ligase | chr3:5797302-5799473 FORWARD	GO:0006511|ubiquitin-dependent protein catabolic process	GO:0004842|ubiquitin-protein ligase activity		0.871029	0.174587	0.983057	0.895462	1.04646	0.825627	1.04865	0.89674	1.39118	0.104111	1.71567	0.0620977	1.82514	0.0297824	1.57737	0.0747464	2.3998	0.000379857	1.47406	0.000657604	1.11044	0.64121	1.42147	0.00144235
SV6_31E04	DN980970		AT3G14850.2 | Symbols: | similar to unknown protein [Arabidopsis thaliana] (TAIR:AT1G29050.1); similar to Os01g0652100 [Oryza sativa (japonica cultivar-group)] (GB:NP_001043736.1); similar to Protein of unknown function DUF231, plant [Medicago truncatula] (GB:ABE82889.1); contains InterPro domain Protein of unknown function DUF231, plant; (InterPro:IPR004253) | chr3:4995622-4997618 FORWARD			GO:0012505|endomembrane system	1.08077	0.463469	0.963132	0.677294	1.08139	0.513349	1.42917	0.137947	10.8136	0.0029387	11.8651	0.000592793	22.0223	0.00610207	22.434	0.00639001	49.855	0.000498522	12.881	0.0036189	9.25409	0.00209364	7.49902	0.00467323
SV5_58D02		nonspecific lipid transfer protein [Pinus taeda]					0.983375	0.961815	0.866713	0.819554	0.533732	0.304619	1.04834	0.891814	1.46691	0.40768	4.41602	0.225903	2.2336	0.00337204	2.95875	0.0763808	7.97808	0.0231809	3.6802	0.029779	2.74518	0.122756	2.66512	0.178289
SV5_35F12	DN976792	lysosomal Pro-X carboxypeptidase [Arabidopsis thaliana] prolylcarboxypeptidase (angiotensinase C) [Homo sapiens]	AT5G22860.1 | Symbols: | serine carboxypeptidase S28 family protein | chr5:7639514-7642948 REVERSE	GO:0006508|proteolysis	GO:0008233|peptidase activity	GO:0012505|endomembrane system	0.981429	0.94479	1.00553	0.987485	0.883005	0.77197	1.25497	0.687923	3.98612	0.0098106	3.78282	0.0170588	3.59222	0.0222533	3.68917	0.0179078	9.84848	0.00050538	4.41263	0.00882638	2.78964	0.0635842	2.29809	0.00951549
SV5_56G09	DN979003	Proline-rich protein [Homo sapiens]	gi|125556107|gb|EAZ01713.1| hypothetical protein OsI_022945 [Oryza sativa (indica cultivar-group)]				1.05109	0.88747	1.06945	0.887339	0.746355	0.545961	1.21012	0.776817	2.38632	0.000945664	1.82816	0.049485	2.70975	0.0129409	2.92733	0.00225029	3.44474	0.00485464	1.51159	0.00105292	1.39865	0.0698042	1.06908	0.531074
SV5_49F08		invertase inhibitor homolog [Arabidopsis thaliana]					0.968675	0.808151	1.03641	0.55134	0.736882	0.0645593	1.00346	0.979133	1.09863	0.53983	1.44013	0.0906516	1.82388	0.0437379	2.54469	0.00323432	3.97073	0.00289953	1.91554	0.0249875	1.87539	0.02767	1.6301	0.0339541
SV6_02A09	DN982765		AT2G36050.1 | Symbols: ATOFP15, OFP15 | ATOFP15/OFP15 (Arabidopsis thaliana ovate family protein 15) | chr2:15142931-15143716 REVERSE			GO:0009507|chloroplast	0.985599	0.938959	1.10911	0.182148	0.938289	0.762355	1.17379	0.60653	2.10799	0.00456696	1.98231	4.68768e-05	2.57734	0.00516034	2.42517	0.0456933	4.14177	0.00301992	2.29953	0.00399424	1.94368	0.00645108	1.26936	0.0661251
SV5_54H02	DN978816	fiber protein E6 [Gossypium barbadense]	gi|110826035|gb|ABH01084.1| putative ROX1 [Nicotiana tabacum]				1.04245	0.790009	1.02581	0.928423	2.51774	0.0101093	7.64222	0.00057708	19.3295	3.36724e-05	16.3632	0.00212181	18.7401	0.000118067	16.3832	1.93286e-05	17.3119	8.46695e-05	4.55466	0.00334817	3.47836	0.0301544	1.43923	0.148154
SV5_47C02	DN977987	endoxyloglucan transferase-like protein [Arabidopsis	AT4G13090.1 | Symbols: | xyloglucan:xyloglucosyl transferase, putative / xyloglucan endotransglycosylase, putative / endo-xyloglucan transferase, putative | chr4:7631532-7632867 REVERSE	GO:0005975|carbohydrate metabolic process; GO:0006073|glucan metabolic process	GO:0016798|hydrolase activity, acting on glycosyl bonds	GO:0005618|cell wall; GO:0012505|endomembrane system; GO:0048046|apoplast	1.04763	0.840236	1.0042	0.973988	1.01752	0.933055	1.40383	0.154446	3.46574	0.000316854	3.5965	5.08379e-05	5.46113	0.0140959	7.16826	0.00327607	15.9911	1.16345e-09	6.94266	0.000653616	7.54598	0.00322651	6.01754	0.0143119
SV5_42H06	DN977570	purine permease [Arabidopsis thaliana]	AT1G30840.1 | Symbols: ATPUP4 | ATPUP4 (Arabidopsis thaliana purine permease 4); purine transporter | chr1:10974562-10975710 FORWARD		GO:0005345|purine transmembrane transporter activity		1.01811	0.939971	1.31641	0.222804	1.0729	0.764035	2.41244	0.011736	4.29149	0.00864347	3.04355	0.000150452	5.4053	0.00246482	5.02951	0.016061	5.09182	0.00326913	1.83393	0.0821987	1.77082	0.134327	1.30429	0.353193
SV5_35C11	DN976755	nucleoid DNA-binding protein cnd41 chloroplast [Nicotiana tabacum] vacuolar aspartic proteinase precursor [Candida albicans]	AT1G64830.1 | Symbols: | aspartyl protease family protein | chr1:24094934-24096229 REVERSE	GO:0006508|proteolysis	GO:0004194|pepsin A activity	GO:0012505|endomembrane system	0.935052	0.641055	1.09524	0.752068	2.00866	0.11984	8.16689	0.0501223	65.8949	0.00263151	75.2216	0.0025862	83.427	0.00312485	48.0275	0.00444288	99.5675	0.00205073	18.2339	0.0393023	9.7834	0.0155134	17.9769	0.014468
SV5_47C01	DN977986	ACC synthase [Solanum tuberosum]	AT4G11280.1 | Symbols: | ACS6 (1-AMINOCYCLOPROPANE-1-CARBOXYLIC ACID (ACC) SYNTHASE 6) | chr4:6864164-6865918 FORWARD	GO:0009605|response to external stimulus; GO:0009611|response to wounding; GO:0009693|ethylene biosynthetic process; GO:0009723|response to ethylene stimulus; GO:0009733|response to auxin stimulus; GO:0009753|response to jasmonic acid stimulus			1.08088	0.648669	0.879162	0.338136	0.783452	0.121795	0.809655	0.0318669	0.985584	0.562244	0.917232	0.110822	1.07099	0.215153	1.15927	0.473767	2.15728	0.000196713	1.22167	0.195561	1.13717	0.458745	1.49792	0.00558655
SV5_51C03	DN978469	subtilisin-like serine protease ARA12 [Arabidopsis thaliana]	AT5G67360.1 | Symbols: ARA12 | ARA12; subtilase | chr5:26889418-26891691 REVERSE	GO:0006508|proteolysis	GO:0004289|subtilase activity		1.03579	0.876364	1.57257	0.129377	4.66447	0.0240705	11.8828	0.0324553	32.6487	0.00211064	21.9982	0.00391647	31.0634	2.97329e-05	27.1227	0.00203254	23.9142	0.0446418	12.1818	0.0298117	8.09602	0.00328109	6.81587	0.008952
SV6_39D04	DN981629	Bax inhibitor 1 [Nicotiana tabacum] (testis enhanced gene transcript)	AT5G47120.1 | Symbols: BI-1, ATBI1, ATBI-1 | ATBI-1 (ARABIDOPSIS BAX INHIBITOR 1) | chr5:19153298-19154812 FORWARD	GO:0006915|apoptosis; GO:0042981|regulation of apoptosis; GO:0043069|negative regulation of programmed cell death		GO:0005737|cytoplasm	1.04353	0.752007	1.02926	0.790704	0.719321	0.0626599	0.950306	0.726293	1.46077	0.00499384	1.8639	0.0103612	2.38202	0.00445558	1.97439	0.00838817	3.32775	7.50273e-05	2.05782	0.0333917	1.70417	0.0511057	2.41502	0.0663523
SV6_41D09	DN981826		AT1G76020.1 | Symbols: | similar to unknown protein [Arabidopsis thaliana] (TAIR:AT1G20225.1); similar to unknown [Solanum tuberosum] (GB:ABB55396.1); contains InterPro domain Thioredoxin-like fold; (InterPro:IPR012336); contains InterPro domain Thioredoxin fold; (InterPro:IPR012335) | chr1:28535904-28537203 REVERSE			GO:0012505|endomembrane system	1.04694	0.774011	0.858184	0.210913	0.954771	0.757814	0.972969	0.890541	1.36653	0.0246137	1.45001	0.0872634	1.72282	0.00886061	1.82262	0.0126805	2.44349	0.00864034	1.6644	0.237009	1.72866	0.0586609	1.4312	0.140511
SV6_45A04		No hit					1.07164	0.521702	0.944861	0.441861	1.17976	0.0145486	1.2708	0.148589	1.70603	0.0426745	1.42076	0.0684709	1.69232	0.0234883	1.39662	0.057297	2.42785	0.0196177	2.23808	0.0379729	1.7891	0.0195473	1.54644	0.0201012
SV6_48G07		Leucine rich repeat C-terminal domain containing protein [Mus musculus]					0.990842	0.959846	0.676125	0.00229399	0.755157	0.0706225	0.539868	0.0140562	0.442985	0.00155744	0.415557	0.00485311	0.48114	0.684524	0.214737	0.229791	0.337321	0.00256985	0.682081	0.00299461	0.894986	0.111344	0.831218	0.045869
SV6_12G10	DN983650	RMA1 RING zinc finger protein [Arabidopsis thaliana]	AT1G19310.1 | Symbols: | zinc finger (C3HC4-type RING finger) family protein | chr1:6676415-6677095 REVERSE		GO:0005515|protein binding; GO:0008270|zinc ion binding		1.03236	0.774167	1.10962	0.498736	2.11461	0.0313812	1.0657	0.743067	0.39832	0.00508465	0.359201	0.00156516	0.513925	0.0261653	0.240407	0.273188	0.345337	0.0142776	0.817482	0.000448872	0.804571	0.0298105	0.893943	0.0601766
SV5_35H09	DN976813	14-beta-xylan endohydrolase [Arabidopsis thaliana]	AT4G33860.1 | Symbols: | glycosyl hydrolase family 10 protein | chr4:16230147-16232314 REVERSE	GO:0005975|carbohydrate metabolic process	GO:0004553|hydrolase activity, hydrolyzing O-glycosyl compounds	GO:0012505|endomembrane system	1.02393	0.878973	2.06889	0.0409744	2.63924	0.0387568	13.6085	0.00548351	88.8092	0.000547377	77.1293	0.00337017	123.654	0.00415198	76.8315	0.00147897	64.3341	0.000652051	18.4084	0.0161208	16.423	5.41808e-05	26.9843	0.00674637
SV6_10C08	DN983438	putative GDSL-motif lipase	AT3G04290.1 | Symbols: ATLTL1, LTL1 | ATLTL1/LTL1 (LI-TOLERANT LIPASE 1); carboxylic ester hydrolase | chr3:1133627-1136230 REVERSE	GO:0006629|lipid metabolic process	GO:0004091|carboxylesterase activity	GO:0012505|endomembrane system	0.945197	0.638935	0.918523	0.0869155	0.897064	0.249427	1.07325	0.798908	0.299701	2.76583e-05	0.317324	0.00853258	0.0684706	0.0964049	0.16564	0.151064	0.331397	0.0190495	0.676633	0.0336224	0.707257	0.0284137	0.694588	0.0772325
SV5_43H11	DN977671		gi|73852838|ref|YP_294122.1| hypothetical protein EhV364 [Emiliania huxleyi virus 86]				0.95278	0.7103	1.11586	0.212651	1.27554	0.0169355	2.06656	0.00629042	4.0197	0.00383008	3.62749	0.0494288	3.79807	0.023935	3.52608	0.0418572	8.01258	0.00379803	6.62234	2.72093e-05	5.12015	0.00426658	4.55425	0.0148614
SV5_37H10	DN977008	AP2 domain transcription factor putative [Arabidopsis	AT1G19210.1 | Symbols: | AP2 domain-containing transcription factor, putative | chr1:6626964-6627521 REVERSE	GO:0006355|regulation of transcription, DNA-dependent	GO:0003677|DNA binding; GO:0003700|transcription factor activity	GO:0005634|nucleus	1.15744	0.178912	0.729811	0.186623	0.721951	0.367973	0.627399	0.495467	2.33868	0.0120714	2.46059	0.0353414	2.64901	0.0311023	2.07787	0.0542688	3.28042	0.000604569	1.6856	0.109242	1.51244	0.127839	1.65443	0.0139091
SV6_11B09	DN983514	latex-abundant protein - like [Arabidopsis thaliana]	AT5G04200.1 | Symbols: | latex-abundant protein, putative (AMC9) / caspase family protein | chr5:1153894-1154871 FORWARD	GO:0006508|proteolysis	GO:0008234|cysteine-type peptidase activity; GO:0030693|caspase activity	GO:0048046|apoplast	1.00441	0.963629	0.759703	0.0102028	0.9712	0.878567	1.24684	0.0210604	2.2112	0.0023312	2.19716	4.89024e-05	1.99346	0.0146404	1.58667	0.0465668	1.82226	0.0152645	1.13348	0.275389	1.06205	0.734606	1.18912	0.19229
SV6_30B07	DN980841	1-aminocyclopropane-1-carboxylate deaminase (ACC deaminase) [Arabidopsis thaliana]	AT1G48420.1 | Symbols: D-CDES | D-CDES (D-CYSTEINE DESULFHYDRASE); 1-aminocyclopropane-1-carboxylate deaminase/ D-cysteine desulfhydrase/ catalytic | chr1:17900435-17902471 REVERSE	GO:0008152|metabolic process	GO:0003824|catalytic activity; GO:0008660|1-aminocyclopropane-1-carboxylate deaminase activity; GO:0019148|D-cysteine desulfhydrase activity	GO:0005739|mitochondrion	0.986149	0.916477	1.79666	0.0278724	5.69702	4.20268e-05	0.760839	0.244168	0.59626	0.0425211	0.540273	0.120585	1.16337	0.664826	0.715683	0.25438	0.469436	0.00526371	0.596622	0.105319	0.817246	0.334945	0.772562	0.0586917
SV6_41F09		No hit					1.06084	0.774992	0.434974	0.0197298	0.542482	0.0371591	0.874786	0.663671	1.80143	0.0590147	1.51141	0.280657	2.14217	0.0679566	2.84747	0.0144174	2.95947	0.00464595	1.10523	0.721289	0.944372	0.794331	0.738525	0.0944236
SV6_30E04	DN980874	RMA1 RING zinc finger protein [Arabidopsis thaliana]	AT4G03510.2 | Symbols: RMA1 | RMA1 (Ring finger protein with Membrane Anchor 1); protein binding / ubiquitin-protein ligase/ zinc ion binding | chr4:1557903-1558652 REVERSE		GO:0004842|ubiquitin-protein ligase activity; GO:0005515|protein binding; GO:0008270|zinc ion binding		0.980329	0.884696	1.06589	0.784473	1.66122	0.100373	1.1559	0.745929	0.470746	0.133583	0.55748	0.189086	0.624091	0.0650836	0.559452	0.155902	0.398512	0.0439142	0.912217	0.749454	0.884954	0.543319	0.82013	0.356245
SV6_43H10	DN982067	gibberellin dioxygenase [Marah macrocarpus] flavonol synthase (FLS) (sp Q96330) [Arabidopsis thaliana]	AT1G30040.1 | Symbols: ATGA2OX2 | ATGA2OX2; gibberellin 2-beta-dioxygenase | chr1:10537753-10539554 FORWARD	GO:0009639|response to red or far red light; GO:0010114|response to red light; GO:0045487|gibberellin catabolic process	GO:0045543|gibberellin 2-beta-dioxygenase activity		1.12786	0.537192	1.5477	0.104049	0.81069	0.443867	1.09833	0.813824	2.15118	0.0241536	1.92172	0.203908	2.08784	0.00718477	2.29805	0.0588775	2.33811	0.00479931	1.57385	0.290789	1.34819	0.319798	1.49813	0.305121
SV5_46F03		nonspecific lipid-transfer protein precursor [Pinus resinosa]					0.916769	0.362373	0.91739	0.706721	0.835315	0.003686	0.881338	0.364966	0.952097	0.823672	1.55686	0.0748194	1.69283	5.21834e-05	2.45725	0.00750983	4.40676	0.00395674	2.05815	0.0479298	1.85499	0.105631	1.19309	0.539942
SV5_51D02	DN978480	ZPT2-12 [Petunia x hybrida]	AT3G46070.1 | Symbols: | zinc finger (C2H2 type) family protein | chr3:16931430-16931942 REVERSE	GO:0045449|regulation of transcription	GO:0003676|nucleic acid binding; GO:0003700|transcription factor activity; GO:0008270|zinc ion binding	GO:0005622|intracellular	0.974309	0.743279	1.06744	0.579196	1.08205	0.474833	1.19058	0.162051	1.47295	0.022732	1.22993	0.20109	1.91608	5.11274e-06	1.98596	1.02189e-06	2.84338	0.00686216	1.44885	0.0284214	1.9677	0.0146152	1.68459	0.0310253
SV5_09H05		No hit					0.989198	0.962967	0.898819	0.649717	0.581401	0.22401	0.938384	0.88888	1.59192	0.512649	1.73383	0.388999	2.74714	0.0784685	2.60604	0.0373632	2.51161	0.0798746	1.61864	0.495005	1.07122	0.829209	1.04461	0.898235
SV6_05H08	DN983082	CALMODULIN-RELATED PROTEIN 2	AT5G37770.1 | Symbols: CML24, TCH2 | TCH2 (TOUCH 2); calcium ion binding | chr5:15016305-15016790 REVERSE		GO:0005509|calcium ion binding		0.968608	0.801598	0.91419	0.317168	0.92818	0.415197	1.11856	0.743301	1.45271	0.0930893	1.21897	0.0855193	1.3922	0.00265471	1.45947	0.0316241	2.05808	0.0054601	1.52045	0.0207454	1.83501	0.0262998	1.74187	0.0031974
SV5_34H07		late elongated hypocotyl [Arabidopsis thaliana]					1.01026	0.912365	0.847693	0.113482	1.24771	0.212095	1.58732	0.000302977	1.27958	0.288716	2.93882	4.84052e-06	3.27709	0.000571147	3.08266	0.00508653	4.17043	1.4656e-05	2.33817	0.00591765	1.69271	0.0673999	1.90969	0.00239403
SV5_09A05		putative snRNP splicing factor [Arabidopsis thaliana]					1.28521	0.0815688	1.20764	0.00185313	1.13672	0.57193	1.14612	0.474213	1.82597	9.63777e-05	1.85963	1.97587e-06	2.01716	0.0270428	2.10679	4.80696e-05	3.24716	0.00465558	1.97058	0.0119065	1.39154	0.279465	1.75784	0.0147367
SV5_35H03	DN976807	purine permease [Arabidopsis thaliana]	AT4G18195.1 | Symbols: ATPUP8, AT4G18200 | AT4G18200/ATPUP8 (Arabidopsis thaliana purine permease 8); purine transporter | chr4:10069729-10070985 FORWARD	GO:0006863|purine transport	GO:0005345|purine transmembrane transporter activity	GO:0016020|membrane	1.25437	0.310076	0.784406	0.116287	0.708842	0.230982	0.672931	0.271301	1.50594	0.00146618	1.40339	0.000578227	1.77228	0.00382647	1.60595	0.0603215	2.51172	1.55634e-05	1.64521	0.00114241	1.14524	0.38953	1.15472	0.336202
SV5_11A10	DN979783	Brn1-like protein [Arabidopsis thaliana] short-chain type dehydrogenase	AT5G18210.1 | Symbols: | short-chain dehydrogenase/reductase (SDR) family protein | chr5:6017867-6018921 FORWARD	GO:0008152|metabolic process	GO:0016491|oxidoreductase activity		1.08186	0.517626	0.91644	0.129813	1.02756	0.874884	1.00268	0.99157	1.23059	0.134455	1.59846	0.0781959	1.77216	0.0163062	1.91448	0.0307324	3.23228	1.74797e-07	2.78795	0.00198222	2.83063	3.24322e-05	3.23875	1.45244e-05
SV5_59D11		No hit					0.904066	0.719721	0.81083	0.108665	0.794912	0.171356	1.17251	0.417053	1.32685	0.125773	1.21701	0.479975	1.332	0.266525	1.64208	0.071438	2.13992	0.0126721	2.29751	0.0989527	2.03858	0.108372	1.43327	0.195699
SV6_48G12	DN982537	putative vacuolar ATP synthase proteolipid subunit [Arabidopsis thaliana]	AT2G25610.1 | Symbols: | H+-transporting two-sector ATPase, C subunit family protein | chr2:10908663-10909572 REVERSE	GO:0015986|ATP synthesis coupled proton transport	GO:0016887|ATPase activity	GO:0016020|membrane; GO:0016021|integral to membrane; GO:0016469|proton-transporting two-sector ATPase complex	1.06019	0.523969	0.719372	0.000885807	1.21296	0.272861	1.39329	0.0611133	1.63022	0.000434791	1.94528	0.00269897	1.77218	0.0551005	1.71091	0.104673	2.63513	0.000988616	1.71935	0.276039	1.06612	0.881826	1.35459	0.365997
SV5_60A07	DN979313	exonuclease - like protein [Arabidopsis thaliana]	AT5G25800.1 | Symbols: | exonuclease family protein | chr5:8979764-8982727 REVERSE		GO:0004527|exonuclease activity	GO:0005622|intracellular	0.974141	0.823617	1.02726	0.888787	0.928104	0.64837	1.50628	0.156485	5.09459	3.45134e-09	4.81644	1.72045e-06	4.50169	0.00730309	4.2804	0.00901256	7.08724	0.00404269	4.15984	0.0130868	2.40506	0.0195932	2.04649	0.121418
SV5_37F07	DN976981		gi|147789983|emb|CAN59844.1| hypothetical protein [Vitis vinifera]				0.935012	0.720908	0.852892	0.646498	0.647653	0.322837	0.820479	0.641601	2.1636	0.0844889	2.34449	0.0142904	2.68043	0.0794846	1.78118	0.0124431	1.71448	0.132722	0.980495	0.901374	0.838945	0.0040242	1.27886	0.43053
SV5_40H12	DN977382	GAST-like gene product [Fragaria x ananassa]	AT5G14920.1 | Symbols: | gibberellin-regulated family protein | chr5:4826601-4827764 FORWARD	GO:0009739|response to gibberellin stimulus	GO:0005199|structural constituent of cell wall	GO:0012505|endomembrane system	0.973415	0.882576	1.07888	0.726538	1.10637	0.751695	1.86486	0.190809	5.20879	0.0099191	8.34051	0.00481261	19.1137	0.0100869	15.2768	0.00315208	35.4036	0.00178873	13.2711	0.0424244	15.2953	0.000323604	12.0773	0.0239327
SV5_35D04	DN976760		gi|147858428|emb|CAN79237.1| hypothetical protein [Vitis vinifera]				0.917202	0.255105	0.845205	0.404737	0.743513	0.0206643	0.802173	0.0380335	1.36343	0.473644	1.64827	0.287656	2.07329	0.118215	1.62731	0.0626831	1.61269	0.242916	1.63477	0.33733	0.891509	0.529175	1.46378	0.430777
SV5_49C03	DN978180	auxine IAA 13	AT2G33310.2 | Symbols: IAA13 | IAA13 (indoleacetic acid-induced protein 13); transcription factor | chr2:14121646-14122834 REVERSE		GO:0003700|transcription factor activity	GO:0005634|nucleus	1.00188	0.967117	1.40376	0.0014213	1.08646	0.0692936	1.41969	0.000369844	1.58444	0.0353473	1.47076	0.0421192	1.64657	7.42916e-05	1.72973	6.28634e-05	2.11884	0.00465258	1.2813	0.0163045	1.14283	0.144034	1.13625	0.301501
SV5_60F05		No hit					0.895432	0.773621	1.30518	0.408559	0.987932	0.977561	0.964346	0.939516	2.33101	6.13796e-05	4.51783	0.00580375	5.67549	0.000222398	5.56568	0.0240327	11.2191	0.00309265	2.84982	4.17453e-08	2.6269	0.0196348	2.012	0.132633
SV5_37H06	DN977004		AT5G11420.1 | Symbols: | similar to unknown protein [Arabidopsis thaliana] (TAIR:AT5G25460.1); similar to unknown [Ricinus communis] (GB:CAB02653.1); contains InterPro domain Galactose-binding like; (InterPro:IPR008979); contains InterPro domain Protein of unknown function DUF642; (InterPro:IPR006946) | chr5:3644656-3646992 FORWARD			GO:0012505|endomembrane system	1.00378	0.977504	1.02633	0.772792	0.89953	0.439282	1.01826	0.89085	0.834405	0.171341	0.673817	0.00088581	0.65782	0.0344989	0.73234	0.0734884	0.422856	1.91949e-06	0.69517	0.103077	0.642945	0.0848503	0.730775	0.101535
SV5_09C08		limonene cyclase like protein [Arabidopsis thaliana]					0.953406	0.588402	1.04589	0.724608	0.861706	0.57476	1.38144	0.280063	2.32109	0.0597672	2.63937	0.0501485	3.39485	0.0128009	3.11812	0.0348078	3.48867	0.0199634	2.10929	0.00210284	1.52043	0.0715937	1.20171	0.38289
SV5_57H03		alpha-13					0.895926	0.6105	0.776257	0.015351	1.03428	0.906649	1.59349	0.122425	3.29725	0.0103861	3.26301	0.000643648	4.0348	0.00345634	4.35632	0.00797613	9.46287	0.000704975	5.22199	0.00216771	3.16491	0.00629838	2.5846	0.0022399
SV5_11H01	DN977230	MATE efflux family protein putative [Arabidopsis thaliana]	AT1G51340.1 | Symbols: | MATE efflux family protein | chr1:19035702-19038349 FORWARD	GO:0006855|multidrug transport	GO:0015238|drug transporter activity; GO:0015297|antiporter activity	GO:0012505|endomembrane system; GO:0016020|membrane	0.903921	0.621576	1.03558	0.866483	1.09766	0.629071	1.54602	0.0755384	2.01401	0.0399746	3.04647	0.007932	3.24185	0.000424279	3.56183	0.000613034	4.32292	0.000110954	2.23014	0.0355746	1.85643	0.0963098	1.36996	0.0208356
SV5_07F04		No hit					0.922524	0.329921	0.836463	0.141551	0.75632	0.0260879	1.03704	0.65259	1.72428	0.000714876	1.74528	0.0197435	2.16527	0.00473709	1.4771	0.25092	2.22603	0.000921623	1.37463	0.00921849	1.24103	0.00317403	1.11016	0.441721
SV5_59F12		No hit					1.06431	0.666667	0.757369	0.0493981	1.32356	0.13349	1.64864	0.128121	3.13991	0.00203613	6.15366	0.000472314	5.45158	0.00345883	5.07718	0.00667169	7.74549	4.74534e-05	5.03617	0.000104826	5.11899	0.00457931	5.10693	1.30181e-05
SV6_34B01	DN981122	aldose 1-epimerase - like protein [Arabidopsis thaliana] plasmodesmal receptor	AT3G47800.1 | Symbols: | aldose 1-epimerase family protein | chr3:17645956-17647983 FORWARD	GO:0006012|galactose metabolic process	GO:0004034|aldose 1-epimerase activity	GO:0012505|endomembrane system	0.977237	0.809176	0.841299	0.394139	0.887577	0.527045	0.966701	0.750833	1.08568	0.654561	1.54341	0.16735	3.14166	0.00933654	3.61588	0.026439	4.92866	0.00101494	2.5272	0.0765481	2.14258	0.0525609	1.34164	0.330086
SV5_39D02	DN977144	gibberellin-regulated protein GASA1 precursor - Arabidopsis thaliana	AT1G75750.1 | Symbols: GASA1 | GASA1 (GAST1 PROTEIN HOMOLOG 1) | chr1:28445474-28445945 REVERSE			GO:0009505|cellulose and pectin-containing cell wall	0.941179	0.721709	1.01575	0.937961	0.878947	0.627426	0.929039	0.845992	1.18508	0.404751	1.80138	0.0173169	3.00668	0.0017202	3.0518	0.00824987	7.84593	0.000221876	6.89991	0.00381233	4.61992	0.00386718	4.47392	0.00515326
SV5_44C08	DN977705	threonine deaminase [Nicotiana attenuata]	AT3G10050.1 | Symbols: OMR1 | OMR1 (L-O-METHYLTHREONINE RESISTANT 1); threonine ammonia-lyase | chr3:3099169-3101746 REVERSE	GO:0006566|threonine metabolic process; GO:0009097|isoleucine biosynthetic process	GO:0004794|L-threonine ammonia-lyase activity	GO:0009507|chloroplast	1.00375	0.977566	0.747856	0.201788	0.67246	0.126755	0.686424	0.0770987	1.28504	0.139794	1.3175	0.3586	1.90955	0.0682439	1.61298	0.242375	2.2315	0.0351138	2.01637	0.0288332	1.51103	0.0316316	1.11722	0.37741
SV5_46D08	DN977909	cytochrome P450 [Nicotiana tabacum]	AT3G26200.1 | Symbols: CYP71B22 | CYP71B22 (cytochrome P450, family 71, subfamily B, polypeptide 22); oxygen binding | chr3:9590584-9592209 FORWARD	GO:0006118|electron transport	GO:0019825|oxygen binding		1.13759	0.358847	0.87065	0.372565	0.75881	0.058418	0.906279	0.682549	1.91021	0.0444891	3.64166	0.0229147	7.35573	0.000257444	6.793	0.0224984	14.0369	0.000286733	10.5207	0.0101666	9.12197	1.68465e-06	8.33664	0.000549747
SV5_60G07	DN979385	AP2 domain containing protein RAP2.12 [Arabidopsis thaliana] cadmium-induced protein [Arabidopsis thaliana] ethylene responsive element binding protein [Fagus sylvatica]	AT4G34410.1 | Symbols: | AP2 domain-containing transcription factor, putative | chr4:16451996-16452802 FORWARD	GO:0006355|regulation of transcription, DNA-dependent	GO:0003677|DNA binding; GO:0003700|transcription factor activity	GO:0005634|nucleus	1.0316	0.919596	1.15114	0.683611	0.650694	0.327338	0.803064	0.710226	1.9376	0.0486053	1.52266	0.000705393	2.10673	7.89573e-05	2.39631	0.00925004	4.16152	0.000512226	2.07897	0.00879148	3.09441	0.000187396	2.86107	0.00515021
SV5_40G03	DN977361	P69C protein [Lycopersicon esculentum]	AT3G14067.1 | Symbols: | subtilase family protein | chr3:4658428-4660761 REVERSE	GO:0006508|proteolysis	GO:0004289|subtilase activity	GO:0012505|endomembrane system	1.07267	0.440563	1.24515	0.140574	2.28975	0.00426029	5.51408	0.0164855	21.5443	0.0010706	21.6199	0.00404708	32.6543	0.000924825	23.582	0.00184181	43.1606	0.00120843	12.8289	0.0135284	7.14201	0.00968462	9.12249	0.00554134
SV6_25E01	DN980390	Tyrosyl-tRNA synthetase [Nicotiana tabacum]	AT2G33840.1 | Symbols: | tRNA synthetase class I (W and Y) family protein | chr2:14322087-14324405 FORWARD	GO:0006418|tRNA aminoacylation for protein translation	GO:0004812|aminoacyl-tRNA ligase activity; GO:0005524|ATP binding		0.989948	0.913867	0.997524	0.932603	0.998674	0.985434	1.28185	0.164987	1.71933	0.0732635	1.49524	0.219156	1.59005	0.0444517	1.37836	0.133774	3.14454	0.00663046	1.8036	0.0948459	1.37382	0.227419	1.1768	0.0436239
SV6_47D09	DN982402		AT2G31670.1 | Symbols: | similar to unknown protein [Arabidopsis thaliana] (TAIR:AT1G51360.1); similar to Hypothetical protein [Oryza sativa] (GB:AAK55783.1); contains InterPro domain Stress responsive alpha-beta barrel; (InterPro:IPR013097); contains InterPro domain Dimeric alpha-beta barrel; (InterPro:IPR011008) | chr2:13479776-13480567 REVERSE				0.927599	0.749509	0.903068	0.398058	1.58227	0.0421555	1.7332	0.0603917	2.10481	0.0130947	2.25706	0.0791049	2.39141	0.0192571	2.55989	0.00150566	2.75327	0.000609497	1.21944	0.644616	1.24037	0.352276	0.927443	0.768394
SV6_16F06		No hit					0.948586	0.799387	1.12531	0.485246	1.52504	0.0103637	2.45451	0.0151824	3.4507	4.50445e-10	2.49931	0.00604966	2.50587	0.00286047	2.84818	0.000520719	2.63954	9.6602e-06	1.40078	0.41786	1.62187	0.204143	1.39644	0.269728
SV5_11H03	DN977240	CCR4-associated factor 1-like protein [Arabidopsis thaliana]	AT3G44260.1 | Symbols: | CCR4-NOT transcription complex protein, putative | chr3:15963200-15964042 REVERSE	GO:0009451|RNA modification	GO:0004540|ribonuclease activity	GO:0005634|nucleus	1.11675	0.452768	0.849256	0.366247	0.818168	0.338063	0.771154	0.220021	1.00283	0.9789	1.24116	0.391062	1.59924	0.0218407	1.61175	0.00233641	2.17364	0.000680058	1.40537	0.00221994	1.34394	0.0362198	1.40725	0.0361552
SV5_46G08	DN977945	sucrose synthase [Solanum tuberosum]	AT5G20830.2 | Symbols: SUS1, ASUS1, ATSUS1 | SUS1 (SUCROSE SYNTHASE 1); UDP-glycosyltransferase/ sucrose synthase | chr5:7050601-7054034 REVERSE	GO:0005986|sucrose biosynthetic process	GO:0008194|UDP-glycosyltransferase activity; GO:0016157|sucrose synthase activity		1.1681	0.392924	0.799611	0.492999	0.739279	0.224027	1.30882	0.488495	1.38463	0.248161	2.17837	0.0564219	1.60379	0.0453341	1.68843	0.0275871	2.19325	0.011337	2.0446	0.00227414	2.13682	0.000794911	2.97101	0.000151041
SV5_40D04		No hit					0.964545	0.676261	0.988393	0.935523	0.899448	0.664534	1.66801	0.0855215	7.40441	0.000809566	6.30375	3.53671e-06	6.09995	0.00381756	6.76684	0.00282987	19.8958	0.000165496	7.67103	0.00729	7.57547	0.00845716	7.32809	0.000369996
SV5_57G11	DN979101	transmembrane transport protein-like [Arabidopsis	AT3G10960.1 | Symbols: | xanthine/uracil permease family protein | chr3:3424991-3426730 REVERSE	GO:0006810|transport	GO:0022857|transmembrane transporter activity	GO:0016020|membrane	1.03447	0.809004	0.962618	0.824099	0.934167	0.837542	1.29011	0.400095	2.43419	0.0198348	2.87565	0.00202369	3.82594	0.00919671	3.46489	0.000782316	7.33331	0.00303135	2.40627	0.00335089	2.04785	0.0236703	2.2022	0.00209853
SV6_39H08	DN981681	sinapyl alcohol dehydrogenase [Populus tremuloides]	AT4G37990.1 | Symbols: ELI3, ELI3-2 | ELI3-2 (ELICITOR-ACTIVATED GENE 3) | chr4:17855958-17857382 FORWARD	GO:0009626|plant-type hypersensitive response			1.00853	0.965298	1.19269	0.187797	1.29101	0.0462484	1.51849	0.105024	0.563501	0.0437724	0.576517	0.134043	0.595246	0.0364565	0.589807	0.0926827	0.414899	0.000762161	0.608537	0.00305233	0.733117	0.105348	0.806643	0.0745229
SV5_57E02	DN979068	replication protein A1 [Arabidopsis thaliana]	AT5G61000.1 | Symbols: | replication protein, putative | chr5:24566908-24569867 REVERSE	GO:0006260|DNA replication	GO:0003676|nucleic acid binding; GO:0003677|DNA binding	GO:0005634|nucleus	0.914209	0.644373	1.36194	0.359106	1.03661	0.922262	1.22758	0.659543	2.87093	0.0280232	2.7266	0.0240482	2.75973	0.00713699	2.43721	0.0123747	4.59405	0.000206187	2.5219	0.00451228	1.31192	0.20264	1.521	0.0784683
SV5_57G06	DN979096	putative sterol dehydrogenase [Arabidopsis thaliana]	AT2G43420.1 | Symbols: | 3-beta hydroxysteroid dehydrogenase/isomerase family protein | chr2:18038570-18042013 REVERSE	GO:0006694|steroid biosynthetic process	GO:0003854|3-beta-hydroxy-delta5-steroid dehydrogenase activity	GO:0005783|endoplasmic reticulum	1.0209	0.920592	1.2303	0.243443	0.950776	0.800072	0.960637	0.869373	1.25522	0.385779	1.58815	0.11727	1.62492	0.0861139	1.68258	0.0126821	2.52249	0.00283551	2.19308	0.000902284	1.92814	0.00280234	2.0324	0.00199081
SV5_10F07	DN979761		AT1G61790.1 | Symbols: | OST3/OST6 family protein | chr1:22818055-22819095 FORWARD		GO:0015157|oligosaccharide transmembrane transporter activity	GO:0005783|endoplasmic reticulum	1.04688	0.668511	1.31879	0.0251966	1.31507	0.115816	1.50039	0.119559	2.06044	0.0243646	1.84264	0.0102523	1.92722	0.000837707	2.04798	0.00890645	2.20682	0.000411298	1.30132	0.0664619	1.13732	0.00247636	1.27941	0.0140257
SV6_11E07	DN983545		AT5G32440.1 | Symbols: | similar to unknown protein [Arabidopsis thaliana] (TAIR:AT1G80040.1); similar to Os06g0642900 [Oryza sativa (japonica cultivar-group)] (GB:NP_001058174.1); similar to Ubiquitin system component Cue; UBA-like [Medicago truncatula] (GB:ABE77893.1); contains InterPro domain UBA-like; (InterPro:IPR009060); contains InterPro domain Ubiquitin system component Cue; (InterPro:IPR…			GO:0009507|chloroplast	1.03471	0.776097	0.861479	0.021745	0.78434	0.00469474	0.966931	0.0697633	1.92773	8.80192e-06	2.82132	0.000380514	3.61237	4.05664e-05	3.00688	0.00312001	5.77025	3.85157e-05	1.69372	0.13623	1.5206	0.248942	1.77909	0.000741692
SV5_43H12		No hit					1.12902	0.387106	0.942077	0.562709	1.24685	0.433138	1.6696	0.267168	3.03157	0.0269093	2.87972	0.047351	2.76484	0.0224681	1.59099	0.484735	3.86511	0.00162125	2.23443	0.0512422	1.87861	0.140087	1.69805	0.137019
SV6_20F03	DN979895	protein phosphatase 2C [Arabidopsis thaliana]	AT4G03415.1 | Symbols: | protein phosphatase 2C family protein / PP2C family protein | chr4:1503788-1505508 REVERSE		GO:0015071|protein phosphatase type 2C activity	GO:0009507|chloroplast	0.900864	0.285976	0.780233	0.101824	0.673625	0.00230332	0.850795	0.413557	0.532858	0.00506161	0.511283	0.00819666	0.437	0.00281577	0.48368	0.0032446	0.315728	0.0013679	0.575932	0.0956034	0.624499	0.129334	0.723331	0.0594157
SV6_23A09	DN980144	UDP-glucose glucosyltransferase [Solanum tuberosum]	AT2G15480.1 | Symbols: UGT73B5 | UGT73B5 (UDP-glucosyl transferase 73B5); UDP-glycosyltransferase/ transferase, transferring glycosyl groups | chr2:6765899-6767534 FORWARD	GO:0051707|response to other organism	GO:0008194|UDP-glycosyltransferase activity; GO:0016757|transferase activity, transferring glycosyl groups	GO:0012505|endomembrane system	1.0511	0.751417	1.4267	0.142403	2.97184	0.000522495	2.1943	0.062575	0.335311	0.0617202	0.348142	0.0175356	0.435834	0.0177275	0.379423	0.0262979	0.181373	0.000959408	0.451535	0.00674362	0.415165	0.0143729	0.454002	0.0238195
SV5_10A12	DN979740		AT1G12600.1 | Symbols: | similar to ATUTR2/UTR2 (UDP-GALACTOSE TRANSPORTER 2) [Arabidopsis thaliana] (TAIR:AT4G23010.1); similar to hypothetical protein LOC664769 [Danio rerio] (GB:NP_001035084.1); similar to Os03g0118200 [Oryza sativa (japonica cultivar-group)] (GB:NP_001048771.1); contains InterPro domain UAA transporter; (InterPro:IPR013657) | chr1:4286412-4288857 REVERSE				0.957937	0.816176	0.639827	0.0141769	1.0372	0.60501	0.776645	0.2323	1.53886	0.0321059	1.43733	0.157601	1.83442	0.0622431	2.01701	0.0153561	2.24861	0.0198924	1.51051	0.230037	1.20321	0.597336	1.38592	0.0970031
SV5_45E10		lipid transfer protein precursor [Oryza sativa]					0.973827	0.859499	1.25129	0.20745	0.995455	0.983718	1.35812	0.241744	2.12453	0.0145351	3.69002	0.00401319	4.77324	0.00938895	6.84657	0.00281569	13.2289	0.0013707	4.55962	0.00503603	4.76367	0.0156841	5.08597	0.0512144
SV6_48G06	DN982531	50S Ribosomal protein L13 [Arabidopsis thaliana]	AT1G78630.1 | Symbols: EMB1473 | EMB1473 (EMBRYO DEFECTIVE 1473); structural constituent of ribosome | chr1:29580890-29582299 FORWARD	GO:0006412|translation; GO:0009793|embryonic development ending in seed dormancy	GO:0003735|structural constituent of ribosome	GO:0005840|ribosome	0.995642	0.969566	0.911427	0.478719	1.09257	0.556358	0.759197	0.404523	0.435107	0.00551661	0.468902	0.0342955	0.710849	0.0294576	0.683848	0.0255928	0.412692	0.0216179	0.720647	0.375701	0.896941	0.625445	0.798305	0.352835
SV6_02A10		alpha-13					0.918221	0.557214	0.843666	0.125171	1.06331	0.230095	1.7288	0.0336013	3.3402	0.00441551	3.14149	0.000248058	5.04277	0.00135075	4.44236	0.0122019	8.71397	0.00152183	3.6908	0.0143675	2.67546	0.00231416	2.131	1.42995e-05
SV5_09E06		Nt-gh3 deduced protein [Nicotiana tabacum]					1.01861	0.901928	1.1942	0.174956	0.916944	0.747673	0.987497	0.972364	1.46929	0.120331	1.54273	0.167364	1.72513	0.0419983	1.85099	0.010173	2.50649	0.00251032	1.28268	0.342525	1.23994	0.205218	1.10225	0.655677
SV5_43D10	DN977622	Contains similarity to pigpen protein from Mus musculus	AT1G76020.1 | Symbols: | similar to unknown protein [Arabidopsis thaliana] (TAIR:AT1G20225.1); similar to unknown [Solanum tuberosum] (GB:ABB55396.1); contains InterPro domain Thioredoxin-like fold; (InterPro:IPR012336); contains InterPro domain Thioredoxin fold; (InterPro:IPR012335) | chr1:28535904-28537203 REVERSE			GO:0012505|endomembrane system	0.956949	0.669643	0.848666	0.111945	0.751241	0.085815	1.13625	0.594874	1.2143	0.103952	1.50048	0.115926	1.62722	0.00295174	1.62453	0.0176307	2.00247	0.00155172	1.81273	0.0179384	1.55147	0.0095633	0.998439	0.992584
SV5_05C10	DN979429	Microsomal signal peptidase 25 kDa subunit	AT2G39960.1 | Symbols: | microsomal signal peptidase 25 kDa subunit, putative (SPC25) | chr2:16688744-16690569 REVERSE	GO:0006465|signal peptide processing	GO:0009003|signal peptidase activity	GO:0005783|endoplasmic reticulum	1.17503	0.344166	1.08723	0.126971	1.13539	0.00259912	1.28474	0.101118	1.72895	6.44013e-05	1.73141	0.0105221	1.81008	0.0188762	1.40886	0.255636	2.26166	0.00109959	1.52214	0.000306677	1.26957	0.486778	1.32473	0.172593
SV5_11G09	DN976947	alpha galactosyltransferase [Trigonella foenum-graecum]	AT2G22900.1 | Symbols: | galactosyl transferase GMA12/MNN10 family protein | chr2:9751439-9753273 REVERSE		GO:0016740|transferase activity; GO:0016757|transferase activity, transferring glycosyl groups	GO:0005794|Golgi apparatus	1.03658	0.728549	0.95241	0.230159	1.08745	0.409155	3.31663	0.000661951	4.90128	7.23694e-05	3.15922	0.000302354	3.27097	0.00048209	3.91132	1.97041e-06	7.20683	4.77001e-06	5.54709	0.00165504	4.8339	0.0233238	6.46892	0.00899272
SV5_39G08	DN977186	prolylcarboxypeptidase-like protein [Arabidopsis thaliana]	AT5G22860.1 | Symbols: | serine carboxypeptidase S28 family protein | chr5:7639514-7642948 REVERSE	GO:0006508|proteolysis	GO:0008233|peptidase activity	GO:0012505|endomembrane system	0.854154	0.465424	0.99553	0.979822	0.704542	0.145638	1.497	0.337567	4.42744	0.00114792	4.76036	0.00652749	7.22776	0.00177134	6.8075	0.00913965	11.1162	2.14101e-06	5.27884	0.00209346	3.45784	0.00944173	2.61706	0.000414716
SV6_43H06		nonspecific lipid transfer protein [Pinus taeda]					1.13029	0.52949	1.65185	0.022841	2.65746	0.00324585	5.01611	0.00254805	10.8778	4.98571e-06	11.1158	1.26904e-09	10.5881	4.19949e-05	8.29222	0.000178466	19.5507	2.59585e-05	8.59847	0.011701	6.25019	0.0175924	3.25586	0.000444649
SV5_45E01		No hit					0.960543	0.591726	1.11562	0.219731	1.27133	0.0574303	1.60048	0.000148534	2.65703	0.012014	1.87095	0.00669997	2.16733	0.00361688	2.26265	0.000400477	2.15184	0.00683031	1.2801	0.0179672	1.17877	0.108507	1.24856	0.0438753
SV6_07C08		No hit					0.964756	0.822286	1.08885	0.654486	1.47926	0.0508849	1.67119	0.168905	0.901079	0.660415	0.686367	0.371038	0.825748	0.339789	0.773405	0.357602	0.377831	0.0240979	0.444845	0.158066	0.75267	0.371254	0.700827	0.267131
SV6_12D06	DN983612	SERINE CARBOXYPEPTIDASE II-3 PRECURSOR [Hordeum vulgare]	AT2G35770.1 | Symbols: SCPL28 | SCPL28 (serine carboxypeptidase-like 28); serine carboxypeptidase | chr2:15041258-15043576 REVERSE	GO:0006508|proteolysis	GO:0004185|serine carboxypeptidase activity	GO:0012505|endomembrane system	1.01753	0.934439	1.1919	0.109365	1.06528	0.55047	1.65959	0.0578385	4.25115	1.11027e-06	5.98188	6.69834e-09	8.91342	0.000143403	11.3677	0.000110237	20.4508	0.00133305	14.1761	0.000133673	9.51444	1.22317e-09	4.12896	0.0151899
SV6_27E07							0.958924	0.861955	1.33546	0.181276	2.14321	0.0223259	5.95014	0.00229336	16.116	0.00072767	14.7176	0.000118549	15.7939	0.00473774	12.8759	0.00452841	30.2802	0.000367277	11.5007	0.0181816	8.99298	0.000866403	10.5106	0.00887313
SV5_46D06	DN977907	pectinesterase like protein [Arabidopsis thaliana]	AT5G66920.1 | Symbols: SKS17 | SKS17 (SKU5 Similar 17); copper ion binding / oxidoreductase | chr5:26740189-26742596 FORWARD		GO:0005507|copper ion binding; GO:0016491|oxidoreductase activity	GO:0012505|endomembrane system	1.24145	0.00722068	1.05934	0.510419	1.42237	0.0352687	1.43679	0.0108612	1.66072	0.000385028	2.20097	0.00681908	2.18006	0.000314277	2.04228	0.0200301	1.88968	0.00267389	1.43606	4.69582e-05	1.24523	0.204459	1.12961	0.482081
SV5_45D09	DN977814		AT4G15080.1 | Symbols: | zinc finger (DHHC type) family protein | chr4:8609081-8612225 REVERSE		GO:0008270|zinc ion binding	GO:0012505|endomembrane system	1.16613	0.332103	0.98461	0.925586	0.840787	0.307478	0.907283	0.656402	1.28335	0.256201	1.42739	0.26718	1.41372	0.0646073	1.64011	0.185867	2.38143	0.000132871	1.77729	0.00290199	1.27055	0.397276	1.5914	0.135948
SV5_60C09	DN979339		AT4G34100.1 | Symbols: | protein binding / zinc ion binding | chr4:16330595-16334869 FORWARD		GO:0005515|protein binding; GO:0008270|zinc ion binding	GO:0009507|chloroplast	0.88565	0.486368	0.572599	0.0262949	0.753019	0.0479528	1.98502	0.00250136	5.74731	3.07634e-10	7.22369	0.000166419	6.49115	4.52473e-06	6.3603	9.33383e-05	9.52385	0.000246245	11.1127	0.000260408	9.23248	0.000301174	3.88959	0.0291981
SV6_01H02	DN982748	lipase putative [Arabidopsis thaliana]	AT1G51440.1 | Symbols: | lipase class 3 family protein | chr1:19074639-19076222 FORWARD	GO:0006629|lipid metabolic process	GO:0004806|triacylglycerol lipase activity	GO:0009507|chloroplast	0.916156	0.331791	0.990694	0.885663	0.902621	0.424027	1.17226	0.146855	2.32615	0.003731	1.59815	0.000703063	1.63922	0.000426756	1.65335	2.91971e-05	2.15532	1.36448e-05	1.4064	0.0478178	1.37145	0.0278069	1.49593	0.0629418
SV6_07E12	DN983214	leucoanthocyanidin dioxygenase 2 putative [Arabidopsis thaliana]	AT1G55290.1 | Symbols: | oxidoreductase, 2OG-Fe(II) oxygenase family protein | chr1:20629875-20631064 REVERSE		GO:0016706|oxidoreductase activity, acting on paired donors, with incorporation or reduction of molecular oxygen, 2-oxoglutarate as one donor, and incorporation of one atom each of oxygen into both donors		0.94386	0.643076	0.991258	0.919233	1.70424	0.0216646	0.759075	0.272728	0.42416	0.00965082	0.585974	0.134878	0.77925	0.545958	0.704752	0.246109	0.564657	0.056068	0.794575	0.222185	0.722285	0.351813	0.708887	0.104343
SV6_37B10		Predicted permease [Clostridium acetobutylicum]					0.81693	0.757431	1.20575	0.383491	1.11766	0.409008	1.16895	0.631196	2.04245	0.0405143	1.86838	0.139866	1.87764	0.0188044	1.95732	0.0414683	2.58529	0.0154219	1.90915	0.096467	2.49064	0.0271402	1.88828	0.0960123
SV5_40B05	DN977303	casein kinase putative [Arabidopsis thaliana]	AT2G25760.1 | Symbols: | protein kinase family protein | chr2:10992196-10995730 REVERSE	GO:0006468|protein amino acid phosphorylation	GO:0016301|kinase activity		1.05895	0.69956	0.93584	0.785206	0.666424	0.165307	1.03774	0.855225	1.67532	0.008607	2.19278	0.0702609	2.04536	0.00843942	1.44801	0.143551	3.5768	0.011127	2.45074	0.0115134	2.07229	0.0118538	1.86007	0.0519954
SV6_30D05	DN980863	RNA binding protein 31 [Nicotiana plumbaginifolia]	AT2G37220.1 | Symbols: | 29 kDa ribonucleoprotein, chloroplast, putative / RNA-binding protein cp29, putative | chr2:15642059-15643410 REVERSE	GO:0009409|response to cold	GO:0003723|RNA binding	GO:0009507|chloroplast	0.95856	0.822587	1.22668	0.31822	1.91418	0.0017955	1.39139	0.37805	0.588492	0.0623934	0.476149	0.0371487	0.64677	0.13898	0.787238	0.38346	0.694483	0.14799	0.666973	0.51988	0.832722	0.604201	0.733884	0.303263
SV5_44D03	DN977712	signal peptidase [Arabidopsis thaliana]	AT5G27430.1 | Symbols: | signal peptidase subunit family protein | chr5:9687473-9689188 FORWARD	GO:0006465|signal peptide processing	GO:0009003|signal peptidase activity	GO:0005787|signal peptidase complex; GO:0012505|endomembrane system; GO:0016021|integral to membrane	0.99075	0.923189	1.01798	0.555808	1.069	0.452421	1.25853	0.168637	2.00768	0.00489473	2.15553	0.0336519	2.22861	0.0447858	1.89565	0.159788	3.18758	0.00125227	2.68289	0.00041098	2.28473	0.000821875	1.97386	0.0116967
SV6_02F11	DN982817	expansin-like protein [Arabidopsis thaliana]	AT5G39280.1 | Symbols: ATEXP23, ATHEXP ALPHA 1.17, ATEXPA23 | ATEXPA23 (ARABIDOPSIS THALIANA EXPANSIN A23) | chr5:15747941-15748934 REVERSE	GO:0009826|unidimensional cell growth; GO:0009828|cellulose and pectin-containing cell wall loosening; GO:0009831|cellulose and pectin-containing cell wall modification during multidimensional cell growth		GO:0005576|extracellular region	1.09898	0.420022	0.676629	0.00707236	0.911284	0.683724	1.09729	0.607235	1.67969	0.0333606	1.89945	0.0374585	1.56999	0.120743	1.56812	0.0601486	2.1362	0.0138004	1.50284	0.0231239	1.28426	0.195406	1.22486	0.0879464
SV5_09F06		No hit					0.835236	0.349442	0.842797	0.27307	0.891908	0.608041	1.56939	0.10066	2.78132	0.00103506	2.49475	0.0083851	2.80762	0.000556079	3.72823	9.10951e-05	4.55082	0.000913436	2.43684	0.0656465	2.34408	0.0234359	1.93449	0.0228227
SV5_35D11	DN976767	gibberellin regulatory protein [Arabidopsis thaliana] lateral suppressor protein [Lycopersicon esculentum] SCARECROW [Pisum sativum]	AT5G48150.2 | Symbols: PAT1 | PAT1 (PHYTOCHROME A SIGNAL TRANSDUCTION 1); transcription factor | chr5:19539723-19541279 REVERSE		GO:0003700|transcription factor activity		1.0114	0.938802	0.55189	0.020584	0.47994	0.0323535	0.858135	0.590189	1.28672	0.176852	1.20913	0.424077	1.6779	0.00407522	1.71381	0.187012	3.11875	5.11346e-07	1.68024	0.0553534	1.60732	0.0807026	1.62	0.00445612
SV6_19D07	DN984159	gamma-thionin [Lycopersicon esculentum]	AT2G02130.1 | Symbols: PDF2.3, LCR68 | LCR68/PDF2.3 (Low-molecular-weight cysteine-rich 68); protease inhibitor | chr2:540070-540406 FORWARD	GO:0006952|defense response	GO:0030414|protease inhibitor activity	GO:0012505|endomembrane system	1.03446	0.828598	1.41035	0.0932674	3.61801	0.000790611	2.70177	0.0169193	0.473797	0.103226	0.685315	0.214829	0.844809	0.221811	0.890934	0.682009	1.21928	0.41679	1.07865	0.846067	1.11653	0.551173	1.0511	0.730573
SV5_06F11	DN979536		AT1G68510.1 | Symbols: LBD42 | LOB domain protein 42 / lateral organ boundaries domain protein 42 (LBD42) | chr1:25710696-25711667 FORWARD				1.03962	0.879002	1.0238	0.915798	0.647828	0.117948	0.759431	0.421676	1.47754	0.415458	1.70139	0.156019	3.02635	0.0685662	0.689487	0.811872	2.17702	0.138845	1.62936	0.322985	0.849455	0.213867	1.15181	0.581089
SV6_11H08	DN983571	Putative serine carboxypeptidase [Oryza sativa]	AT2G22960.1 | Symbols: | serine carboxypeptidase S10 family protein | chr2:9777974-9780012 FORWARD	GO:0006508|proteolysis	GO:0004185|serine carboxypeptidase activity	GO:0012505|endomembrane system	1.06321	0.526581	1.17902	0.250758	1.471	0.135376	1.08464	0.747865	0.542046	0.00119962	0.76213	0.349825	0.75777	0.202804	0.695374	0.0223695	0.440972	1.13042e-05	0.821059	0.118758	0.758721	0.0102231	0.903433	0.325682
SV5_57E10	DN979076	Putative SCARECROW gene regulator-like [Oryza sativa GIA	AT5G48150.2 | Symbols: PAT1 | PAT1 (PHYTOCHROME A SIGNAL TRANSDUCTION 1); transcription factor | chr5:19539723-19541279 REVERSE		GO:0003700|transcription factor activity		1.08126	0.695316	0.765835	0.266051	0.415016	0.00179053	0.548893	0.255837	0.98176	0.95235	0.964721	0.900947	1.50617	0.00555277	2.02424	0.0904928	2.8021	0.00574	1.63802	0.0291237	2.14802	0.00764954	2.08595	0.000446254
SV6_40A04	DN981689	UDP-glucose glucosyltransferase [Solanum tuberosum]	AT2G36800.1 | Symbols: UGT73C5, DOGT1 | DOGT1 (DON-GLUCOSYLTRANSFERASE); UDP-glycosyltransferase/ transferase, transferring glycosyl groups | chr2:15430572-15432059 REVERSE		GO:0008194|UDP-glycosyltransferase activity; GO:0016757|transferase activity, transferring glycosyl groups		0.939356	0.639157	1.36512	0.0327775	2.47169	0.000605047	1.86272	0.118192	0.46784	0.0382151	0.440132	0.0745086	0.479117	0.086315	0.389146	0.0554342	0.306941	0.00422932	0.580297	0.0127837	0.647033	0.00197852	0.565654	0.0167274
SV5_43E06		lipid transfer protein [Ricinus communis]					0.927534	0.587451	0.921205	0.699388	0.911505	0.571268	1.06493	0.714265	1.39424	0.14895	1.93486	0.00572358	2.98348	0.0064551	4.37627	0.00801053	9.06997	0.00507354	3.37667	0.00329156	3.32691	0.0246051	3.65779	0.0763309
SV6_47F03	DN982420	putative C-4 sterol methyl oxidase [Arabidopsis	AT4G12110.1 | Symbols: ATSMO1, ATSMO1-1, SMO1-1 | SMO1-1 (STEROL-4ALPHA-METHYL OXIDASE 1-1); catalytic | chr4:7254191-7255998 FORWARD		GO:0003824|catalytic activity		0.958584	0.759997	1.53432	0.00601078	2.78073	0.00509488	1.68518	0.108502	0.348439	0.0246288	0.352911	0.00536164	0.450523	2.99709e-05	0.477839	0.0182063	0.217235	0.000486147	0.458814	0.0234707	0.633301	0.0595621	0.616898	0.0398053
SV6_16B04		No hit					0.97581	0.902015	1.15192	0.362963	1.24732	0.166962	1.60075	0.117079	0.99733	0.983737	0.836229	0.503988	0.661857	0.152627	0.731495	0.150601	0.499574	0.000429226	0.621254	0.285475	0.826115	0.59774	0.795211	0.43261
SV6_24H03	DN980331	MRP-like ABC transporter [Arabidopsis thaliana]	AT2G47800.1 | Symbols: EST3, ATMRP4 | ATMRP4 (Arabidopsis thaliana multidrug resistance-associated protein 4) | chr2:19582014-19587453 FORWARD	GO:0009624|response to nematode		GO:0005774|vacuolar membrane	1.02159	0.901008	1.0185	0.685659	1.5063	0.00205906	1.34161	0.0607829	0.610331	0.020203	0.631249	0.0225372	0.546331	0.00772968	0.634235	0.0701469	0.473501	0.00146695	0.644107	0.14453	0.669366	0.224529	0.770833	0.271512
SV5_59E04	DN979262	putative WD-repeat protein [Arabidopsis thaliana]	AT1G80490.1 | Symbols: TPR1 | TPR1 (TOPLESS-RELATED 1) | chr1:30265986-30271338 REVERSE	GO:0010072|primary shoot apical meristem specification		GO:0012505|endomembrane system	0.925494	0.766092	1.19189	0.37723	1.03599	0.861731	1.31655	0.352217	2.75355	0.0227778	3.97349	0.000259109	3.42363	0.0171213	3.4479	0.00792442	4.22743	0.000821972	2.02944	0.000495975	1.57468	0.00917533	1.50424	0.0711047
SV5_51B07	DN978461	defective chloroplasts and leaves (DCL) proteinputative [Arabidopsis thaliana]	AT5G62440.1 | Symbols: | similar to defective chloroplasts and leaves protein-related / DCL protein-related [Arabidopsis thaliana] (TAIR:AT1G45230.1); similar to expressed protein [Oryza sativa (japonica cultivar-group)] (GB:ABF94367.1); similar to Os03g0187000 [Oryza sativa (japonica cultivar-group)] (GB:NP_001049206.1) | chr5:25089846-25091143 REVERSE	GO:0009790|embryonic development; GO:0017126|nucleologenesis; GO:0051302|regulation of cell division		GO:0005634|nucleus	0.952539	0.741681	1.14905	0.00943338	0.980412	0.932229	1.36611	0.259174	2.18598	0.000194455	1.97908	0.00564432	1.88114	0.0653435	2.03446	0.0346462	3.24885	0.00268102	1.53908	0.0378425	1.11306	0.372284	0.935636	0.656519
SV5_43F06	DN977642		AT5G05140.1 | Symbols: | transcription elongation factor-related | chr5:1520354-1522298 FORWARD				1.0121	0.873517	1.12205	0.228336	0.810976	0.0189641	1.14348	0.143318	1.36317	0.0592928	1.31675	0.255231	1.6787	0.00083438	1.87536	0.0825757	3.92296	0.000617628	3.04798	0.00448505	3.55535	0.011106	3.71851	0.00517098
SV5_56C08	DN978954	v-ATPase subunit D (vATPD) [Arabidopsis thaliana]	AT3G58730.1 | Symbols: | (VACUOLAR ATP SYNTHASE SUBUNIT D); hydrogen ion transporting ATP synthase, rotational mechanism / hydrogen ion transporting ATPase, rotational mechanism | chr3:21729472-21730257 REVERSE	GO:0015986|ATP synthesis coupled proton transport	GO:0046933|hydrogen ion transporting ATP synthase activity, rotational mechanism; GO:0046961|hydrogen ion transporting ATPase activity, rotational mechanism	GO:0005774|vacuolar membrane	0.883711	0.548034	0.874465	0.335176	1.06279	0.737885	2.21568	0.000409347	5.87562	5.9192e-06	8.57696	7.30023e-08	7.72034	3.32859e-06	9.36331	0.000228146	14.5458	0.000238629	9.04416	0.000632611	6.80739	0.000208981	4.17617	0.000420763
SV5_07B03		No hit					0.954911	0.762529	0.689742	0.00330811	0.53951	0.0144366	0.712022	0.150662	1.22804	0.222941	1.38267	0.20793	1.47947	0.0888916	0.411382	0.525544	1.80466	0.00443278	1.29514	0.194469	1.11127	0.709583	0.917979	0.721891
SV6_46F03	DN982324	endopeptidase Clp ATP-binding chain B precursor chloroplast [Lycopersicon esculentum]	AT5G50920.1 | Symbols: ATHSP93-V, HSP93-V, CLPC, DCA1 | CLPC (HEAT SHOCK PROTEIN 93-V); ATP binding / ATPase | chr5:20732936-20737026 REVERSE	GO:0006510|ATP-dependent proteolysis; GO:0009658|chloroplast organization and biogenesis; GO:0010380|regulation of chlorophyll biosynthetic process; GO:0045037|protein import into chloroplast stroma	GO:0005524|ATP binding; GO:0016887|ATPase activity	GO:0005739|mitochondrion; GO:0009507|chloroplast; GO:0009535|chloroplast thylakoid membrane; GO:0031897|Tic complex	0.891786	0.4853	0.780754	0.0663822	0.857803	0.0327549	0.799187	0.211292	0.563775	0.000445662	0.53585	0.00153721	0.491291	0.00124424	0.579583	0.00427604	0.650583	0.0752583	0.637489	0.192307	0.666504	0.329843	0.711714	0.180342
SV6_20B01	DN979844	putative CER1 [Oryza sativa]	AT1G02205.2 | Symbols: CER1 | CER1 (ECERIFERUM 1) | chr1:418818-422154 FORWARD	GO:0042335|cuticle development			1.07425	0.193421	0.853401	0.150978	1.00731	0.92646	0.943032	0.317736	0.43493	1.84521e-08	0.565398	0.00606446	0.469668	0.00266407	0.379281	9.20871e-05	0.337525	0.00333592	0.63037	0.0520625	0.665798	0.105408	0.694936	0.0223743
SV6_16H08		No hit					0.982987	0.929422	0.942938	0.488788	0.921346	0.181616	1.07818	0.669421	1.37261	5.03757e-05	1.73989	0.0149549	1.74917	0.0209974	2.00183	0.000463356	2.66676	0.000152058	1.81632	0.327252	1.94466	0.137844	1.53519	0.0441339
SV5_44D10	DN977719	phytochrome A signal transduction 1 protein [Arabidopsis thaliana] nuclear transcription factor SLN1 [Hordeum vulgare] gibberellin-insensitive protein OsGAI [Oryza sativa]	AT1G50600.1 | Symbols: SCL5 | SCL5; transcription factor | chr1:18741066-18743215 REVERSE	GO:0045449|regulation of transcription	GO:0003700|transcription factor activity		0.982757	0.862209	0.788291	0.137105	0.518649	0.00323672	0.65366	0.0660364	1.1372	0.480267	1.01068	0.972222	1.42034	0.145112	2.10763	0.0395204	2.29825	0.0119217	1.46859	0.132266	1.97179	0.00109485	1.91394	0.000984017
SV5_37B05	DN976929	CBL-interacting protein kinase 11 [Arabidopsis thaliana]	AT2G30360.1 | Symbols: SIP4, SnRK3.22, PKS5, CIPK11 | CIPK11 (SNF1-RELATED PROTEIN KINASE 3.22, SOS3-INTERACTING PROTEIN 4); kinase | chr2:12944342-12945649 REVERSE	GO:0006468|protein amino acid phosphorylation; GO:0007165|signal transduction	GO:0016301|kinase activity		0.990013	0.960089	0.821928	0.327804	0.484582	0.0633399	0.987274	0.976653	0.99182	0.979956	0.945897	0.760379	1.39711	0.010928	2.14431	0.0414043	2.64234	0.00341622	1.39903	0.0551181	1.33557	0.0777596	1.94918	0.058895
SV6_28F02		No hit					1.05562	0.405543	0.730223	0.0890837	0.680665	0.00143038	0.703874	0.00363487	0.584406	0.00198655	0.56942	0.00885328	0.497707	0.00179786	0.472072	0.000170681	0.548628	0.00100214	0.812633	0.000570093	0.805792	0.208042	0.91657	0.400563
SV6_25H10	DN980435	katanin (CAD ATPase (AAA1)) [Arabidopsis thaliana]	AT2G34560.2 | Symbols: | katanin, putative | chr2:14567345-14569774 FORWARD	GO:0019538|protein metabolic process	GO:0005524|ATP binding; GO:0016887|ATPase activity		0.886847	0.621069	0.944052	0.595746	1.22007	0.21008	0.859278	0.499647	0.46916	0.0140896	0.429261	0.0619918	0.48317	0.0178449	0.45485	0.0846803	0.258972	0.00066542	0.407888	0.00817149	0.412104	0.0246626	0.55984	0.000285551
SV6_11E09		No hit					0.923076	0.319586	1.24942	0.126585	0.568455	0.0191404	1.04839	0.893672	1.3825	0.377122	3.71772	0.000227067	3.88033	0.00855469	2.03603	0.0190728	2.06957	0.0020388	1.78686	0.11689	4.87591	0.0413379	9.86568	7.88271e-05
SV6_19E04	DN984164	ferredoxin I [Solanum tuberosum]	AT1G60950.1 | Symbols: ATFD2, FED A | FED A (FERREDOXIN 2); electron carrier/ iron ion binding | chr1:22448230-22448676 FORWARD	GO:0009416|response to light stimulus; GO:0009767|photosynthetic electron transport	GO:0005506|iron ion binding; GO:0009055|electron carrier activity	GO:0009570|chloroplast stroma	1.11281	0.342061	0.818683	0.0134666	2.78608	3.15519e-08	1.49494	0.0157821	0.37263	0.00115457	0.509984	0.00101124	1.01817	0.859189	1.0029	0.959262	0.862375	0.329858	0.671586	0.0299413	0.787019	0.0121285	0.814442	0.124057
SV5_38E11	DN977069	FPF1 protein [Sinapis alba] beta-galactosidase alpha-peptide [Cloning vector pDB31]	AT5G24860.1 | Symbols: FPF, FPF1 | FPF1 (FLOWERING PROMOTING FACTOR 1) | chr5:8541825-8542157 FORWARD				1.08915	0.548114	1.01918	0.903118	1.04684	0.860837	1.05336	0.761936	1.95593	0.00574567	3.43789	0.00972846	6.42964	0.126309	2.31855	0.0281897	1.83423	0.00303659	1.22692	0.20434	0.998112	0.99382	1.16886	0.28391
SV6_10C12		No hit					1.16926	0.428229	1.10119	0.734835	1.72317	0.176622	3.25318	0.0328214	7.11415	0.00103493	8.66617	0.00158369	6.04801	0.00984803	6.43219	0.0201478	9.35858	1.07139e-05	4.69451	0.00780818	2.86104	0.0804193	2.66971	0.0455033
SV5_47E06		No hit					1.07605	0.451772	1.5043	0.0255088	1.67273	0.00307333	1.66925	0.0454803	2.37324	0.00216198	2.60541	0.0131831	2.51762	0.000266411	2.53624	0.0318679	2.87135	0.00168834	2.43492	2.07898e-05	1.63737	0.00962221	2.04757	0.00981632
SV5_45C08		No hit					0.912787	0.67884	0.687172	0.00202749	0.430656	0.0106123	0.959997	0.922169	1.80712	0.0835748	1.36625	0.261685	1.86792	0.0063872	2.09315	0.0620681	3.1541	0.00205106	1.96798	0.106047	2.10361	0.0698916	1.96791	0.00281066
SV5_48E04	DN978109	cysteine proteinase inhibitor Scb - common sunflower	AT2G31980.1 | Symbols: | cysteine proteinase inhibitor-related | chr2:13616323-13616847 REVERSE		GO:0004869|cysteine protease inhibitor activity	GO:0012505|endomembrane system	0.880887	0.0918283	0.631484	0.0126134	0.69164	0.109194	0.839856	0.417955	1.10745	0.403759	0.918669	0.592692	1.3281	0.30301	1.33547	0.0330455	2.38772	0.00264907	1.74695	0.0951186	2.22102	0.112498	1.79081	0.235222
SV6_28E11	DN980689	pEARLI 1-like protein [Arabidopsis thaliana]	AT2G45180.1 | Symbols: | protease inhibitor/seed storage/lipid transfer protein (LTP) family protein | chr2:18633451-18633855 FORWARD	GO:0006869|lipid transport	GO:0008289|lipid binding	GO:0009535|chloroplast thylakoid membrane	1.12198	0.538984	0.638422	0.0543445	1.68327	0.000872469	1.0647	0.689414	0.251661	0.000122087	0.378617	0.0405773	0.509917	0.130873	0.526541	0.068619	0.28661	1.92148e-06	0.692601	0.171014	0.597884	0.0699624	0.682528	0.00840425
SV6_47A04	DN982361	thioredoxin-like protein CDSP32 (Chloroplast Drought-induced Stress Protein of 32kDa) [Solanum tuberosum]	AT1G76080.1 | Symbols: ATCDSP32, CDSP32 | ATCDSP32/CDSP32 (CHLOROPLASTIC DROUGHT-INDUCED STRESS PROTEIN OF 32 KD); thiol-disulfide exchange intermediate | chr1:28552957-28554242 REVERSE	GO:0045454|cell redox homeostasis	GO:0030508|thiol-disulfide exchange intermediate activity	GO:0009507|chloroplast	0.888883	0.315526	0.611681	0.0342994	0.90576	0.236937	0.669926	0.269562	0.2947	0.00613042	0.373454	0.0213673	0.35593	0.000117766	0.444216	4.87506e-05	0.393231	0.00156809	0.821866	0.413194	0.622118	0.0598499	0.549867	0.00197389
SV6_06H10	DN983162		AT1G15380.2 | Symbols: | lactoylglutathione lyase | chr1:5290950-5292282 FORWARD	GO:0005975|carbohydrate metabolic process	GO:0004462|lactoylglutathione lyase activity		0.943753	0.642389	0.728338	0.001121	0.794566	0.129412	0.640042	0.0880925	0.449192	0.0185427	0.46851	0.00948274	0.624638	0.103675	0.569413	0.0242724	0.365227	0.000115564	0.618843	0.296222	0.587315	0.323375	0.629851	0.329694
SV6_29A01	DN980727		gi|92869251|gb|ABE79092.1| Protein SCAR1 , related [Medicago truncatula]				0.962693	0.761689	1.01755	0.761287	0.874355	0.0928388	0.844284	0.408261	0.61788	0.135987	0.539844	0.0609554	0.603877	0.0480675	0.601464	0.0419776	0.469317	0.0121102	0.655998	0.131503	0.759503	0.0692715	0.692078	0.0858869
SV5_04G02	DN978323	extensin-like protein - cowpea (fragment) U88 [Human herpesvirus 6] histidine-rich protein [Plasmodium lophurae]	gi|147857446|emb|CAN78649.1| hypothetical protein [Vitis vinifera]				0.926876	0.523506	0.680668	0.0517574	1.02074	0.881924	1.31644	0.302311	2.03059	0.00261293	2.62595	0.00179943	3.87247	3.72668e-06	5.01227	0.000356981	8.42663	1.73273e-06	3.35307	0.00750786	2.66403	0.00270884	2.64942	0.000441507
SV6_08G05	DN983308	nhp2-like protein [Arabidopsis thaliana]	AT5G08180.1 | Symbols: | ribosomal protein L7Ae/L30e/S12e/Gadd45 family protein | chr5:2631844-2633375 REVERSE	GO:0042254|ribosome biogenesis and assembly	GO:0003723|RNA binding	GO:0030529|ribonucleoprotein complex	1.06488	0.691632	1.87245	0.000479552	0.985548	0.906228	0.979438	0.930563	0.761307	0.10983	0.595869	0.0747838	0.605081	0.10552	0.580126	0.109545	0.460747	0.0141385	0.642196	0.163405	0.705168	0.344153	0.682163	0.116131
SV6_38B02		BLASTN Hordeum vulgare seedling shoot EST library					0.998188	0.972791	1.02075	0.783846	0.971724	0.778003	1.20494	0.166255	1.47306	0.0360265	2.31496	0.0140873	1.80664	0.0159961	1.87786	0.0316819	2.81914	0.00254099	1.84727	0.0554465	1.84906	0.0748697	1.09055	0.412091
SV6_40A11	DN981696	LYTB-like protein precursor [Adonis palaestina]	AT4G34350.1 | Symbols: ISPH, CLB6 | CLB6 (CHLOROPLAST BIOGENESIS 6); 4-hydroxy-3-methylbut-2-en-1-yl diphosphate reductase | chr4:16428685-16431042 REVERSE	GO:0019288|isopentenyl diphosphate biosynthetic process, mevalonate-independent pathway; GO:0046677|response to antibiotic	GO:0051745|4-hydroxy-3-methylbut-2-en-1-yl diphosphate reductase activity	GO:0009570|chloroplast stroma	0.908101	0.45306	0.596908	0.00477282	1.05545	0.516658	0.682737	0.20515	0.272777	0.00965342	0.277431	0.00909359	0.403874	0.00580877	0.36203	0.085181	0.340191	0.00556186	0.509019	0.000809672	0.509027	0.00226629	0.503818	0.00822433
SV6_04B05	DN982936		AT2G25110.1 | Symbols: SDF2 | MIR domain-containing protein | chr2:10691507-10692917 FORWARD			GO:0005783|endoplasmic reticulum; GO:0016020|membrane	0.963791	0.675837	1.1689	0.164305	1.06448	0.444777	1.40737	0.0393418	1.96145	0.000276287	1.80807	0.000792327	1.75209	0.00782859	1.89634	0.00168628	2.43008	0.000363657	1.3381	0.0254302	1.34269	0.066683	1.13173	0.357693
SV6_18C01	DN984073	putative annexin [Arabidopsis thaliana]	AT2G38750.1 | Symbols: ANNAT4 | ANNAT4 (ANNEXIN 4, ANNEXIN ARABIDOPSIS 4); calcium ion binding / calcium-dependent phospholipid binding | chr2:16203660-16205509 REVERSE		GO:0005509|calcium ion binding; GO:0005544|calcium-dependent phospholipid binding		1.01962	0.874923	0.6983	0.0283386	1.04842	0.79094	0.644019	0.242085	0.542663	0.0372568	0.426962	0.0320825	0.384824	0.0215435	0.356476	0.0483299	0.319663	0.0109977	0.677434	0.373973	0.7342	0.326699	0.614933	0.017397
SV5_60A05	DN979311	CBL-interacting protein kinase 11 SOS2-like protein kinase PKS5 [Arabidopsis thaliana]	AT2G30360.1 | Symbols: SIP4, SnRK3.22, PKS5, CIPK11 | CIPK11 (SNF1-RELATED PROTEIN KINASE 3.22, SOS3-INTERACTING PROTEIN 4); kinase | chr2:12944342-12945649 REVERSE	GO:0006468|protein amino acid phosphorylation; GO:0007165|signal transduction	GO:0016301|kinase activity		0.912047	0.418144	0.699855	0.00599067	0.526957	0.0118524	1.07713	0.747426	1.34321	0.258108	1.29556	0.413239	1.57916	0.0579742	1.90795	0.0890062	2.74279	0.00251677	1.81925	0.0852462	1.5972	0.222066	1.93976	0.0760277
SV6_38B12	DN981517	ubiquitin conjugating protein [Avicennia marina]	AT2G02760.1 | Symbols: UBC2, ATUBC2 | ATUBC2 (UBIQUITING-CONJUGATING ENZYME 2); ubiquitin-protein ligase | chr2:774270-775148 FORWARD	GO:0006511|ubiquitin-dependent protein catabolic process	GO:0004842|ubiquitin-protein ligase activity		1.01071	0.922743	0.884397	0.507067	0.101142	0.184838	0.100966	0.184276	0.394674	0.00161437	0.582744	0.00369483	0.720712	0.173218	0.628103	0.0193326	0.684914	0.0159405	0.818129	0.010797	0.801512	0.291475	0.957865	0.679573
SV5_53C07	DN978665	arabinosidase ARA-1 [Lycopersicon esculentum]	AT5G26120.1 | Symbols: | glycosyl hydrolase family protein 51 | chr5:9121838-9125402 REVERSE	GO:0046373|L-arabinose metabolic process	GO:0016798|hydrolase activity, acting on glycosyl bonds	GO:0012505|endomembrane system	0.928346	0.579944	1.58374	6.86839e-05	1.44275	0.0272319	1.51291	0.0156427	2.17826	0.0406175	3.19679	0.000239004	3.28775	1.92962e-05	3.22134	0.00111131	4.0354	0.00580128	2.56252	0.00100551	2.36867	0.0829967	1.69237	0.288518
SV5_10A10	DN979739	nitrogen fixation protein [Bradyrhizobium japonicum]	AT5G28050.1 | Symbols: | cytidine/deoxycytidylate deaminase family protein | chr5:10044213-10045759 REVERSE	GO:0009061|anaerobic respiration; GO:0009218|pyrimidine ribonucleotide metabolic process; GO:0019690|pyrimidine deoxyribonucleoside interconversion; GO:0019692|deoxyribose phosphate metabolic process	GO:0008270|zinc ion binding; GO:0016787|hydrolase activity		0.817178	0.290001	0.659821	0.00210175	0.876908	0.456991	0.781431	0.0345084	1.05738	0.73258	1.28198	0.4576	1.30497	0.422762	1.19325	0.52146	2.15516	0.000281638	1.69312	0.0812763	2.09434	0.0485556	1.9504	0.00640674
SV6_33E04	DN981065	ATP-dependent protease (CD4B) ATP-binding subunit clpA [Lycopersicon esculentum]	AT5G50920.1 | Symbols: ATHSP93-V, HSP93-V, CLPC, DCA1 | CLPC (HEAT SHOCK PROTEIN 93-V); ATP binding / ATPase | chr5:20732936-20737026 REVERSE	GO:0006510|ATP-dependent proteolysis; GO:0009658|chloroplast organization and biogenesis; GO:0010380|regulation of chlorophyll biosynthetic process; GO:0045037|protein import into chloroplast stroma	GO:0005524|ATP binding; GO:0016887|ATPase activity	GO:0005739|mitochondrion; GO:0009507|chloroplast; GO:0009535|chloroplast thylakoid membrane; GO:0031897|Tic complex	0.827999	0.232463	0.706118	0.0157735	0.784233	0.131838	0.739735	0.00176218	0.560902	0.0216253	0.415066	0.00728496	0.52557	0.00371247	0.525102	0.000849401	0.555043	0.0734714	0.56941	0.0513644	0.592626	0.205072	0.664349	0.121869
SV6_33A03		probable snRNP-related protein YBL026w - yeast					0.931735	0.368947	1.3312	0.000193702	1.72792	0.00736162	1.60152	0.0182932	0.439673	0.000400866	0.482679	0.000438669	0.399606	7.34741e-05	0.446013	1.00305e-07	0.350877	0.0014428	0.464984	0.13904	0.506643	0.163437	0.753363	0.259696
SV6_35C01	DN981230	E2 ubiquitin-conjugating enzyme putative [Arabidopsis	AT3G17000.1 | Symbols: UBC32 | UBC32 (ubiquitin-conjugating enzyme 31); ubiquitin-protein ligase | chr3:5797302-5799473 FORWARD	GO:0006511|ubiquitin-dependent protein catabolic process	GO:0004842|ubiquitin-protein ligase activity		0.914749	0.649855	0.813056	0.197331	0.897369	0.577617	1.0442	0.884804	1.58514	0.0467841	1.44487	0.214052	1.85146	0.00874989	1.6203	0.256422	2.40253	0.000150018	1.23056	0.711877	1.14259	0.762028	0.8851	0.644619
SV6_48A03	DN982456		AT2G39170.1 | Symbols: | similar to Os08g0152500 [Oryza sativa (japonica cultivar-group)] (GB:NP_001061004.1); contains domain FAMILY NOT NAMED (PTHR21146) | chr2:16341804-16342499 REVERSE				0.875155	0.244058	0.738811	0.00731353	0.634271	0.079472	0.632966	0.0379977	1.48047	0.00966725	1.13717	0.594617	2.20338	0.000211023	1.04786	0.673577	1.10591	0.705461	0.734459	0.470231	0.555771	0.00140876	0.988461	0.970741
SV6_43F06	DN982039	phospholipid hydroperoxide glutathione peroxidase [Arabidopsis thaliana]	AT1G63460.1 | Symbols: | glutathione peroxidase, putative | chr1:23538783-23539991 FORWARD	GO:0006979|response to oxidative stress	GO:0004602|glutathione peroxidase activity		0.99466	0.981101	0.953404	0.759719	1.6508	0.0108638	1.2829	0.55382	0.538488	0.0879091	0.433768	0.0315816	0.526184	0.0246343	0.556732	0.0453253	0.307352	0.0044614	0.428868	0.138407	0.609801	0.169654	0.746358	0.253993
SV5_40B08		No hit					1.15162	0.535121	1.0832	0.690376	1.181	0.529125	2.72587	0.0239767	6.1154	5.86474e-06	7.05788	0.000953983	6.59246	0.00407426	4.6836	0.033445	14.2978	2.29256e-05	8.65101	0.000622464	13.1599	0.000401185	9.69643	0.00170264
SV6_12B12	DN983595		AT5G18760.1 | Symbols: | zinc finger (C3HC4-type RING finger) family protein | chr5:6258510-6260830 REVERSE		GO:0005515|protein binding; GO:0008270|zinc ion binding	GO:0009507|chloroplast	1.05886	0.709672	0.986553	0.941113	1.34329	0.00494951	1.14014	0.726645	1.84917	0.0112513	2.25064	0.00616512	1.74948	0.0451031	1.51924	0.0271603	2.59959	0.00104989	1.47303	0.553367	0.846491	0.795941	0.644821	0.219501
SV6_12C04	DN983598		AT1G27330.1 | Symbols: | similar to unknown protein [Arabidopsis thaliana] (TAIR:AT1G27350.1); similar to membrane protein [Brassica juncea] (GB:AAT38818.1); contains InterPro domain Ribosome associated membrane RAMP4; (InterPro:IPR010580) | chr1:9493051-9493885 FORWARD				1.00679	0.967087	1.35415	0.159384	1.30913	0.208219	1.61843	0.198074	2.40609	0.0154251	2.50364	0.0128048	2.77581	0.00192438	2.55276	0.00176962	3.10799	0.00615222	1.42773	0.0277993	1.91558	0.00134523	1.15723	0.355613
SV5_52E03	DN978589		AT1G26750.1 | Symbols: | similar to expressed protein [Oryza sativa (japonica cultivar-group)] (GB:ABA96148.1) | chr1:9246844-9248040 FORWARD				0.986057	0.920714	0.859321	0.254056	0.8936	0.658186	1.45414	0.425892	1.66882	0.166057	3.96985	0.0136002	3.37309	0.0125037	3.22013	0.0173232	4.97217	0.000510133	2.49808	0.00107712	2.41127	0.0676735	1.66663	0.182418
SV5_40A11		D hordein [Hordeum vulgare] hydroproline-rich protein [Glycine max]					0.950249	0.662856	1.16242	0.101766	1.39492	0.00698177	2.96503	0.0131073	5.95103	9.83162e-05	5.74774	0.000150179	10.8878	0.00301977	13.0155	0.000805446	14.8819	2.62452e-10	4.8981	0.00166553	3.53192	0.00813253	3.09922	0.00123664
SV5_58F06	DN979180	endo-14-beta-glucanase [Lycopersicon esculentum]	AT5G49720.1 | Symbols: DEC, KOR, RSW2, OR16PEP, IRX2, KOR1 | KOR1 (KORRIGAN); hydrolase, hydrolyzing O-glycosyl compounds | chr5:20214991-20217394 REVERSE		GO:0004553|hydrolase activity, hydrolyzing O-glycosyl compounds		0.944209	0.410144	0.896108	0.429902	1.07841	0.70463	0.702091	0.197784	0.518809	0.039184	0.580108	0.0613356	0.582599	0.00184296	0.568088	1.222e-05	0.379078	0.0151827	0.868518	0.572806	0.613176	0.0115652	0.883221	0.390428
SV5_46E04	DN977917	FPF1 protein [Sinapis alba]	AT5G24860.1 | Symbols: FPF, FPF1 | FPF1 (FLOWERING PROMOTING FACTOR 1) | chr5:8541825-8542157 FORWARD				1.08821	0.295328	1.05109	0.536707	1.11089	0.111467	0.983931	0.897813	1.71769	0.000969624	3.09034	0.000131157	3.63801	0.000992839	2.41062	0.00132898	1.94955	0.00252083	1.34047	0.000462358	1.0986	0.564466	1.06844	0.626243
SV6_36D01	DN981338	probable cinnamyl-alcohol dehydrogenase [tomato] Probable mannitol dehydrogenase (NAD-dependent mannitol dehydrogenase) sinapyl alcohol dehydrogenase [Populus tremuloides]	AT4G37990.1 | Symbols: ELI3, ELI3-2 | ELI3-2 (ELICITOR-ACTIVATED GENE 3) | chr4:17855958-17857382 FORWARD	GO:0009626|plant-type hypersensitive response			0.92281	0.531378	0.899538	0.237967	1.10945	0.400708	1.21966	0.243964	0.769351	0.227931	0.585295	0.101984	0.619742	0.00955247	0.628578	0.0126223	0.45761	0.000953383	0.626	0.134078	0.802072	0.393912	0.772893	0.0102558
SV5_39G01	DN977179	zwille	AT5G21150.1 | Symbols: | PAZ domain-containing protein / piwi domain-containing protein | chr5:7193475-7198116 FORWARD				0.98764	0.92035	0.841755	0.376608	0.506885	0.0476011	1.08163	0.696414	1.83787	0.0189821	2.19719	0.0120946	1.83779	0.0321564	1.95766	0.0199735	2.60889	0.00159382	2.0296	9.22836e-05	2.1541	0.00953805	1.75579	0.00111228
SV6_40D11	DN981732		AT1G55360.1 | Symbols: | similar to unknown protein [Arabidopsis thaliana] (TAIR:AT5G56530.1); similar to unknown protein [Arabidopsis thaliana] (TAIR:AT3G13510.1); similar to Os07g0205500 [Oryza sativa (japonica cultivar-group)] (GB:NP_001059148.1); similar to Os07g0573400 [Oryza sativa (japonica cultivar-group)] (GB:NP_001060067.1); similar to Protein of unknown function DUF239, plant [Medicago…			GO:0012505|endomembrane system	0.943178	0.494578	0.888271	0.0947187	0.970807	0.691738	0.995389	0.959229	0.773664	0.00029389	0.838829	0.000744341	0.761735	0.11169	0.835257	0.363021	0.476574	0.00455722	0.462078	0.129073	0.624323	0.278414	0.752591	0.0607033
SV5_48E11	DN978116	cyclopropyl isomerase [Arabidopsis thaliana]	AT5G50375.1 | Symbols: CPI1 | CPI1 (CYCLOPROPYL ISOMERASE) | chr5:20529082-20531157 FORWARD				0.95311	0.671131	1.4396	0.000703843	1.98097	8.99692e-06	1.4805	0.0104823	0.780975	0.000659217	0.580451	0.00994955	0.59666	0.0862478	0.53145	0.0533701	0.410829	0.00892244	0.641487	1.9116e-06	0.672671	0.00410416	0.694766	0.0179365
SV6_12C12	DN983606	3-isopropylmalate dehydratase large subunit (leuC) [Archaeoglobus fulgidus]	AT4G13430.1 | Symbols: | aconitase family protein / aconitate hydratase family protein | chr4:7804190-7807785 REVERSE	GO:0008152|metabolic process	GO:0016829|lyase activity	GO:0009507|chloroplast	0.990374	0.945679	1.03428	0.866877	1.19588	0.323751	1.24284	0.366088	2.42908	0.00951584	2.45674	0.0220002	1.77558	0.0471251	1.76763	0.0697008	4.1153	0.00578942	1.99493	0.000390567	1.22025	0.37751	1.32969	0.345166
SV6_38H09	DN981586	Nucleolar protein possibly involved in ribosomal RNA pseudouridinylation in association with snRNAs (Schizosaccharomyces pombe) Ribosomal protein L7Ae [Caenorhabditis elegans]	AT5G08180.1 | Symbols: | ribosomal protein L7Ae/L30e/S12e/Gadd45 family protein | chr5:2631844-2633375 REVERSE	GO:0042254|ribosome biogenesis and assembly	GO:0003723|RNA binding	GO:0030529|ribonucleoprotein complex	0.998354	0.993682	1.87701	0.00745027	1.03557	0.805067	0.939227	0.718844	0.628024	0.00380247	0.524989	0.00477382	0.570759	0.0186417	0.510555	0.0710559	0.335523	0.00629176	0.398209	0.107089	0.534752	0.278719	0.607199	0.0402859
SV5_58B04	DN979130	pre-pro-cysteine proteinase [Lycopersicon esculentum]	AT5G60360.1 | Symbols: AALP | AALP (ARABIDOPSIS ALEURAIN-LIKE PROTEASE); cysteine-type peptidase | chr5:24297270-24299378 FORWARD	GO:0006508|proteolysis	GO:0008234|cysteine-type peptidase activity	GO:0012505|endomembrane system	1.13165	0.542772	0.491592	0.0218934	0.60362	0.0426796	1.04893	0.848272	2.39821	0.0287469	2.85765	0.00901607	2.1007	0.00754785	1.85475	0.00011963	1.46499	0.0287679	1.12687	0.575331	1.22869	0.12233	0.94775	0.438859
SV6_05B08	DN983022	poly(A)-binding protein II-like [Arabidopsis thaliana]	AT5G65260.1 | Symbols: | polyadenylate-binding protein family protein / PABP family protein | chr5:26097727-26100210 REVERSE		GO:0003723|RNA binding		0.909015	0.314221	1.1793	0.0480456	1.02938	0.717629	1.07081	0.771461	1.79731	0.00149021	2.08569	2.25071e-06	1.55786	0.0255745	1.31976	0.00459533	1.91872	2.78518e-05	1.9536	0.0118586	1.64609	0.0353519	1.3635	0.0295545
SV6_34E10	DN981167	UDP-glucose glucosyltransferase [Solanum tuberosum]	AT4G34135.1 | Symbols: UGT73B2 | UGT73B2; UDP-glucosyltransferase/ UDP-glycosyltransferase/ flavonol 3-O-glucosyltransferase | chr4:16345480-16347020 REVERSE	GO:0051555|flavonol biosynthetic process; GO:0051707|response to other organism	GO:0008194|UDP-glycosyltransferase activity; GO:0035251|UDP-glucosyltransferase activity; GO:0047893|flavonol 3-O-glucosyltransferase activity	GO:0012505|endomembrane system	1.06436	0.265564	1.32254	0.0875215	1.79846	0.0122566	1.20629	0.17022	0.2326	0.000471813	0.328444	0.0180095	0.33013	0.0145693	0.373263	0.00733378	0.156876	0.000343982	0.560441	0.00395783	0.589799	0.00502989	0.663903	0.0248676
SV6_06G05	DN983146	putative subunit of TOC complex	AT5G09420.1 | Symbols: | chloroplast outer membrane translocon subunit, putative | chr5:2928317-2931751 FORWARD		GO:0004040|amidase activity	GO:0005739|mitochondrion	0.984488	0.885339	0.615579	0.00298825	0.895578	0.109006	0.874819	0.247738	0.460948	1.99959e-05	0.57334	0.0440667	0.59205	0.0368864	0.514937	0.000313968	0.439498	0.00139586	0.590076	0.0153618	0.562708	0.01877	0.528097	6.68058e-05
SV6_37H09		No hit					1.07066	0.221061	0.839691	0.156878	1.15191	0.320337	1.04056	0.757756	1.71932	0.0265369	1.5734	0.186246	1.85171	0.054732	2.22808	0.00524028	2.61933	0.000972768	1.92663	0.0384192	2.09074	0.0760601	1.51678	0.190466
SV5_06G03		No hit					1.06693	0.38668	0.93343	0.618449	0.848785	0.229071	0.752782	0.181225	1.16052	0.25788	1.05165	0.682431	1.28197	0.0655998	1.43449	0.179253	2.68585	0.00447992	1.97645	0.0306948	2.18603	0.0348367	2.73717	0.0280517
SV5_34H08	DN976716	gibberellin-regulated protein GAST1 - tomato (transduction)	AT3G02885.1 | Symbols: GASA5 | GASA5 (GAST1 PROTEIN HOMOLOG 5) | chr3:638330-639018 REVERSE	GO:0009739|response to gibberellin stimulus		GO:0012505|endomembrane system	1.07394	0.269465	0.912608	0.316435	1.14572	0.141924	1.8287	0.000593925	2.1677	0.00183799	6.2739	2.83547e-05	6.60469	1.48435e-05	6.31873	0.000384862	5.607	2.28017e-06	3.69163	0.000185783	2.40779	0.00470035	2.62905	0.00282261
SV6_12H10	DN983662	isopentenyl diphosphate isomerase 1 [Nicotiana tabacum]	AT5G16440.1 | Symbols: IPP1, IDI1 | IPP1 (ISOPENTENYL DIPHOSPHATE ISOMERASE 1); isopentenyl-diphosphate delta-isomerase | chr5:5371768-5373578 FORWARD	GO:0008299|isoprenoid biosynthetic process; GO:0015995|chlorophyll biosynthetic process	GO:0004452|isopentenyl-diphosphate delta-isomerase activity	GO:0009507|chloroplast	0.844258	0.499513	0.991247	0.931902	1.41755	0.0202463	0.830895	0.203758	0.414908	0.00025267	0.395774	1.07232e-07	0.520799	0.00907506	0.511006	0.0169369	0.298343	1.58194e-05	0.474273	0.0468965	0.489072	0.120157	0.563882	0.00858615
SV6_14H01	DN983782	40S ribosomal protein S17 [Lycopersicon esculentum]	AT5G04800.4 | Symbols: | structural constituent of ribosome | chr5:1389218-1389643 FORWARD	GO:0006412|translation	GO:0003735|structural constituent of ribosome	GO:0005840|ribosome	0.949159	0.626578	1.03359	0.456426	0.961919	0.618938	0.854718	0.532256	0.58046	0.0140512	0.606448	4.57324e-05	0.685937	0.0358875	0.648799	0.000674939	0.484743	1.45531e-06	0.699434	0.219473	0.951244	0.880357	0.758711	0.118217
SV6_27C01	DN980559	putative transport protein SEC61 beta-subunit [Arabidopsis thaliana]	AT3G60540.2 | Symbols: | sec61beta family protein | chr3:22386107-22386352 REVERSE	GO:0015031|protein transport	GO:0008565|protein transporter activity		1.42583	0.0418301	1.19407	0.353439	1.18004	0.220172	1.12481	0.63696	1.76767	0.00126803	2.29132	0.0012877	1.79593	0.0312983	1.76875	0.00411982	1.78139	0.00235573	1.45518	0.0792048	1.63697	0.102481	1.07689	0.386368
SV5_42F07	DN977547	L-ASPARAGINASE (L-ASPARAGINE AMIDOHYDROLASE) [Hordeum vulgare]	AT3G16150.1 | Symbols: | L-asparaginase, putative / L-asparagine amidohydrolase, putative | chr3:5471800-5473039 FORWARD	GO:0006516|glycoprotein catabolic process	GO:0004067|asparaginase activity		0.961441	0.664097	0.772084	0.0562164	1.01902	0.882639	0.555294	0.0248088	0.461989	1.32327e-05	0.503734	2.01512e-05	0.427488	0.000174421	0.611067	0.00327935	0.391851	0.00583339	0.490382	0.0832172	0.596254	0.109517	0.639519	0.0203915
SV5_45D07	DN977812	mucin-like protein [Arabidopsis thaliana]	AT3G51420.1 | Symbols: | strictosidine synthase family protein | chr3:19095061-19096430 FORWARD	GO:0009821|alkaloid biosynthetic process	GO:0016844|strictosidine synthase activity	GO:0012505|endomembrane system	1.20493	0.186029	0.944017	0.358283	0.71105	0.00285447	0.887061	0.264146	1.3579	0.110566	1.88424	0.0210851	3.50764	1.80841e-06	3.4369	0.017947	5.02575	0.00277309	3.09604	0.0524337	2.47179	0.0186728	2.51929	0.0520283
SV6_31G03	DN980993	floral binding protein number 7 [Petunia x hybrida] (agamous-like)	AT4G09960.3 | Symbols: AGL11, STK | STK (SEEDSTICK) | chr4:6236710-6240491 REVERSE			GO:0005634|nucleus	0.975879	0.890703	1.03273	0.846184	0.756063	0.235815	2.01817	0.0329511	3.00433	0.00251449	2.32612	1.79814e-07	2.10113	0.0132101	2.10051	0.0156703	1.97709	0.0100122	1.51963	0.0020463	1.76702	0.0108736	1.29454	0.0167798
SV5_43C03	DN977603	protein transport protein sec61 alpha subunit putative [Arabidopsis thaliana]	AT1G78720.1 | Symbols: | protein transport protein sec61, putative | chr1:29610522-29612403 FORWARD	GO:0009306|protein secretion	GO:0015450|P-P-bond-hydrolysis-driven protein transmembrane transporter activity	GO:0016020|membrane	0.970878	0.633015	1.20321	0.00611362	1.22054	0.00132134	1.50495	7.20904e-05	2.1249	0.0104548	1.86757	0.0115795	1.96536	0.000455052	1.96574	0.00106894	2.29405	0.0023533	1.51355	0.207601	1.28072	0.130862	1.347	0.0860803
SV6_21C04		No hit					0.983933	0.802089	0.61639	0.000160051	0.797614	0.00489935	0.531841	0.0018505	0.534028	1.96958e-06	0.519362	0.000171588	0.437097	0.00706431	0.403619	0.000490857	0.375649	0.000118971	0.654193	0.0640778	0.772544	0.0614777	0.704096	0.0657291
SV5_57B10	DN979040	osmotin-like (thaumatin) protein [Lycopersicon esculentum]	AT2G28790.1 | Symbols: | osmotin-like protein, putative | chr2:12361741-12362490 REVERSE	GO:0051707|response to other organism		GO:0009505|cellulose and pectin-containing cell wall	0.98772	0.866816	1.19717	0.0945124	1.71087	0.0103385	2.49738	0.00316327	3.74175	4.34377e-06	3.1288	0.00674211	3.27474	0.000349488	2.60051	0.00571918	2.23049	0.00275748	1.25739	0.269599	1.07268	0.754892	0.972232	0.860113
SV5_49D09	DN978198	DegP protease [Arabidopsis thaliana]	AT3G03380.1 | Symbols: DEGP7 | DEGP7 (DEGP PROTEASE 7); serine-type peptidase/ trypsin | chr3:799727-808326 FORWARD	GO:0006508|proteolysis	GO:0004295|trypsin activity; GO:0008236|serine-type peptidase activity		0.832052	0.481562	1.07441	0.199781	1.2267	0.00483678	1.34352	0.0017406	1.20386	0.199729	1.37041	0.00505858	1.62354	0.0243291	1.80725	0.00255807	2.04574	0.0177756	2.00003	0.00350034	2.31121	0.00990489	2.27852	0.00176918
SV6_32C10		catechol O-methyltransferase [Nicotiana tabacum]	AT5G54160.1 | Symbols: OMT1, ATOMT1 | ATOMT1 (O-METHYLTRANSFERASE 1) | chr5:21999301-22001393 FORWARD			GO:0005634|nucleus; GO:0005737|cytoplasm; GO:0005829|cytosol	0.892669	0.500087	0.837924	0.113922	0.502367	0.0303298	0.977895	0.923439	1.46925	0.00502189	1.39252	0.104202	1.90361	0.0168853	1.97338	0.000303963	2.6863	0.00057788	1.71534	0.0566868	1.71383	0.0135376	1.42432	0.0244211
SV6_26A02	DN980439	chloroplast nucleoid DNA binding protein putative [Arabidopsis thaliana]	AT1G64830.1 | Symbols: | aspartyl protease family protein | chr1:24094934-24096229 REVERSE	GO:0006508|proteolysis	GO:0004194|pepsin A activity	GO:0012505|endomembrane system	1.08707	0.502971	0.911362	0.473799	1.11389	0.522717	2.69855	0.0159881	14.8117	0.000123167	19.958	0.00191802	27.4003	0.00133611	15.8921	0.0163771	24.1314	0.000151868	9.30306	0.0195418	10.156	0.00309632	6.8079	0.000796771
SV5_39G07	DN977185	cytochrome P450-like protein [Arabidopsis thaliana]	AT5G10600.1 | Symbols: CYP81K2 | CYP81K2 (cytochrome P450, family 81, subfamily K, polypeptide 2); oxygen binding | chr5:3351228-3352778 FORWARD	GO:0006118|electron transport	GO:0019825|oxygen binding		1.05008	0.742304	0.890668	0.328672	0.694528	0.105596	0.851776	0.364829	1.71777	0.110609	2.87693	0.00180412	4.67762	0.00430541	6.0143	0.00212925	10.4297	0.00139151	8.44281	0.0137134	5.47569	0.0033442	6.28659	0.000918537
SV5_39G06	DN977184	protein disulfide isomerase homolog PDI [Datisca glomerata]	AT1G77510.1 | Symbols: ATPDIL1-2 | ATPDIL1-2 (PDI-LIKE 1-2); protein disulfide isomerase | chr1:29131636-29134327 FORWARD	GO:0045454|cell redox homeostasis	GO:0003756|protein disulfide isomerase activity	GO:0005783|endoplasmic reticulum	0.911496	0.240502	0.707784	0.000889262	0.676071	0.0061165	0.935309	0.667035	1.34351	0.112836	1.62427	0.0157563	1.95493	0.000248444	2.08678	0.00251979	3.06622	0.0105952	1.7099	0.00942775	1.3158	0.254598	1.1608	0.102994
SV6_42E07		embryogenic callus protein 98b - carrot					0.869415	0.393595	1.11816	0.273833	1.38768	0.00710876	0.848176	0.471179	0.603648	0.0240123	0.453155	0.0050382	0.38543	0.00340359	0.486071	0.0413669	0.353765	0.000688605	0.508057	0.000730219	0.548303	0.149345	0.571814	0.0499138
SV6_45B07	DN982184	glycolate oxidase [Lens culinaris]	AT3G14420.2 | Symbols: | (S)-2-hydroxy-acid oxidase, peroxisomal, putative / glycolate oxidase, putative / short chain alpha-hydroxy acid oxidase, putative | chr3:4821811-4823906 FORWARD	GO:0006118|electron transport	GO:0008891|glycolate oxidase activity		0.825313	0.297499	0.568427	0.00922771	0.914008	0.554255	0.603973	0.193084	0.409925	0.0110125	0.469916	0.0670062	0.440766	0.0121857	0.426447	0.00993958	0.339426	0.000319633	0.458585	0.114598	0.510759	0.157536	0.562158	0.16075
SV6_09D01	DN983358	sterol 4-alpha-methyl-oxidase [Arabidopsis thaliana]	AT2G29390.2 | Symbols: ATSMO2, SMO2-1 | SMO2-1 (sterol 4-alpha-methyl-oxidase 1); C-4 methylsterol oxidase | chr2:12617835-12619876 REVERSE		GO:0000254|C-4 methylsterol oxidase activity		0.967301	0.827401	1.1895	0.244948	2.01842	0.00271806	1.23814	0.102288	0.409618	5.12252e-06	0.520731	0.0369674	0.336073	0.00898781	0.314786	0.0155721	0.240443	0.0014877	0.466778	0.000832335	0.79041	0.341777	0.834193	0.106274
SV6_40E10		No hit					0.930482	0.515141	1.19633	0.00451701	0.862036	0.119001	0.852564	0.282461	0.650577	0.00144203	0.637048	0.00801682	0.613017	0.0104967	0.625591	0.0186106	0.496821	3.16111e-05	0.72427	1.62628e-07	0.72156	0.0372082	0.63117	0.0530519
SV6_26F09	DN980506		AT3G07090.1 | Symbols: | similar to unknown protein [Arabidopsis thaliana] (TAIR:AT5G25170.1); similar to expressed protein [Oryza sativa (japonica cultivar-group)] (GB:ABB47783.1); similar to unknown protein [Oryza sativa] (GB:AAG16855.1); similar to Os02g0814000 [Oryza sativa (japonica cultivar-group)] (GB:NP_001048488.1); contains InterPro domain Protein of unknown function DUF862, eukaryotic;…				0.911399	0.56854	1.42113	0.0119687	0.974148	0.844306	0.636948	0.156032	0.600289	0.140737	0.53956	0.0111898	0.675052	0.175589	0.554288	0.00448568	0.382669	0.00177731	0.574719	0.0440459	0.983177	0.953992	1.31511	0.385302
SV5_43C04		glyceraldehyde-3-phosphate dehydrogenase B-subunit precursor [Nicotiana tabacum]					0.902098	0.305903	0.779432	0.183785	1.30055	0.104442	0.862129	0.251991	0.504194	0.00926121	0.709515	0.186876	0.463245	0.0176845	0.544408	0.0150869	0.586811	0.019745	0.862305	0.608949	0.665245	0.409862	0.565119	0.00217498
SV5_08B04	DN979624	ADP ATP CARRIER PROTEIN MITOCHONDRIAL PRECURSOR (ADP	AT4G28390.1 | Symbols: ATAAC3, AAC3 | AAC3 (ADP/ATP CARRIER 3); ATP:ADP antiporter/ binding | chr4:14041492-14042787 REVERSE	GO:0006810|transport; GO:0006839|mitochondrial transport	GO:0005471|ATP; GO:0005488|binding	GO:0005739|mitochondrion; GO:0005743|mitochondrial inner membrane; GO:0009536|plastid	0.871215	0.0189165	0.978932	0.849422	0.787954	0.00310536	0.715805	0.0041796	0.532461	0.00659409	0.728362	0.414902	0.458853	0.00454237	0.441403	0.00440616	0.529905	0.0429886	0.756801	0.561926	0.722615	0.289828	0.695441	0.111239
SV6_26A03	DN980440	ubiquitin-like protein SMT3-like [Arabidopsis thaliana]	AT5G55160.1 | Symbols: SUMO 2, SUMO2, SUM2 | SUM2 (SMALL UBIQUITIN-LIKE MODIFIER 2) | chr5:22400973-22401998 REVERSE	GO:0009408|response to heat		GO:0005634|nucleus; GO:0005737|cytoplasm	1.03778	0.759596	0.832803	0.0936855	0.737618	0.0196223	1.10012	0.639791	2.78495	0.000346604	2.73678	0.00678081	4.42885	0.00508621	3.63143	0.022276	5.49768	4.85443e-07	3.4429	0.00119856	2.94614	8.15844e-06	2.25622	0.00407304
SV6_36D05	DN981342	cytochome b5 [Olea europaea]	AT5G53560.1 | Symbols: B5 #2, ATB5-A | ATB5-A (Cytochrome b5 A) | chr5:21776854-21777579 FORWARD	GO:0006118|electron transport		GO:0005783|endoplasmic reticulum; GO:0009535|chloroplast thylakoid membrane	1.04299	0.336433	1.09334	0.137415	1.20275	0.0152758	1.03842	0.7225	0.542381	0.00646275	0.601913	0.0133835	0.502677	0.00485497	0.508794	0.000382439	0.371442	5.90804e-05	0.558739	0.0351326	0.851191	0.412479	0.865297	0.436877
SV6_34A09	DN981118	wound-induced protein Sn-1 vacuolar membrane - pepper major latex protein	AT1G70890.1 | Symbols: MLP43 | major latex protein-related / MLP-related | chr1:26729574-26730151 REVERSE	GO:0006952|defense response; GO:0009607|response to biotic stimulus			1.00231	0.987963	0.606905	0.000893311	0.859588	0.138117	0.82823	0.658605	0.175091	0.00562146	0.236057	0.00226085	0.42376	0.000819683	0.357548	0.0440512	0.157278	0.01711	0.402363	0.00509555	0.431517	0.0112483	0.474931	0.00010563
SV5_09F03		protein disulfide isomerase 2					0.832651	0.00835868	0.539685	1.5403e-05	0.566076	0.00453883	0.70454	0.141567	1.20312	0.304068	1.43687	0.000979907	2.05497	9.14915e-05	2.19513	0.00389508	3.65105	0.0151188	1.95211	0.000627776	1.53499	0.0182098	1.23589	0.246914
SV6_32B03		glutathione peroxidase - wood tobacco	AT1G63460.1 | Symbols: | glutathione peroxidase, putative | chr1:23538783-23539991 FORWARD	GO:0006979|response to oxidative stress	GO:0004602|glutathione peroxidase activity		0.985939	0.920724	1.00754	0.95417	1.38779	0.0178696	1.0637	0.801869	0.447449	0.00369758	0.384001	0.00350221	0.449519	0.00451589	0.452858	0.00163401	0.2792	5.76936e-05	0.487425	0.174177	0.559181	0.147018	0.566241	0.106536
SV6_48D09	DN982498	triosephosphate isomerase chloroplast isozyme [Spinacia oleracea]	AT2G21170.1 | Symbols: TIM | TIM (TRIOSEPHOSPHATE ISOMERASE); triose-phosphate isomerase | chr2:9078128-9080187 REVERSE	GO:0019253|reductive pentose-phosphate cycle	GO:0004807|triose-phosphate isomerase activity	GO:0005739|mitochondrion; GO:0009507|chloroplast	0.783185	0.145994	0.609668	0.000264525	0.824268	0.014116	0.602007	0.0495249	0.435652	0.000275343	0.349557	0.0029416	0.472062	0.0123831	0.523059	0.0233199	0.376133	9.57485e-05	0.423619	0.0447867	0.579607	0.264396	0.631819	0.122539
SV6_45A03		No hit					0.919484	0.645952	0.690613	0.0799464	1.00909	0.944269	2.27485	0.01958	3.68483	0.00335188	3.32253	0.0168994	4.78338	0.000275129	6.0288	0.000285695	8.2292	0.000408833	6.19003	0.000205116	10.1617	0.000192822	8.9913	9.9767e-05
SV5_51B01		cyclophilin ROC7 [Arabidopsis thaliana]					0.875129	0.310836	1.11389	0.1419	1.26623	0.10159	1.82785	0.0136829	2.53878	0.00712663	2.79587	0.00727532	3.20914	0.000376498	2.67092	0.0429709	5.20559	0.00471618	2.48748	0.00166824	1.91773	0.00458405	1.51245	0.0185304
SV6_45D12	DN982213	protein disulfide-isomerase precursor [Nicotiana tabacum]	AT2G47470.2 | Symbols: ATPDIL2-1, UNE5, MEE30 | ATPDIL2-1/MEE30/UNE5 (PDI-LIKE 2-1, maternal effect embryo arrest 30, unfertilized embryo sac 5); thiol-disulfide exchange intermediate | chr2:19488573-19490373 FORWARD		GO:0030508|thiol-disulfide exchange intermediate activity		0.870696	0.198086	1.48624	3.11206e-06	1.62385	9.57268e-05	1.75648	0.0274783	2.23963	0.00860854	2.48466	0.0228852	2.56798	0.000228332	2.49847	1.37491e-05	3.54383	0.0019571	1.56132	0.362052	1.1473	0.605503	1.27772	0.362592
SV6_17H01		putative transcription factor [Oryza sativa]					1.00041	0.996272	0.841335	0.122576	0.62245	0.0086084	0.953249	0.607712	1.53729	0.00100867	1.59793	0.0913817	2.0078	7.03603e-06	1.82848	0.00100793	2.1064	0.00411129	1.73392	5.81445e-07	1.4296	0.0398807	0.951774	0.553692
SV6_35E11	DN981264	TATA box binding protein (TBP)-associated factor RNA polymerase II Q [Mus musculus]	AT1G55300.2 | Symbols: | transcription factor | chr1:20631821-20633157 REVERSE	GO:0045449|regulation of transcription	GO:0003700|transcription factor activity	GO:0005634|nucleus	0.890721	0.275148	0.739595	4.07776e-05	0.621697	0.0146284	0.644129	0.0474991	0.50846	7.14414e-07	0.510675	0.017489	0.47075	0.000111145	0.478444	0.00214034	0.384667	6.88755e-05	0.534399	0.00961687	0.503169	0.101225	0.671311	0.0301235
SV6_10B12		No hit					1.06146	0.604242	1.27417	0.0136376	1.47945	0.0676676	1.99904	0.0340854	3.57973	2.65412e-05	3.9139	9.96681e-08	3.15785	0.0101772	3.34833	0.00465507	4.59257	0.00315006	3.82535	0.00429829	2.80402	0.06318	2.28776	0.0161441
SV6_18H05	DN984127	similar to Arabidopsis thaliana putative pathogenesis-related protein stress-inducible protein [Oryza sativa]	AT1G01170.2 | Symbols: | ozone-responsive stress-related protein, putative | chr1:74105-74443 REVERSE	GO:0006950|response to stress		GO:0012505|endomembrane system	0.938044	0.580781	0.736068	0.0260866	1.01484	0.576714	0.906211	0.656436	0.489456	0.0133899	0.555501	0.00184176	0.608383	0.0188752	0.675403	0.00773047	0.596255	0.0036393	0.613892	0.18273	0.904091	0.627391	0.781581	0.347997
SV5_35G07	DN976799	Chlorophyll A-B binding protein 7 chloroplast precursor [Lycopersicon esculentum]	AT3G61470.1 | Symbols: LHCA2 | LHCA2 (Photosystem I light harvesting complex gene 2); chlorophyll binding | chr3:22756711-22758007 FORWARD	GO:0015979|photosynthesis	GO:0016168|chlorophyll binding	GO:0009535|chloroplast thylakoid membrane; GO:0030076|light-harvesting complex	1.06536	0.409917	0.968134	0.37638	1.68048	0.0166184	1.15356	0.344314	0.499023	0.000234357	0.728844	0.141515	0.719518	0.0292767	0.862454	0.136016	0.855974	0.166685	0.615209	0.000448443	0.529455	0.000116981	0.545259	0.00257409
SV5_08G03	DN979656	immunophilin [Arabidopsis thaliana] FK506 binding protein 2 (13 kDa) [Mus musculus] peptidyl-prolyl cis-trans isomerase [Brugia malayi]	AT3G25220.1 | Symbols: FKBP15-1 | FKBP15-1 (FK506-binding protein 15 kD-1); FK506 binding / peptidyl-prolyl cis-trans isomerase | chr3:9183928-9185700 FORWARD	GO:0006457|protein folding	GO:0003755|peptidyl-prolyl cis-trans isomerase activity; GO:0005528|FK506 binding	GO:0005783|endoplasmic reticulum; GO:0012505|endomembrane system	1.08227	0.529074	1.68058	0.00913158	1.63185	0.0545151	2.0822	0.0502766	3.17311	0.000290383	2.99016	4.57589e-06	2.58516	0.00167499	2.36083	0.00120923	2.25677	0.000259705	1.35191	0.000553906	1.11073	0.176534	1.34728	0.00078059
SV5_03F08		No hit					1.06598	0.337031	0.881027	0.458774	0.935068	0.710128	1.47871	0.0204716	1.26564	0.00441701	2.10221	0.041906	2.03673	0.0335535	1.76331	0.0183776	2.19898	0.00284053	1.67201	0.0283349	1.72334	0.0415509	1.41204	0.316219
SV5_52G12	DN978622	protein disulfide isomerase homolog PDI [Datisca glomerata]	AT1G21750.1 | Symbols: ATPDIL1-1 | ATPDIL1-1 (PDI-LIKE 1-1); protein disulfide isomerase | chr1:7645756-7648503 FORWARD	GO:0045454|cell redox homeostasis	GO:0003756|protein disulfide isomerase activity	GO:0005783|endoplasmic reticulum	1.04722	0.48365	0.624303	0.000295077	0.685325	0.00377897	0.651092	0.0371457	0.885112	0.222273	1.2464	0.0553113	1.54256	0.00467406	1.56837	0.00678357	2.25395	1.13308e-05	1.24269	0.00629835	1.15251	0.430132	1.08096	0.219419
SV6_38B07		BLASTN EST tomato flower 8 mm to preanthesis buds Lycopersicon					0.861877	0.212306	1.62605	0.0273099	1.57376	0.0273322	1.8397	0.100299	2.586	0.0185349	2.57215	0.00771011	3.16871	0.00123742	3.4687	0.00534955	3.26049	0.0249465	1.70068	0.0850465	1.34225	0.0790181	1.43998	0.00520928
SV6_05E04	DN983030	protein translocation complex sec61 gamma chain - Arabidopsis	AT5G50460.1 | Symbols: | protein transport protein SEC61 gamma subunit, putative | chr5:20569394-20569735 REVERSE	GO:0006605|protein targeting; GO:0006886|intracellular protein transport	GO:0015450|P-P-bond-hydrolysis-driven protein transmembrane transporter activity	GO:0016020|membrane	0.977989	0.585707	1.14241	0.185963	1.17391	0.0835491	1.35413	0.0561854	1.88345	0.0249499	1.72102	0.0101382	1.95643	0.00250531	2.13256	0.000138876	2.34542	0.000164363	1.50193	0.0256289	1.84072	0.00472908	1.77128	0.0172223
SV6_33A06	DN981019		AT1G05780.1 | Symbols: | similar to unknown protein [Arabidopsis thaliana] (TAIR:AT2G31710.1); similar to Os04g0612900 [Oryza sativa (japonica cultivar-group)] (GB:NP_001053850.1) | chr1:1726760-1728179 FORWARD			GO:0012505|endomembrane system	1.07833	0.37232	1.27937	0.0229934	2.64208	0.000263354	2.34247	0.00684317	0.445297	4.57047e-05	0.535983	0.0173537	0.71873	0.00679855	1.03086	0.787721	0.982721	0.90948	0.922964	0.698014	1.00427	0.968942	0.849157	0.124717
SV5_53B09	DN978655	progesterone binding protein [Homo sapiens]	AT3G48890.1 | Symbols: ATMAPR3, ATMP2 | ATMP2 (ARABIDOPSIS THALIANA MEMBRANE-ASSOCIATED PROGESTERONE BINDING PROTEIN 3); heme binding / transition metal ion binding | chr3:18140654-18142338 FORWARD	GO:0006118|electron transport	GO:0020037|heme binding; GO:0046914|transition metal ion binding	GO:0009535|chloroplast thylakoid membrane	0.818643	0.387374	1.02997	0.716538	1.08502	0.189654	1.39133	0.0102412	1.49271	0.0212425	1.57039	0.0230103	1.70343	0.00995024	2.15151	0.00269701	2.1883	0.0109048	1.77103	0.0393742	2.08627	0.100583	1.64927	0.124438
SV5_51D03	DN978481	protein transport protein sec61 alpha subunit putative [Arabidopsis thaliana]	AT1G78720.1 | Symbols: | protein transport protein sec61, putative | chr1:29610522-29612403 FORWARD	GO:0009306|protein secretion	GO:0015450|P-P-bond-hydrolysis-driven protein transmembrane transporter activity	GO:0016020|membrane	0.861972	0.131957	1.0694	0.254826	0.926141	0.0385663	1.35675	0.00373877	1.98983	1.35601e-05	2.01928	0.0058837	1.9873	3.245e-05	2.30548	1.67275e-05	2.50503	0.000795987	1.89873	0.000987383	2.27018	0.0122768	1.76864	0.000624132
SV6_20D01	DN979868	putative peroxidase [Arabidopsis thaliana]	AT4G26010.1 | Symbols: | peroxidase, putative | chr4:13200662-13201697 FORWARD	GO:0006979|response to oxidative stress	GO:0004601|peroxidase activity	GO:0012505|endomembrane system	1.00313	0.97766	0.633719	0.118498	0.499963	0.0400146	0.903614	0.482989	1.57047	0.0209192	1.8681	0.00901527	1.94967	1.43491e-05	2.99499	1.46753e-07	2.49557	1.54241e-06	1.13979	0.0948783	1.06281	0.628435	0.606887	0.0105053
SV5_40C06	DN977316	chlorophyll a	AT3G61470.1 | Symbols: LHCA2 | LHCA2 (Photosystem I light harvesting complex gene 2); chlorophyll binding | chr3:22756711-22758007 FORWARD	GO:0015979|photosynthesis	GO:0016168|chlorophyll binding	GO:0009535|chloroplast thylakoid membrane; GO:0030076|light-harvesting complex	1.05307	0.66889	0.921867	0.0741206	1.91595	0.000443023	1.46905	0.00348513	1.79791	0.00792445	2.45705	0.0556827	2.70713	0.0070452	2.33605	0.0385862	4.70151	0.000126491	2.77926	0.0463738	1.24326	0.576128	1.30738	0.277835
SV5_34E08		No hit					1.03733	0.670337	0.897568	0.0557148	1.63958	0.00813184	1.66186	0.000196027	2.41672	0.00294699	2.65493	0.00074889	3.48261	6.50471e-05	4.37	5.16702e-05	5.5652	0.00087942	4.80851	0.000408625	4.70494	5.90551e-05	5.18553	6.48216e-05
SV6_23G03	DN980216	porin-like protein [Arabidopsis thaliana]	AT5G67500.1 | Symbols: | porin, putative | chr5:26952449-26954349 FORWARD	GO:0006820|anion transport	GO:0008308|voltage-gated ion-selective channel activity	GO:0005739|mitochondrion; GO:0005741|mitochondrial outer membrane	0.859341	0.220685	0.584274	0.000367956	0.730157	0.0209251	0.746319	0.11001	0.566268	0.000446603	0.520755	0.000297039	0.448249	0.00225654	0.502675	6.42163e-06	0.657832	0.000600912	0.674028	0.083372	0.850313	0.541465	0.836102	0.303613
SV6_14G06	DN983775	PHOTOSYSTEM II REACTION CENTER W PROTEIN PRECURSOR [Spinacia oleracea]	AT2G30570.2 | Symbols: PSBW | photosystem II reaction center W (PsbW) protein-related | chr2:13026403-13027130 REVERSE			GO:0009507|chloroplast; GO:0009523|photosystem II	1.12867	0.0147205	0.65086	5.17525e-09	0.944821	0.486293	0.811173	0.397717	0.42813	0.000282447	0.520809	0.0017572	0.616921	0.00112207	0.71415	0.128578	0.568329	0.0187901	0.574631	0.0174274	0.690804	0.0229281	0.63175	0.105139
SV6_18H09	DN984129	ornithine decarboxylase [Lycopersicon esculentum]	gi|75277325|sp|O22616|DCOR_LYCES Ornithine decarboxylase (ODC) (LeODC)				0.824132	0.142318	0.687934	0.0827303	0.635129	0.00622445	0.582212	0.0260645	0.234127	5.80165e-07	0.264135	0.00109182	0.237696	0.00708492	0.186725	0.00180661	0.136223	4.32286e-10	0.297441	0.0642825	0.412152	0.107755	0.423986	0.0227824
SV6_15H01	DN983864	phosphate-induced (phi-1) protein putative [Arabidopsis thaliana]	AT1G35140.1 | Symbols: PHI-1 | PHI-1 (PHOSPHATE-INDUCED 1) | chr1:12852067-12852996 FORWARD			GO:0009505|cellulose and pectin-containing cell wall	1.00888	0.743926	0.714757	0.0630085	0.68525	0.0146611	1.19172	0.256707	2.04732	0.0101527	1.72472	0.0198114	1.80031	0.0110234	1.84859	0.00906525	2.24866	0.00560006	2.11165	0.058891	2.46167	0.0315186	1.69727	0.0268815
SV6_38F01		No hit					0.875221	0.447139	0.569968	0.00548173	0.745472	0.0529066	0.812826	0.466551	0.241561	0.0116043	0.363999	0.0668857	0.596834	0.0850381	0.535631	0.0377316	0.293385	0.0261302	0.544626	0.000170296	0.790694	0.290795	0.476366	0.0336716
SV6_16G09		protein translocation complex sec61 gamma chain - Arabidopsis					0.818614	0.328718	1.04508	0.674316	1.20179	0.210396	1.53131	0.14584	1.65233	0.0404788	1.85535	0.0273047	2.02597	0.0174106	1.95555	0.00340823	2.41697	0.0015521	1.57878	0.137508	2.35376	0.0308253	1.97037	0.0555612
SV6_07A08	DN983169	ribosome associated membrane protein RAMP4 [Rattus norvegicus]	AT1G27330.1 | Symbols: | similar to unknown protein [Arabidopsis thaliana] (TAIR:AT1G27350.1); similar to membrane protein [Brassica juncea] (GB:AAT38818.1); contains InterPro domain Ribosome associated membrane RAMP4; (InterPro:IPR010580) | chr1:9493051-9493885 FORWARD				1.15243	0.164591	1.35637	0.00211083	1.19989	0.00872704	1.30591	0.025767	1.99543	4.0143e-05	2.32442	0.000950977	2.14105	5.45723e-05	2.11941	0.00989563	2.25001	6.79212e-05	1.65693	0.0057812	1.94535	3.89894e-05	2.0075	0.0105222
SV5_11G06		phytochrome-associated protein PAP2 [Arabidopsis thaliana] IAA9 protein [Nicotiana tabacum]					1.06994	0.416471	1.04637	0.667354	1.44949	0.0284087	1.18754	0.0685439	0.908138	0.412377	0.959232	0.725036	0.641406	0.0417758	0.649784	0.00349559	0.436108	0.000900767	0.667002	0.00640274	0.606898	0.0515598	0.727338	0.0635686
SV6_21G09	DN980016	cytochrome b5 [Nicotiana tabacum]	AT5G53560.1 | Symbols: B5 #2, ATB5-A | ATB5-A (Cytochrome b5 A) | chr5:21776854-21777579 FORWARD	GO:0006118|electron transport		GO:0005783|endoplasmic reticulum; GO:0009535|chloroplast thylakoid membrane	1.02613	0.596743	0.711888	7.9684e-05	0.905324	0.0273842	0.700956	0.00136373	0.578323	0.00010429	0.527081	9.71597e-05	0.516351	0.0124208	0.639114	0.0125386	0.462845	0.00166382	0.733122	0.0419794	0.919505	0.710458	0.854335	0.477059
SV6_33A07	DN981020		AT3G02555.1 | Symbols: | similar to unknown protein [Arabidopsis thaliana] (TAIR:AT5G16110.1); similar to hypothetical protein [Cleome spinosa] (GB:ABD96883.1) | chr3:540031-540962 REVERSE				0.958387	0.766669	0.796413	0.0100167	0.995189	0.928717	0.873632	0.40343	0.452014	0.00738965	0.472082	0.000560707	0.599071	0.00489487	0.674266	0.00791751	0.555997	0.00732881	0.543265	0.0603883	0.665656	0.179491	0.820207	0.38293
SV6_21F08	DN980002	betaine aldehyde dehydrogenase [Suaeda liaotungensis]	AT1G74920.1 | Symbols: ALDH10A8 | ALDH10A8 (Aldehyde dehydrogenase 10A8); 3-chloroallyl aldehyde dehydrogenase | chr1:28142836-28146234 REVERSE	GO:0008152|metabolic process; GO:0019285|glycine betaine biosynthetic process from choline	GO:0004028|3-chloroallyl aldehyde dehydrogenase activity		0.896418	0.0624649	0.784626	0.0732565	0.98623	0.93093	0.824786	0.400895	0.563516	0.0256407	0.637239	0.09495	0.472512	1.06728e-05	0.571042	0.000477176	0.522039	0.0794311	0.678795	0.00330858	0.678727	0.0382668	0.630594	0.0498143
SV6_16B06		seh1-like protein [Arabidopsis thaliana]					0.92464	0.642952	1.06568	0.460397	1.12245	0.0794524	1.35954	0.0270801	0.991848	0.861615	0.765326	0.147839	0.618425	0.0195884	0.733551	0.140092	0.479757	0.00355176	0.572145	0.226072	0.914377	0.854449	0.844688	0.645084
SV6_45A12	DN982177	putative purine-rich single-stranded DNA-binding protein [Arabidopsis thaliana]	AT2G32080.1 | Symbols: PUR ALPHA-1 | PUR ALPHA-1 (purin-rich alpha 1); nucleic acid binding | chr2:13649793-13651113 REVERSE		GO:0003676|nucleic acid binding	GO:0005737|cytoplasm	1.0247	0.797199	1.03612	0.364604	1.07073	0.340539	1.3269	0.0665428	1.32492	0.02489	1.74028	0.00215248	2.00438	0.00917517	2.07624	0.00278537	3.6086	0.000134689	1.92036	0.0614421	1.16219	0.647951	1.47603	0.0701895
SV6_45C09	DN982198	miraculin precursor [Richadella dulcifica]	gi|924626|gb|AAA80497.1| unknown				0.898806	0.0508294	1.62445	0.00428558	3.15989	0.000117368	0.659138	0.0618163	0.137784	0.00116314	0.190763	0.000229976	0.231225	0.00317774	0.199146	0.000260949	0.13771	0.000806078	0.422186	0.00133986	0.444294	0.019596	0.403649	0.00755242
SV5_03G08		No hit					1.03277	0.693491	0.907154	0.603623	0.935195	0.756806	0.880593	0.761019	1.71518	0.00314804	2.31981	0.0104291	2.06444	0.0440637	1.96782	0.0558687	2.40555	0.00803675	1.69298	0.000104743	1.40515	0.0521026	1.42278	0.083586
SV5_40H06	DN977376	glutathione peroxidase-like protein [Arabidopsis thaliana]	AT3G63080.1 | Symbols: MEE42, ATGPX5 | ATGPX5 (GLUTATHIONE PEROXIDASE 5); glutathione peroxidase | chr3:23321136-23322175 FORWARD	GO:0006499|N-terminal protein myristoylation; GO:0009793|embryonic development ending in seed dormancy	GO:0004602|glutathione peroxidase activity		0.998051	0.971646	0.895891	0.0842805	0.817995	0.0203866	1.15204	0.0179417	1.38123	0.00259833	1.71291	0.0770176	1.71716	0.0218136	1.43548	0.18089	2.5783	0.000218063	2.28164	0.00617804	2.02495	4.34843e-05	1.69757	0.000474394
SV6_29F01	DN980787		AT3G02900.1 | Symbols: | similar to unknown protein [Arabidopsis thaliana] (TAIR:AT5G16660.1); similar to hypothetical protein [Plantago major] (GB:CAH59416.1) | chr3:645857-647452 FORWARD			GO:0009507|chloroplast	1.03219	0.761383	0.605314	0.000472741	0.692875	4.3372e-05	0.578335	0.0060199	0.310079	0.00067679	0.427762	0.00906047	0.49671	0.0163364	0.422213	4.13775e-05	0.257013	1.11939e-05	0.423071	0.0729332	0.806521	0.360871	0.737462	0.121076
SV6_12B09	DN983593	protein Sn-1 - pepper	AT1G70890.1 | Symbols: MLP43 | major latex protein-related / MLP-related | chr1:26729574-26730151 REVERSE	GO:0006952|defense response; GO:0009607|response to biotic stimulus			0.871959	0.410556	0.645177	0.0206282	0.833198	0.131868	0.804968	0.548674	0.204154	0.00511748	0.266986	0.00186346	0.469355	0.0115599	0.435336	0.0160273	0.152435	0.00140695	0.300482	0.00281001	0.360368	0.00497331	0.352052	0.00481336
SV5_41C04	DN977410	signal sequence receptor beta (Trap-beta) subunit [Canis familiaris]	AT5G14030.1 | Symbols: | translocon-associated protein beta (TRAPB) family protein | chr5:4526880-4528255 FORWARD			GO:0005783|endoplasmic reticulum; GO:0012505|endomembrane system; GO:0016021|integral to membrane	1.00226	0.953971	1.3931	0.00284431	1.43889	0.000783084	1.58342	2.10704e-06	1.69059	5.7377e-05	1.66904	0.000184146	1.80398	0.000323	1.92614	1.76987e-06	2.32693	0.00102563	1.37497	0.00100843	1.37125	0.00720826	1.40434	0.0206654
SV6_10H06	DN983488	acetolactate synthase small subunit [Nicotiana plumbaginifolia]	AT5G16290.2 | Symbols: | acetolactate synthase small subunit, putative | chr5:5333877-5337390 FORWARD	GO:0009082|branched chain family amino acid biosynthetic process	GO:0003984|acetolactate synthase activity; GO:0016597|amino acid binding		0.948399	0.707109	0.903241	0.375528	0.911138	0.294752	0.770692	0.188538	0.520438	0.00272269	0.399092	0.0100475	0.588775	0.00399338	0.620314	0.0367795	0.385832	0.000102325	0.548088	0.198805	0.788204	0.51076	0.680221	0.35378
SV5_39E12	DN977166	epimerase	AT5G28840.1 | Symbols: GME | GME (GDP-D-MANNOSE 3',5'-EPIMERASE); GDP-mannose 3,5-epimerase/ NAD binding / catalytic | chr5:10862476-10864028 REVERSE	GO:0009225|nucleotide-sugar metabolic process; GO:0019853|L-ascorbic acid biosynthetic process	GO:0003824|catalytic activity; GO:0047918|GDP-mannose 3,5-epimerase activity; GO:0051287|NAD binding		1.06102	0.418478	0.978859	0.854167	0.786131	0.133195	0.650785	0.0604791	0.4763	0.0441474	0.581674	0.0860276	0.428807	0.0188294	0.454431	0.00458164	0.381843	0.00205042	0.509413	0.0202952	0.437439	0.0349749	0.563511	0.0290678
SV5_43C12	DN977612	putative katanin [Arabidopsis thaliana] cell division control protein (transitional endoplasmic reticulum ATPase) [Pyrococcus horikoshii]	AT2G34560.2 | Symbols: | katanin, putative | chr2:14567345-14569774 FORWARD	GO:0019538|protein metabolic process	GO:0005524|ATP binding; GO:0016887|ATPase activity		0.942327	0.355658	0.949541	0.574331	0.953554	0.706313	0.763077	0.0434073	0.520056	0.0336592	0.542232	0.0602688	0.416459	0.0108498	0.420831	0.00962579	0.28229	0.00545101	0.498235	0.00292239	0.486301	0.0460354	0.507043	0.0358422
SV5_34G06		basic chitinase [Arabidopsis thaliana]					1.06168	0.217973	0.93332	0.146261	1.32433	0.107197	1.43226	0.0248206	2.04675	0.0384022	2.46625	0.0137004	2.97011	0.000814256	3.40202	0.000380442	4.30618	0.000824932	3.83191	0.0029051	3.99596	0.000224741	4.54633	0.000682733
SV6_32H07		No hit					0.869194	0.40057	0.501978	2.32544e-05	1.01582	0.785387	0.685164	0.0431178	0.243304	0.000884552	0.384755	0.000439442	0.547147	0.018674	0.626143	0.0444064	0.508619	0.0166519	0.440296	0.0158869	0.378592	0.0459523	0.326685	0.0108316
SV5_53B02	DN978648	protein translocation complex Sec61 gamma chain [Arabidopsis thaliana]	AT5G50460.1 | Symbols: | protein transport protein SEC61 gamma subunit, putative | chr5:20569394-20569735 REVERSE	GO:0006605|protein targeting; GO:0006886|intracellular protein transport	GO:0015450|P-P-bond-hydrolysis-driven protein transmembrane transporter activity	GO:0016020|membrane	0.849389	0.360586	1.11983	0.595723	1.18716	0.243849	1.44861	0.127435	1.85903	0.034459	1.72654	0.0507787	2.16713	0.00244331	2.36404	0.00304203	2.60637	0.0011841	1.87903	0.0955581	2.31505	0.0332991	2.08285	0.0594369
SV6_26C04	DN980465		AT4G26850.1 | Symbols: VTC2 | VTC2 (VITAMIN C DEFECTIVE 2) | chr4:13499268-13501151 REVERSE				0.885828	0.16729	0.512987	0.00465188	0.776907	0.108961	0.432345	0.00382279	0.240302	0.00678241	0.329971	0.00764991	0.262299	0.000564069	0.308349	0.000152577	0.255171	0.00905095	0.354379	0.00353769	0.341069	0.00735904	0.499475	0.0285955
SV6_11F11		No hit					0.823513	0.338316	0.992314	0.925789	0.84255	0.0413964	0.922994	0.461251	0.608947	8.98708e-05	0.630284	0.00965447	0.631101	0.0276836	0.610068	0.0794015	0.420062	0.00256497	0.555552	0.161826	0.944103	0.903141	0.771094	0.493671
SV6_35E07	DN981260	peptide transporter putative [Arabidopsis thaliana]	AT1G68570.1 | Symbols: | proton-dependent oligopeptide transport (POT) family protein | chr1:25750474-25753773 FORWARD	GO:0006857|oligopeptide transport	GO:0005215|transporter activity	GO:0016020|membrane	0.786289	0.0505767	0.551137	0.000714475	0.600726	0.000505936	0.413566	0.0164961	0.244535	2.33027e-07	0.298604	4.15947e-05	0.332406	0.00347966	0.46121	0.000460768	0.338381	0.000102215	0.409955	0.0888158	0.428782	0.143626	0.507856	0.094249
SV6_25A04	DN980345	wound-induced protein Sn-1 vacuolar membrane - pepper	AT1G70890.1 | Symbols: MLP43 | major latex protein-related / MLP-related | chr1:26729574-26730151 REVERSE	GO:0006952|defense response; GO:0009607|response to biotic stimulus			0.933957	0.593167	0.658009	0.000538483	0.804131	0.0364344	0.769833	0.309789	0.143826	0.000465846	0.245006	0.00566485	0.34124	0.000109603	0.31968	0.00407497	0.127005	0.00354625	0.233563	0.00958842	0.277368	0.0295113	0.382788	0.0169
SV5_48H10		No hit					1.02386	0.812052	1.09997	0.495412	0.773726	0.0334391	0.871986	0.296734	0.801493	0.185111	0.667277	0.000387642	0.483675	6.84033e-05	0.470217	6.55546e-06	0.504531	0.00809472	0.651129	0.0367497	0.766068	0.321438	0.727109	0.135312
SV6_48B02	DN982467	putative proline-rich protein [Arabidopsis thaliana]	AT4G28300.2 | Symbols: | hydroxyproline-rich glycoprotein family protein | chr4:14015420-14016829 FORWARD				0.832899	0.0953072	0.929996	0.58807	0.573145	0.0158391	0.681008	0.119461	1.61939	0.0443067	1.3347	0.163379	3.06171	0.0123066	1.25808	0.282218	1.14429	0.75117	0.764174	0.615361	0.653806	0.327377	1.37552	0.395629
[truncated: 137 more rows]
