# Supplementary material for: Transcription profiling of fertilization and early seed development events in a solanaceous species using a 7.7 K cDNA microarray from Solanum chacoense ovules
Source: BMC Plant Biol. 2010 Aug 12;10:174. doi: 10.1186/1471-2229-10-174 (PMC3095305; doi:10.1186/1471-2229-10-174)
Supplement: Additional file 3 — Differential expression of genes in anthers, style, and leaf tissues compared to unfertilized ovules. RNA samples from leaf, anther, and style tissues of S. chacoense were compared to the unfertilized ovules (UO) pool sample. Each microarray experiment was performed in quadruplicate using, in all cases, independently isolated RNA samples as starting material (four biological replicates). A total of 558 genes (262 genes were up-regulated and 296 genes were down-regulated) showed a significant variation in transcript abundance (≥ ± 2-fold coupled with a p value ≤ 0.01) in at least one tissue (leaf, style, or anther) when compared to UO. [file 1471-2229-10-174-S3.XLS]

## Sheet: Up and down genes in tissues
	up and down genes in tissues
	Experiment	Anthers		Leaves		Styles
	Internal database name	Normalized data	t-test P-value	Normalized data	t-test P-value	Normalized data	t-test P-value	Genbank	Description	Hortologs	GO biological process	GO molecular function	GO cellular component
Up genes	SV6_36H08	11.6324	0.00277854	1.0156	0.631546	1.62999	0.0209177	DN981393	pectin methylesterase [Salix gilgiana]	AT2G26450.1 | Symbols: | pectinesterase family protein | chr2:11258357-11260524 FORWARD	GO:0042545|cell wall modification	GO:0030599|pectinesterase activity	GO:0009505|cellulose and pectin-containing cell wall
	SV5_54F02	6.99797	1.40124e-07	1.00586	0.962946	1.29577	0.128876	DN978792	kinesin-like heavy chain [Arabidopsis thaliana]	AT5G27000.1 | Symbols: KATD, ATK4 | ATK4 (ARABIDOPSIS THALIANA KINESIN 4); microtubule motor | chr5:9498102-9502954 FORWARD	GO:0007018|microtubule-based movement	GO:0003777|microtubule motor activity	GO:0005875|microtubule associated complex
	SV5_07F09	13.1577	0.000172907	1.00719	0.95578	1.24894	0.399562	DN979594	pectinesterase [Citrus sinensis]	gi|147821306|emb|CAN74589.1| hypothetical protein [Vitis vinifera]
	SV6_18C03	2.02858	0.00514715	1.04331	0.623165	1.44557	0.0798419	DN984074	putative protein [Arabidopsis thaliana] PrMC3 [Pinus radiata]	AT3G48690.1 | Symbols: | similar to unknown protein [Arabidopsis thaliana] (TAIR:AT3G48700.1); similar to Esterase/lipase/thioesterase [Medicago truncatula] (GB:ABE83378.1); contains InterPro domain Esterase/lipase/thioesterase; (InterPro:IPR000379); con		GO:0004091|carboxylesterase activity	GO:0005737|cytoplasm
	SV6_34G12	4.73211	0.00183314	0.929447	0.705827	1.31247	0.203256	DN981193	ankyrin-like protein [Arabidopsis thaliana]	AT1G29470.2 | Symbols: | dehydration-responsive protein-related | chr1:10310410-10313355 REVERSE
	SV5_57A08	6.32166	6.09832e-05	1.05523	0.667486	1.19853	0.44754	DN979026	elicitor-inducible cytochrome P450 [Nicotiana tabacum]	AT5G07990.1 | Symbols: CYP75B1, D501, TT7 | TT7 (TRANSPARENT TESTA 7); flavonoid 3'-monooxygenase/ oxygen binding | chr5:2560438-2562860 FORWARD	GO:0009411|response to UV; GO:0009813|flavonoid biosynthetic process	GO:0016711|flavonoid 3'-monooxygenase activity; GO:0019825|oxygen binding
	SV6_22D05	7.26673	0.000191894	1.16298	0.204139	1.35565	0.0419314		No hit	No hit
	SV6_11B12	3.90207	0.00140493	0.907282	0.262058	1.30907	0.124104		No hit	No hit
	SV6_12E03	10.267	0.000155635	1.1773	0.217884	1.47584	0.125431	DN983620	endosperm specific prot. Arabidopsis thaliana putative pollen surface protein	AT3G12660.1 | Symbols: FLA14 | fasciclin-like arabinogalactan family protein | chr3:4019067-4019834 FORWARD	GO:0007155|cell adhesion		GO:0031225|anchored to membrane
	SV6_01F08	3.87424	7.3527e-05	1.29735	0.00713879	1.72438	0.00158429	DN982731	pyruvate dehydrogenase E1 beta subunit putative [Arabidopsis thaliana]	AT1G30120.1 | Symbols: PDH-E1 BETA | PDH-E1 BETA (PYRUVATE DEHYDROGENASE E1 BETA); pyruvate dehydrogenase (acetyl-transferring) | chr1:10584334-10586461 REVERSE		GO:0004739|pyruvate dehydrogenase (acetyl-transferring) activity
	SV6_29B03	2.52796	0.000617527	1.08646	0.326546	1.31149	0.0357438	DN980741	6-phosphogluconolactonase-like protein [Arabidopsis	AT1G13700.1 | Symbols: | glucosamine/galactosamine-6-phosphate isomerase family protein | chr1:4694472-4695597 REVERSE	GO:0005975|carbohydrate metabolic process	GO:0003824|catalytic activity
	SV6_26F10	19.2489	0.00337211	1.06983	0.574317	1.81528	0.00050058	DN980507	zinc finger - like protein [Arabidopsis thaliana]	AT2G36320.1 | Symbols: | zinc finger (AN1-like) family protein | chr2:15236467-15236952 FORWARD		GO:0003677|DNA binding; GO:0008270|zinc ion binding
	SV6_34F11	5.32276	0.000182837	1.07678	0.395999	1.04045	0.729952	DN981180	hypothetical protein	gi|140066235|gb|ABE85950.2| hypothetical protein MtrDRAFT_AC149636g38v2 [Medicago truncatula]
	SV6_23H03	2.53177	0.000432047	1.06372	0.494432	1.15388	0.385177	DN980230	putative cytochrome P450 [Arabidopsis thaliana]	AT3G14620.1 | Symbols: CYP72A8 | CYP72A8 (cytochrome P450, family 72, subfamily A, polypeptide 8); oxygen binding | chr3:4914985-4916860 FORWARD	GO:0006118|electron transport	GO:0019825|oxygen binding	GO:0012505|endomembrane system
	SV5_06D07	6.56633	0.000610469	1.45634	0.0242004	5.11836	0.000526082	DN979517	AMP-binding protein [Arabidopsis thaliana] medium-chain acyl-CoA synthetase [Aeropyrum pernix]	AT5G16340.1 | Symbols: | AMP-binding protein, putative | chr5:5349258-5350910 REVERSE	GO:0008152|metabolic process	GO:0003824|catalytic activity
	SV6_43B11	11.1272	0.00040404	0.945184	0.575977	3.39184	0.00113738	DN981996	phytoene desaturase [Lycopersicon esculentum] zeta-carotene desaturase [Lycopersicon esculentum]	AT4G14210.2 | Symbols: PDS, PDE226, PDS3 | PDS3 (PHYTOENE DESATURASE) | chr4:8190421-8194764 REVERSE	GO:0016120|carotene biosynthetic process
	SV6_13C08	4.88833	0.00112449	0.992607	0.920904	0.851693	0.332099		pectinesterase like protein pollen-specific protein homolog [Arabidopsis thaliana]
	SV6_12G11	2.43172	0.00339504	0.973239	0.893673	1.02125	0.915114	DN983651	putative embryo-abundant protein [Arabidopsis thaliana]	AT2G41380.1 | Symbols: | embryo-abundant protein-related | chr2:17259059-17259964 FORWARD			GO:0005739|mitochondrion
	SV6_39F10	4.7741	8.77833e-05	0.999928	0.998836	1.2868	0.0836511	DN981659	Unkown protein	AT4G17150.1 | Symbols: | similar to unknown protein [Arabidopsis thaliana] (TAIR:AT4G14290.1); similar to unknown protein [Arabidopsis thaliana] (TAIR:AT3G23540.1); similar to expressed protein [Oryza sativa (japonica cultivar-group)] (GB:ABF96061.1); si
	SV6_44E01	8.37219	0.000402284	0.992607	0.950629	1.28084	0.26983	DN982118	beta-13-glucanase [Sorghum bicolor]	AT3G24330.1 | Symbols: | glycosyl hydrolase family 17 protein | chr3:8830343-8831845 FORWARD	GO:0005975|carbohydrate metabolic process	GO:0004553|hydrolase activity, hydrolyzing O-glycosyl compounds	GO:0031225|anchored to membrane
	SV5_08F10	3.25319	6.65142e-05	1.0184	0.878394	0.780268	0.522499	DN979654	general negative transcription regulator-like [Arabidopsis thaliana]	AT3G45630.1 | Symbols: | RNA recognition motif (RRM)-containing protein | chr3:16759736-16764175 REVERSE		GO:0003723|RNA binding
	SV5_49C10	4.80891	0.00361322	1.32123	0.110038	1.04458	0.875104	DN978187	putative auxin-responsive protein [Arabidopsis thaliana]	AT2G46370.2 | Symbols: JAR, FIN219, JAR1 | JAR1 (JASMONATE RESISTANT 1) | chr2:19041415-19043442 FORWARD	GO:0009733|response to auxin stimulus
	SV6_02C04	2.10748	0.00402621	1.01853	0.851811	1.45375	0.00293755		putative phloem-specific lectin [Arabidopsis thaliana]
	SV6_11H05	2.1518	0.00500863	1.08815	0.0925939	0.817001	0.10393	DN983568	hyuC-like protein [Arabidopsis thaliana] (HYDANTOIN UTILIZATION PROTEIN C)	AT4G20070.1 | Symbols: ATAAH | ATAAH (ARABIDOPSIS THALIANA ALLANTOATE AMIDOHYDROLASE); allantoate deiminase/ metallopeptidase | chr4:10861558-10864539 FORWARD	GO:0006508|proteolysis; GO:0010136|ureide catabolic process	GO:0008237|metallopeptidase activity; GO:0047652|allantoate deiminase activity
	SV5_59G06	4.92679	0.000108254	0.784113	0.0259579	0.978136	0.774352	DN979288	pyruvate kinase [Arabidopsis thaliana]	AT5G52920.1 | Symbols: | pyruvate kinase, putative | chr5:21480906-21483838 FORWARD	GO:0006096|glycolysis; GO:0006633|fatty acid biosynthetic process; GO:0048316|seed development	GO:0004743|pyruvate kinase activity	GO:0005739|mitochondrion; GO:0009507|chloroplast; GO:0009570|chloroplast stroma
	SV6_44F05	3.7337	6.30297e-06	0.967733	0.693697	2.31917	2.53006e-08	DN982134	lactoylglutathione lyase family protein / glyoxalase I family protein	AT1G80160.1 | Symbols: | lactoylglutathione lyase family protein / glyoxalase I family protein | chr1:30155993-30156822 FORWARD	GO:0005975|carbohydrate metabolic process	GO:0004462|lactoylglutathione lyase activity
	SV6_38C06	8.12667	0.00116465	1.14321	0.556233	2.32067	0.023924	DN981523	Unkown protein	AT1G55265.1 | Symbols: | similar to unknown protein [Arabidopsis thaliana] (TAIR:AT5G19860.1); similar to Protein of unknown function DUF538 [Medicago truncatula] (GB:ABE78678.1); contains InterPro domain Protein of unknown function DUF538; (InterPro:IPR			GO:0012505|endomembrane system
	SV5_39A11	7.17815	0.00176091	1.91689	0.00976077	2.01386	0.000227637	DN977117	utative auxin-regulated protein [Arabidopsis thaliana]	AT2G46690.1 | Symbols: | auxin-responsive family protein | chr2:19187974-19188339 FORWARD	GO:0009733|response to auxin stimulus
	SV5_05D08	3.7387	0.00109764	1.04588	0.658316	1.4768	0.0546891	DN979437	enoyl-CoA hydratase	AT4G16210.1 | Symbols: | enoyl-CoA hydratase/isomerase family protein | chr4:9176879-9177993 REVERSE	GO:0008152|metabolic process	GO:0003824|catalytic activity
	SV6_16C04	7.85718	0.000508535	0.918932	0.135542	4.87255	0.000478283		omega-3 fatty acid desaturase [Nicotiana tabacum]
	SV6_38B06	9.87806	0.000340754	1.67244	0.0418451	2.98842	5.51882e-06	DN981511	Unkown protein	AT5G64510.1 | Symbols: | similar to ORF; able to induce HR-like lesions [Nicotiana tabacum] (GB:AAC49976.1); similar to Os01g0767600 [Oryza sativa (japonica cultivar-group)] (GB:NP_001044361.1) | chr5:25801818-25803378 FORWARD			GO:0012505|endomembrane system
	SV6_19E03	2.30689	0.00378438	4.75077	0.000570549	1.71106	0.00524852	DN984163	proline-rich family protein	AT5G07020.1 | Symbols: | proline-rich family protein | chr5:2180670-2182285 REVERSE			GO:0009535|chloroplast thylakoid membrane
	SV6_22G06	7.01996	0.000415468	1.11254	0.0603211	1.27739	0.0505813	DN980115	proline-rich family protein	AT3G56110.1 | Symbols: | prenylated rab acceptor (PRA1) family protein | chr3:20833207-20833836 REVERSE			GO:0009507|chloroplast
	SV6_23G08	7.32285	3.59761e-05	13.3282	0.000364875	2.90769	0.00207885	DN980222	ferredoxin I [Solanum tuberosum]	AT1G60950.1 | Symbols: ATFD2, FED A | FED A (FERREDOXIN 2); electron carrier/ iron ion binding | chr1:22448230-22448676 FORWARD	GO:0009416|response to light stimulus; GO:0009767|photosynthetic electron transport	GO:0005506|iron ion binding; GO:0009055|electron carrier activity	GO:0009570|chloroplast stroma
	SV6_01G11	2.97545	0.003727	1.24437	0.120587	1.38152	0.00698372		No hit	No hit
	SV5_10C06	4.2014	1.25745e-05	1.09106	0.544892	1.41635	0.0250221	DN979747	ADP-ribosylation factor [Leishmania major]	AT5G67560.1 | Symbols: ATARLA1D | ATARLA1D (ADP-ribosylation factor-like A1D); GTP binding | chr5:26967805-26969139 FORWARD	GO:0007264|small GTPase mediated signal transduction	GO:0005525|GTP binding	GO:0012505|endomembrane system
	SV6_44A08	3.00786	2.58342e-06	1.28132	0.00288759	1.42019	0.00630693	DN982077	CID6 (CTC-Interacting Domain 6); protein binding	AT5G25540.1 | Symbols: CID6 | CID6 (CTC-Interacting Domain 6); protein binding | chr5:8891773-8892365 REVERSE		GO:0005515|protein binding
	SV6_02H03	2.48687	0.00185057	0.947379	0.484608	1.43415	0.0159543	DN982828	putative peroxidase [Solanum tuberosum]	AT4G37530.1 | Symbols: | peroxidase, putative | chr4:17634780-17636076 FORWARD	GO:0006979|response to oxidative stress	GO:0004601|peroxidase activity	GO:0012505|endomembrane system
	SV5_45F02	5.08516	3.6936e-05	1.27421	0.0136462	3.33137	0.00290792	DN977831	myb-related protein TMH27 - tomato	gi|1167484|emb|CAA64614.1| transcription factor [Solanum lycopersicum]
	SV5_39E11	4.39126	0.000178908	1.12046	0.187858	1.3141	0.0018127		No hit	No hit
	SV6_11B11	9.10827	0.000118382	0.924585	0.106988	1.77271	5.65304e-05		No hit	No hit
	SV6_47E06	4.89927	0.00181471	1.00324	0.988097	0.95875	0.802507		No hit	No hit
	SV6_48E07	5.53322	0.000257769	0.825406	0.000556338	1.34554	0.116695	DN982508	(3R)-hydroxymyristoyl-(acyl carrier protein) dehydratase -like protein [Arabidopsis thaliana]	AT2G22230.1 | Symbols: | beta-hydroxyacyl-ACP dehydratase, putative | chr2:9457122-9458507 FORWARD	GO:0006633|fatty acid biosynthetic process	GO:0019171|3-hydroxyacyl-[acyl-carrier-protein] dehydratase activity	GO:0005737|cytoplasm; GO:0009507|chloroplast
	SV6_48G07	5.29224	0.00015308	0.698623	0.0452353	0.64002	0.00278171		Leucine rich repeat C-terminal domain containing protein [Mus musculus]
	SV6_30D08	4.36168	0.00195364	0.965378	0.757558	1.41081	0.0276301	DN980866	cyclopropane-fatty-acyl-phospholipid synthase [Mesorhizobium loti]	AT4G33110.1 | Symbols: | coclaurine N-methyltransferase, putative | chr4:15972500-15974534 REVERSE		GO:0030794|(S)-coclaurine-N-methyltransferase activity
	SV5_40A05	3.41492	0.00174431	0.889213	0.584395	1.45654	0.0011624	DN977291	CID6 (CTC-Interacting Domain 6); protein binding	AT3G60260.4 | Symbols: | phagocytosis and cell motility protein ELMO1-related | chr3:22285278-22287814 FORWARD	GO:0006909|phagocytosis		GO:0005856|cytoskeleton
	SV5_07D04	2.30916	3.87505e-05	1.01742	0.830789	1.10094	0.3143	DN979581	hypothetical protein	gi|147781804|emb|CAN65446.1| hypothetical protein [Vitis vinifera]
	SV5_47C11	2.67073	6.27007e-05	1.10756	0.0784579	1.66759	0.000244906	DN977996	AIM1 protein [Arabidopsis thaliana]	AT4G29010.1 | Symbols: AIM1 | AIM1 (ABNORMAL INFLORESCENCE MERISTEM); enoyl-CoA hydratase | chr4:14297318-14302022 REVERSE	GO:0007275|multicellular organismal development; GO:0009845|seed germination	GO:0004300|enoyl-CoA hydratase activity
	SV5_34H07	5.07853	0.000261297	1.40736	0.00560982	2.17209	0.0870479		late elongated hypocotyl [Arabidopsis thaliana]
	SV5_02B08	13.3498	0.000802972	1.00373	0.95488	5.30688	0.000570023	DN976546	In2-1 protein: Glutathione transferase gene family [Glycine max]	AT5G02790.1 | Symbols: | In2-1 protein, putative | chr5:632875-634856 FORWARD	GO:0008152|metabolic process	GO:0004364|glutathione transferase activity	GO:0005737|cytoplasm
	SV6_42G05	5.04647	1.07075e-05	1.01498	0.817293	1.59666	0.00578936		ADP-ribosylation factor-like protein [Arabidopsis thaliana]	AT5G67560.1 | Symbols: ATARLA1D | ATARLA1D (ADP-ribosylation factor-like A1D); GTP binding | chr5:26967805-26969139 FORWARD	GO:0007264|small GTPase mediated signal transduction	GO:0005525|GTP binding	GO:0012505|endomembrane system
	SV5_01D05	2.39963	0.000431396	1.0275	0.806199	1.36303	0.0217289	DN976463	putative glycosylation enzyme	AT5G15050.1 | Symbols: | glycosyltransferase family 14 protein / core-2/I-branching enzyme family protein | chr5:4871823-4873457 REVERSE	GO:0016051|carbohydrate biosynthetic process	GO:0008375|acetylglucosaminyltransferase activity; GO:0016757|transferase activity, transferring glycosyl groups	GO:0016020|membrane
	SV6_28C10	3.12141	1.04924e-06	3.71596	0.00288726	1.3204	0.0296534	DN980665	Lil3 protein [Arabidopsis thaliana]	AT5G47110.1 | Symbols: | lil3 protein, putative | chr5:19151445-19152465 REVERSE	GO:0009765|photosynthesis, light harvesting		GO:0009535|chloroplast thylakoid membrane
	SV6_39H02	2.26895	0.00108854	1.24485	0.20968	1.50276	0.0194895	DN981675	Probable vacuolar ATP synthase subunit F [Arabidopsis thaliana]	AT4G02620.1 | Symbols: | (VACUOLAR ATPASE SUBUNIT F); hydrogen ion transporting ATP synthase, rotational mechanism / hydrogen ion transporting ATPase, rotational mechanism | chr4:1149419-1151132 REVERSE	GO:0015986|ATP synthesis coupled proton transport	GO:0046933|hydrogen ion transporting ATP synthase activity, rotational mechanism; GO:0046961|hydrogen ion transporting ATPase activity, rotational mechanism	GO:0016469|proton-transporting two-sector ATPase complex
	SV5_39H12	9.82232	0.00152782	0.924991	0.568471	1.44381	0.024764	DN977202	serine	AT5G08160.1 | Symbols: ATPK3 | ATPK3 (Arabidopsis thaliana serine/threonine protein kinase 3); kinase | chr5:2625904-2627943 REVERSE	GO:0006468|protein amino acid phosphorylation; GO:0006499|N-terminal protein myristoylation	GO:0016301|kinase activity
	SV6_23E05	14.019	0.000899821	1.02704	0.738102	2.9098	2.51412e-08	DN980191	receptor-like protein kinase [Arabidopsis thaliana]	AT5G62710.1 | Symbols: | leucine-rich repeat family protein / protein kinase family protein | chr5:25204664-25207551 FORWARD	GO:0006468|protein amino acid phosphorylation	GO:0004672|protein kinase activity; GO:0005515|protein binding	GO:0012505|endomembrane system
	SV5_06F07	3.93356	0.00195486	1.42622	0.0870361	1.35091	0.360238	DN979532	tryptophan synthase beta chain 1 precursor (sp|P14671) [Arabidopsis thaliana]	AT5G54810.1 | Symbols: TRPB, TRP2, TSB1 | TSB1 (TRYPTOPHAN SYNTHASE BETA-SUBUNIT) | chr5:22282031-22283964 REVERSE	GO:0000162|tryptophan biosynthetic process
	SV6_18A05	2.2199	1.59496e-07	0.729076	0.0169133	1.4344	0.0047783	DN984055	putative methylmalonate semi-aldehyde dehydrogenase [Arabidopsis thaliana] methylmalonate-semialdehyde dehydrogenase [Homo sapiens]	AT2G14170.3 | Symbols: ALDH6B2 | ALDH6B2 (Aldehyde dehydrogenase 6B2) | chr2:5984933-5988981 REVERSE
	SV5_52G09	3.76949	0.00114354	0.815197	0.00275048	1.59611	0.0258081	DN978619	beta tubulin [Arabidopsis thaliana]	AT5G23860.1 | Symbols: TUB8 | TUB8 (tubulin beta-8) | chr5:8042965-8044531 FORWARD
	SV5_36H02	3.03812	0.000865433	16.756	0.00102454	2.26341	7.27335e-05	DN976902	rubisco activase [Lycopersicon pennellii]	AT2G39730.1 | Symbols: RCA | RCA (RUBISCO ACTIVASE) | chr2:16578029-16580423 REVERSE			GO:0009535|chloroplast thylakoid membrane; GO:0010287|plastoglobule
	SV5_51D10	2.63028	0.000218663	0.993731	0.951897	1.52117	0.00412538	DN978488	stress related protein [Vitis riparia]	AT3G05500.1 | Symbols: | rubber elongation factor (REF) family protein | chr3:1593546-1594808 FORWARD
	SV6_01B06	4.1669	7.14004e-05	1.17464	0.148286	1.55354	0.00186406	DN982688	pyruvate dehydrogenase E1 beta subunit putative [Arabidopsis thaliana]	AT1G30120.1 | Symbols: PDH-E1 BETA | PDH-E1 BETA (PYRUVATE DEHYDROGENASE E1 BETA); pyruvate dehydrogenase (acetyl-transferring) | chr1:10584334-10586461 REVERSE		GO:0004739|pyruvate dehydrogenase (acetyl-transferring) activity
	SV6_28H05	4.41675	8.60825e-05	0.990101	0.852927	1.23225	0.0647779	DN980719	NC domain-containing protein	AT5G06370.1 | Symbols: | NC domain-containing protein | chr5:1947300-1948433 REVERSE
	SV5_46D08	7.24922	0.00059689	0.989479	0.917159	1.29022	0.185056	DN977909	cytochrome P450 [Nicotiana tabacum]	AT3G26200.1 | Symbols: CYP71B22 | CYP71B22 (cytochrome P450, family 71, subfamily B, polypeptide 22); oxygen binding | chr3:9590584-9592209 FORWARD	GO:0006118|electron transport	GO:0019825|oxygen binding
	SV6_34F07	3.67611	0.00365221	4.50676	0.00269608	1.64866	0.112599	DN981176	ABC transporter protein 1-like [Arabidopsis thaliana]	AT5G64840.1 | Symbols: ATGCN5 | ATGCN5 (Arabidopsis thaliana general control non-repressible 5) | chr5:25934182-25936919 REVERSE	GO:0009624|response to nematode
	SV6_35F03	6.20294	8.90162e-11	10.3473	0.00110905	2.53704	0.000553376	DN981268	ferredoxin I [Solanum tuberosum]	AT1G60950.1 | Symbols: ATFD2, FED A | FED A (FERREDOXIN 2); electron carrier/ iron ion binding | chr1:22448230-22448676 FORWARD	GO:0009416|response to light stimulus; GO:0009767|photosynthetic electron transport	GO:0005506|iron ion binding; GO:0009055|electron carrier activity	GO:0009570|chloroplast stroma
	SV5_36C05	1.93762	2.31103e-07	1.43491	0.00864798	1.78601	0.0128242		sigma-like factor (emb|CAA77213.1) [Arabidopsis thaliana]
	SV5_04F01	8.66425	3.57388e-06	1.04121	0.456645	1.78505	0.00337482	DN978310	RER1A protein (AtRER1A) endoplasmatic reticulum retrieval protein Rer1A [Arabidopsis thaliana]	AT4G39220.1 | Symbols: ATRER1A | ATRER1A (Arabidopsis thaliana endoplasmic reticulum retrieval protein 1A) | chr4:18264274-18265525 FORWARD
	SV5_53G03	4.60796	0.000136569	6.55147	4.46788e-05	1.9069	0.00307642	DN978709	Chaperone protein dnaJ protein [Thermotoga maritima]	AT4G13830.2 | Symbols: J20 | J20 (DNAJ-LIKE 20); heat shock protein binding | chr4:8011514-8012573 FORWARD	GO:0006457|protein folding	GO:0031072|heat shock protein binding
	SV6_19E05	3.2928	0.002898	4.74887	0.00912709	1.7836	0.00538574	DN984165	putative flavonol synthase-like protein [Euphorbia esula] flavonol synthase [Arabidopsis thaliana]	AT3G50210.3 | Symbols: | oxidoreductase | chr3:18625320-18627211 REVERSE	GO:0007568|aging; GO:0009267|cellular response to starvation	GO:0016491|oxidoreductase activity
	SV6_23E06	2.77902	3.59708e-05	0.786922	0.00618993	1.44204	0.0187175	DN980193	putative 3-hydroxybutyryl-CoA dehydrogenase [Arabidopsis thaliana]	AT3G15290.1 | Symbols: | 3-hydroxybutyryl-CoA dehydrogenase, putative | chr3:5145061-5146620 FORWARD	GO:0006631|fatty acid metabolic process	GO:0008691|3-hydroxybutyryl-CoA dehydrogenase activity
	SV6_10H09	2.14624	0.000999431	1.0183	0.89896	1.63838	0.0133391	DN983491	lipin 2 [Mus musculus]	AT3G09560.1 | Symbols: | lipin family protein | chr3:2934958-2938678 REVERSE
	SV6_26B08	2.72113	0.000320558	1.73027	0.00925924	3.1215	0.0012936	DN980457	GDP-mannose pyrophosphorylase [Solanum tuberosum]	AT2G39770.1 | Symbols: VTC1, SOZ1, EMB101, GMP1, CYT1 | CYT1 (CYTOKINESIS DEFECTIVE 1); nucleotidyltransferase | chr2:16596479-16597819 FORWARD	GO:0009058|biosynthetic process	GO:0016779|nucleotidyltransferase activity
	SV6_11E11	3.09616	0.000121174	1.11868	0.450223	1.5297	0.0100948		No hit	No hit
	SV6_05A11	6.3575	0.000508551	5.59444	0.00281183	3.51752	1.41996e-05	DN983013	thioredoxin-like protein	AT1G76080.1 | Symbols: ATCDSP32, CDSP32 | ATCDSP32/CDSP32 (CHLOROPLASTIC DROUGHT-INDUCED STRESS PROTEIN OF 32 KD); thiol-disulfide exchange intermediate | chr1:28552957-28554242 REVERSE	GO:0045454|cell redox homeostasis	GO:0030508|thiol-disulfide exchange intermediate activity	GO:0009507|chloroplast
	SV6_40G02	4.85575	0.000165025	1.5439	0.00787054	1.61744	0.00929036	DN981759	putative integral membrane protein [Arabidopsis thaliana]	AT4G39220.1 | Symbols: ATRER1A | ATRER1A (Arabidopsis thaliana endoplasmic reticulum retrieval protein 1A) | chr4:18264274-18265525 FORWARD
	SV6_21G03	2.22875	0.000181349	2.11061	0.00635249	2.80201	6.94377e-06	DN980009	GDP-mannose pyrophosphorylase [Solanum tuberosum]	AT2G39770.1 | Symbols: VTC1, SOZ1, EMB101, GMP1, CYT1 | CYT1 (CYTOKINESIS DEFECTIVE 1); nucleotidyltransferase | chr2:16596479-16597819 FORWARD	GO:0009058|biosynthetic process	GO:0016779|nucleotidyltransferase activity
	SV5_45G05	2.78815	7.46674e-05	0.91217	0.328885	0.933225	0.395461	DN977847	putative GTPase activator protein [Arabidopsis	AT3G07890.2 | Symbols: | RAB GTPase activator | chr3:2516645-2518790 REVERSE	GO:0032313|regulation of Rab GTPase activity	GO:0005097|Rab GTPase activator activity	GO:0005622|intracellular
	SV6_01C04	4.13888	0.000261807	1.72951	0.000376882	1.03198	0.676402	DN982697	NC domain-containing protein	AT5G13180.1 | Symbols: ANAC083 | ANAC083 (Arabidopsis NAC domain containing protein 83); transcription factor | chr5:4196646-4197580 FORWARD	GO:0007275|multicellular organismal development	GO:0003700|transcription factor activity
	SV6_24F09	9.14872	0.000123436	0.793067	0.140894	1.22486	0.276369		No hit	No hit
	SV6_44A03	3.66681	3.049e-05	0.990693	0.945416	1.28228	0.291913	DN982072	small GTP-binding protein [Nicotiana plumbaginifolia]	AT1G02130.1 | Symbols: AtRab1B, Ara-5, AtRABD2a, ARA5, ATRAB1B | ATRAB1B (Arabidopsis thaliana responsive to abscisic acid 1B); GTP binding | chr1:400350-401788 REVERSE		GO:0005525|GTP binding	GO:0005622|intracellular; GO:0012505|endomembrane system
	SV6_24B07	2.20741	4.33631e-05	0.774554	0.00329881	1.23871	0.077992	DN980261	syringomycin biosynthesis enzyme-like protein [Arabidopsis thaliana]	AT3G21360.1 | Symbols: | oxidoreductase | chr3:7522871-7524042 FORWARD	GO:0006118|electron transport	GO:0016491|oxidoreductase activity
	SV5_04D07	3.00809	0.000157168	1.20648	0.0853983	1.80331	0.00115639		No hit	No hit
	SV5_59B06	2.3759	0.00037833	0.976614	0.861201	1.14058	0.0377646		No hit	No hit
	SV6_41G02	6.14082	0.000128431	1.65727	9.50496e-05	3.25218	0.00316117	DN981855	myo-inositol 1-phosphate synthase [Nicotiana tabacum]	AT2G22240.1 | Symbols: | inositol-3-phosphate synthase isozyme 2 / myo-inositol-1-phosphate synthase 2 / MI-1-P synthase 2 / IPS 2 | chr2:9458981-9461018 REVERSE	GO:0006021|inositol biosynthetic process; GO:0008654|phospholipid biosynthetic process; GO:0009408|response to heat; GO:0009644|response to high light intensity; GO:0042542|response to hydrogen peroxide	GO:0004512|inositol-3-phosphate synthase activity
	SV6_32H05	3.92412	0.000208313	0.956848	0.61681	0.927036	0.210674		Unkown protein	AT5G12960.1 | Symbols: | similar to unknown protein [Arabidopsis thaliana] (TAIR:AT5G12950.1); similar to Os06g0612900 [Oryza sativa (japonica cultivar-group)] (GB:NP_001058067.1); similar to Os02g0195500 [Oryza sativa (japonica cultivar-group)] (GB:NP_0			GO:0012505|endomembrane system
	SV6_07A07	2.45275	0.00152847	0.973441	0.749319	0.985933	0.805389	DN983168	NC domain-containing protein	AT2G37400.1 | Symbols: | chloroplast lumen common family protein | chr2:15703444-15704445 REVERSE		GO:0005488|binding	GO:0005739|mitochondrion; GO:0009536|plastid; GO:0009543|chloroplast thylakoid lumen
	SV6_47F03	3.50784	6.18055e-05	1.02946	0.853574	0.489575	0.00188084	DN982420	putative C-4 sterol methyl oxidase [Arabidopsis	AT4G12110.1 | Symbols: ATSMO1, ATSMO1-1, SMO1-1 | SMO1-1 (STEROL-4ALPHA-METHYL OXIDASE 1-1); catalytic | chr4:7254191-7255998 FORWARD		GO:0003824|catalytic activity
	SV5_03F06	2.68903	0.000205552	0.91891	0.343551	2.38293	7.80087e-05	DN977263	zinc finger protein 216 [Homo sapiens] protein associated with PRK1 [Homo sapiens]	AT1G51200.2 | Symbols: | DNA binding / zinc ion binding | chr1:18989358-18989879 FORWARD		GO:0003677|DNA binding; GO:0008270|zinc ion binding
	SV5_07B03	3.62693	0.000958134	0.777843	0.203777	1.20766	0.0297461		No hit	No hit
	SV6_35G11	3.32055	0.00143346	4.76257	0.00844032	1.29267	0.197901	DN981288	Lil3 protein [Arabidopsis thaliana]	AT5G47110.1 | Symbols: | lil3 protein, putative | chr5:19151445-19152465 REVERSE	GO:0009765|photosynthesis, light harvesting		GO:0009535|chloroplast thylakoid membrane
	SV6_19E04	6.11221	0.000416464	13.5284	0.000470228	3.02109	0.00208678	DN984164	ferredoxin I [Solanum tuberosum]	AT1G60950.1 | Symbols: ATFD2, FED A | FED A (FERREDOXIN 2); electron carrier/ iron ion binding | chr1:22448230-22448676 FORWARD	GO:0009416|response to light stimulus; GO:0009767|photosynthetic electron transport	GO:0005506|iron ion binding; GO:0009055|electron carrier activity	GO:0009570|chloroplast stroma
	SV6_04E07	2.74759	0.000197482	1.11929	0.350419	1.74958	0.000103879	DN982970	putative glutamate	AT4G15470.1 | Symbols: | similar to glutamate binding [Arabidopsis thaliana] (TAIR:AT1G03070.1); similar to Os05g0402300 [Oryza sativa (japonica cultivar-group)] (GB:NP_001055493.1); similar to putative receptor associated protein [Capsicum chinense] (G
	SV6_47A04	5.24875	0.00203266	5.71289	0.00181805	4.07697	7.64099e-07	DN982361	thioredoxin-like protein CDSP32 (Chloroplast Drought-induced Stress Protein of 32kDa) [Solanum tuberosum]	AT1G76080.1 | Symbols: ATCDSP32, CDSP32 | ATCDSP32/CDSP32 (CHLOROPLASTIC DROUGHT-INDUCED STRESS PROTEIN OF 32 KD); thiol-disulfide exchange intermediate | chr1:28552957-28554242 REVERSE	GO:0045454|cell redox homeostasis	GO:0030508|thiol-disulfide exchange intermediate activity	GO:0009507|chloroplast
	SV6_27A02	2.45915	0.000302419	0.988524	0.948757	1.55263	0.00118503	DN980535	3'-5' exonuclease domain-containing protein / K homology domain-containing protein	AT2G25910.1 | Symbols: | 3'-5' exonuclease domain-containing protein / K homology domain-containing protein / KH domain-containing protein | chr2:11056457-11059075 REVERSE		GO:0003676|nucleic acid binding; GO:0008408|3'-5' exonuclease activity	GO:0005622|intracellular
	SV6_27G05	3.83931	3.15713e-06	0.885877	0.0827801	1.68949	0.000974855	DN980612	AMMECR1 protein [Homo sapiens]	AT2G38710.2 | Symbols: | AMMECR1 family | chr2:16191595-16193842 REVERSE
	SV6_27E01	4.67535	0.00360834	1.01537	0.740279	1.16589	0.0375242	DN980584	putative chloroplast prephenate dehydratase [Arabidopsis	AT3G44720.1 | Symbols: | prephenate dehydratase family protein | chr3:16282746-16284020 FORWARD	GO:0009094|L-phenylalanine biosynthetic process	GO:0004664|prephenate dehydratase activity; GO:0047769|arogenate dehydratase activity	GO:0009507|chloroplast
	SV5_60B05	1.85294	0.0128001	1.05512	0.63901	0.818051	0.147977	DN979323	putative acyl-CoA synthetase [Capsicum annuum]	AT3G48990.1 | Symbols: | AMP-dependent synthetase and ligase family protein | chr3:18170016-18172279 REVERSE	GO:0008152|metabolic process; GO:0009813|flavonoid biosynthetic process	GO:0016208|AMP binding
	SV6_44A09	8.7958	0.00408939	26.1271	0.0014801	3.28093	0.00709954	DN982078	Ribulose bisphosphate carboxylase small chain 3 chloroplast precursor	AT5G38420.1 | Symbols: | ribulose bisphosphate carboxylase small chain 2B / RuBisCO small subunit 2B (RBCS-2B) (ATS2B) | chr5:15398433-15399208 REVERSE	GO:0015977|carbon utilization by fixation of carbon dioxide	GO:0016984|ribulose-bisphosphate carboxylase activity	GO:0009573|chloroplast ribulose bisphosphate carboxylase complex
	SV6_10D07	3.20519	2.3459e-05	1.48962	0.0142556	1.79494	0.000222781	DN983449		AT1G01820.1 | Symbols: PEX11C | peroxisomal biogenesis factor 11 family protein / PEX11 family protein | chr1:296213-297723 REVERSE	GO:0007031|peroxisome organization and biogenesis; GO:0016559|peroxisome fission		GO:0005778|peroxisomal membrane; GO:0005779|integral to peroxisomal membrane
	SV5_48H02	2.95149	5.25872e-07	0.830914	0.0781766	1.95399	0.000461038	DN978143		AT5G06130.2 | Symbols: | chaperone protein dnaJ-related | chr5:1853755-1855764 REVERSE			GO:0009507|chloroplast
	SV6_41E03	2.33839	0.000325251	1.09734	0.1892	1.93837	0.00294889	DN981832	ribosomal protein L12 homolog F19F18.150 - Arabidopsis thaliana	AT4G37660.1 | Symbols: | ribosomal protein L12 family protein | chr4:17695537-17696040 FORWARD	GO:0006412|translation	GO:0003735|structural constituent of ribosome	GO:0015934|large ribosomal subunit
	SV5_42B01	3.10929	0.000108019	1.34812	0.0251197	2.04789	0.00112215	DN977491		AT5G45410.3 | Symbols: | similar to unknown protein [Arabidopsis thaliana] (TAIR:AT4G25030.2); similar to unknown protein [Oryza sativa (japonica cultivar-group)] (GB:BAD67910.1) | chr5:18419298-18420509 REVERSE
	SV6_48G10	3.67816	0.000408436	1.16517	0.155439	0.83927	0.0213085	DN982535	pectinacetylesterase precursor [Vigna radiata]	AT4G19420.1 | Symbols: | pectinacetylesterase family protein | chr4:10587515-10589818 REVERSE		GO:0004091|carboxylesterase activity	GO:0012505|endomembrane system
	SV6_18F08	3.71116	0.000507783	1.67924	0.00300347	2.09404	0.00168005	DN984108		AT1G01820.1 | Symbols: PEX11C | peroxisomal biogenesis factor 11 family protein / PEX11 family protein | chr1:296213-297723 REVERSE	GO:0007031|peroxisome organization and biogenesis; GO:0016559|peroxisome fission		GO:0005778|peroxisomal membrane; GO:0005779|integral to peroxisomal membrane
	SV6_26E09	2.02266	0.000456221	1.0849	0.643176	1.15336	0.00172831	DN980494	NAD-dependent isocitrate dehydrogenase [Nicotiana tabacum]	AT4G35260.1 | Symbols: IDH1 | IDH1 (ISOCITRATE DEHYDROGENASE 1); isocitrate dehydrogenase (NAD+) | chr4:16774499-16776238 REVERSE	GO:0008152|metabolic process	GO:0004449|isocitrate dehydrogenase (NAD+) activity	GO:0005739|mitochondrion
	SV6_01B05	2.74026	0.0030942	1.07276	0.216056	1.18962	0.0208519		No hit	No hit
	SV6_12C04	6.87029	0.000176998	1.13116	0.497114	1.85966	0.000441239	DN983598		AT1G27330.1 | Symbols: | similar to unknown protein [Arabidopsis thaliana] (TAIR:AT1G27350.1); similar to membrane protein [Brassica juncea] (GB:AAT38818.1); contains InterPro domain Ribosome associated membrane RAMP4; (InterPro:IPR010580) | chr1:9493051
	SV5_48D11	4.10437	9.60284e-06	1.53198	0.103324	0.99918	0.99673		stress related protein [Vitis riparia] small rubber particle protein [Hevea brasiliensis]
	SV6_35F08	9.05676	0.0010264	21.0707	0.000549237	3.32783	0.00171405	DN981273	RuBisCO small subunit 3 chloroplast precursor [Solanum tuberosum]	AT5G38420.1 | Symbols: | ribulose bisphosphate carboxylase small chain 2B / RuBisCO small subunit 2B (RBCS-2B) (ATS2B) | chr5:15398433-15399208 REVERSE	GO:0015977|carbon utilization by fixation of carbon dioxide	GO:0016984|ribulose-bisphosphate carboxylase activity	GO:0009573|chloroplast ribulose bisphosphate carboxylase complex
	SV6_35E09	2.78274	2.36717e-05	1.31305	0.00763205	1.65265	0.000127181	DN981262	vacuolar H(+)-ATPase subunit-like protein - Arabidopsis thaliana	AT3G42050.1 | Symbols: | vacuolar ATP synthase subunit H family protein | chr3:14239832-14243214 REVERSE	GO:0015986|ATP synthesis coupled proton transport	GO:0001671|ATPase activator activity; GO:0005488|binding; GO:0005524|ATP binding; GO:0046933|hydrogen ion transporting ATP synthase activity, rotational mechanism; GO:0046961|hydrogen ion transporting ATPase activity, rotational mechanism	GO:0005774|vacuolar membrane
	SV6_40F02	3.61454	8.26776e-07	10.161	8.00062e-06	2.51194	0.000118681	DN981747	ferredoxin I [Solanum tuberosum]	AT1G60950.1 | Symbols: ATFD2, FED A | FED A (FERREDOXIN 2); electron carrier/ iron ion binding | chr1:22448230-22448676 FORWARD	GO:0009416|response to light stimulus; GO:0009767|photosynthetic electron transport	GO:0005506|iron ion binding; GO:0009055|electron carrier activity	GO:0009570|chloroplast stroma
	SV6_30E05	12.8731	0.000858231	0.950401	0.775407	3.28217	7.11432e-06	DN980875	acyl carrier protein [Capsicum chinense]	AT4G25050.1 | Symbols: ACP4 | ACP4 (ACYL CARRIER PROTEIN 4) | chr4:12870188-12871034 FORWARD			GO:0009507|chloroplast
	SV6_12H10	4.38812	3.15051e-05	1.00759	0.947457	2.00333	7.0461e-05	DN983662	isopentenyl diphosphate isomerase 1 [Nicotiana tabacum]	AT5G16440.1 | Symbols: IPP1, IDI1 | IPP1 (ISOPENTENYL DIPHOSPHATE ISOMERASE 1); isopentenyl-diphosphate delta-isomerase | chr5:5371768-5373578 FORWARD	GO:0008299|isoprenoid biosynthetic process; GO:0015995|chlorophyll biosynthetic process	GO:0004452|isopentenyl-diphosphate delta-isomerase activity	GO:0009507|chloroplast
	SV6_01C06	3.06555	2.2352e-05	1.36812	0.00689394	1.25473	0.0111934	DN982699	Contains similarity to PIR7A protein from Oryza sativa gb|Z34271 and contains an alpha	AT1G69230.2 | Symbols: SP1L2 | SP1L2 | chr1:26030206-26030748 REVERSE
	SV5_03D02	3.07379	0.00124907	1.19264	0.238151	1.82048	0.019589	DN977237	beta tubulin [Arabidopsis thaliana]	AT5G23860.1 | Symbols: TUB8 | TUB8 (tubulin beta-8) | chr5:8042965-8044531 FORWARD
	SV5_11B10	2.4452	0.00078837	0.981761	0.864783	1.56121	0.00201717	DN979793	light induced protein like [Arabidopsis thaliana]	AT4G22310.1 | Symbols: | similar to unknown protein [Arabidopsis thaliana] (TAIR:AT4G14695.1); similar to Os08g0344300 [Oryza sativa (japonica cultivar-group)] (GB:NP_001061597.1); similar to Os07g0449100 [Oryza sativa (japonica cultivar-group)] (GB:NP_0			GO:0005739|mitochondrion
	SV6_13A07	2.78909	0.00271917	0.926403	0.493743	1.33035	0.0543168		cytochrome c -Solanum tuberosum (potato)
	SV6_25E07	1.94929	6.62611e-06	0.685168	0.0636411	1.54092	0.00318261	DN980396	zinc finger - like protein [Arabidopsis thaliana]	AT1G51200.2 | Symbols: | DNA binding / zinc ion binding | chr1:18989358-18989879 FORWARD		GO:0003677|DNA binding; GO:0008270|zinc ion binding
	SV5_05B02	2.5376	0.000488634	1.4956	0.0360703	1.43536	0.000124028	DN979413	nucleoside triphosphatase putative [Arabidopsis thaliana]	AT2G02960.3 | Symbols: | zinc finger (C3HC4-type RING finger) family protein | chr2:862345-863979 REVERSE		GO:0005515|protein binding; GO:0008270|zinc ion binding
	SV6_08C09	2.77161	0.000541105	4.42342	0.012875	1.59985	0.00132717	DN983271	putative dicarboxylate di-iron protein [Arabidopsis	AT3G56940.1 | Symbols: CRD1, CHL27, ACSF, AT103 | AT103 (DICARBOXYLATE DIIRON 1) | chr3:21087573-21089248 FORWARD			GO:0009535|chloroplast thylakoid membrane
	SV6_28F06	5.62503	0.000190726	1.1192	0.482236	1.25903	0.110026	DN980696	glycine hydroxymethyltransferase [Arabidopsis thaliana]	AT4G13930.1 | Symbols: SHM4 | SHM4 (SERINE HYDROXYMETHYLTRANSFERASE 4); glycine hydroxymethyltransferase | chr4:8048008-8050016 REVERSE	GO:0006544|glycine metabolic process; GO:0006563|L-serine metabolic process	GO:0004372|glycine hydroxymethyltransferase activity
	SV6_34F03	2.51274	1.24564e-05	1.48413	0.000550308	2.06496	0.0227054	DN981172	translation initiation factor-like protein [Arabidopsis thaliana]	AT5G54940.2 | Symbols: | eukaryotic translation initiation factor SUI1, putative | chr5:22325646-22325984 REVERSE	GO:0006413|translational initiation	GO:0003743|translation initiation factor activity
	SV6_26F09	4.07299	0.000852469	1.2688	0.0348536	1.35936	0.185187	DN980506		AT3G07090.1 | Symbols: | similar to unknown protein [Arabidopsis thaliana] (TAIR:AT5G25170.1); similar to expressed protein [Oryza sativa (japonica cultivar-group)] (GB:ABB47783.1); similar to unknown protein [Oryza sativa] (GB:AAG16855.1); similar to Os
	SV6_14F04	2.10529	2.77799e-06	1.12029	0.519839	1.45443	0.0133747	DN983761		AT4G22310.1 | Symbols: | similar to unknown protein [Arabidopsis thaliana] (TAIR:AT4G14695.1); similar to Os08g0344300 [Oryza sativa (japonica cultivar-group)] (GB:NP_001061597.1); similar to Os07g0449100 [Oryza sativa (japonica cultivar-group)] (GB:NP_0			GO:0005739|mitochondrion
	SV6_01C05	6.4704	5.12088e-06	1.93173	4.47147e-05	1.77656	2.02532e-05	DN982698	actin-depolymerizing factor 1 [Petunia x hybrida]	AT3G46010.1 | Symbols: ATADF, ATADF1, ADF1 | ADF1 (ACTIN DEPOLYMERIZING FACTOR 1) | chr3:16920664-16921663 REVERSE			GO:0005622|intracellular
	SV5_50B09	2.65329	0.000589966	1.05522	0.670283	1.99032	0.0372559	DN978366	putative fructose-bisphosphate aldolase [Oryza sativa	AT2G01140.1 | Symbols: | fructose-bisphosphate aldolase, putative | chr2:95005-96490 REVERSE	GO:0006098|pentose-phosphate shunt; GO:0006979|response to oxidative stress	GO:0004332|fructose-bisphosphate aldolase activity	GO:0005739|mitochondrion; GO:0009507|chloroplast; GO:0010287|plastoglobule
	SV5_57D07	2.50122	7.75562e-05	4.49403	0.0176696	1.49212	0.0460705	DN979061	PNIL34 [Ipomoea nil]	AT3G56940.1 | Symbols: CRD1, CHL27, ACSF, AT103 | AT103 (DICARBOXYLATE DIIRON 1) | chr3:21087573-21089248 FORWARD			GO:0009535|chloroplast thylakoid membrane
	SV6_11A08	2.39987	0.00017875	0.921956	0.134673	1.6387	0.00479899		No hit	No hit
	SV5_57D01	2.19413	0.00027634	1.36954	0.0533513	0.895651	0.0527184	DN979055	aquaporin [Nicotiana tabacum]	AT4G35100.1 | Symbols: PIP3A, PIP2;7, SIMIP, PIP3 | PIP3 (PLASMA MEMBRANE INTRINSIC PROTEIN 3); water channel | chr4:16708677-16709963 FORWARD	GO:0006810|transport	GO:0015250|water channel activity	GO:0005886|plasma membrane; GO:0016020|membrane
	SV5_05A02	3.03616	0.00026528	1.46857	0.0245926	1.47654	0.0935522	DN979407	glutathione transferase [Carica papaya] lactoylglutathione lyase [Glycine max]	AT1G78380.1 | Symbols: GST8, ATGSTU19 | ATGSTU19 (GLUTATHIONE TRANSFERASE 8); glutathione transferase | chr1:29491552-29492712 REVERSE		GO:0004364|glutathione transferase activity
	SV6_30B09	4.27926	0.000307167	0.942842	0.543906	4.10306	0.00224751	DN980843	ferritin [Glycine max]	AT3G11050.1 | Symbols: ATFER2 | ATFER2 (FERRITIN 2); ferric iron binding | chr3:3463657-3465300 FORWARD	GO:0006826|iron ion transport; GO:0006879|cellular iron ion homeostasis; GO:0009737|response to abscisic acid stimulus	GO:0008199|ferric iron binding	GO:0009507|chloroplast
	SV6_04F10	1.77169	1.67627e-06	1.00694	0.973543	1.91778	0.000607309	DN982982		AT1G16840.1 | Symbols: | similar to unknown protein [Arabidopsis thaliana] (TAIR:AT1G78890.1); similar to At1g16840/F17F16.27-related [Medicago truncatula] (GB:ABE84583.1) | chr1:5763104-5763977 REVERSE
	SV6_22F11	2.18391	0.000180609	10.1438	0.000201249	3.90277	0.00038842	DN980107	photosystem I reaction center II [Lycopersicon esculentum]	AT1G03130.1 | Symbols: PSAD-2 | PSAD-2 (photosystem I subunit D-2) | chr1:753528-754142 REVERSE	GO:0015979|photosynthesis		GO:0009535|chloroplast thylakoid membrane; GO:0009538|photosystem I reaction center
	SV5_60A02	2.16343	5.03494e-07	0.737096	0.151633	1.19407	0.0408186	DN979308		AT1G12390.1 | Symbols: | cornichon family protein | chr1:4220345-4221479 FORWARD	GO:0007242|intracellular signaling cascade		GO:0016020|membrane
	SV5_41F04	2.12322	0.00709613	0.761542	0.197549	0.619484	0.0328454	DN977446	plasma membrane-type calcium ATPase (ACA2) [Arabidopsis	AT4G37640.1 | Symbols: ACA2 | ACA2 (CALCIUM ATPASE 2); calmodulin binding | chr4:17683219-17686802 REVERSE		GO:0005516|calmodulin binding	GO:0005783|endoplasmic reticulum
	SV5_52A08	2.13432	0.00403938	1.00797	0.976007	2.25061	1.09922e-05	DN978546	5-methylthioribose kinase [Klebsiella pneumoniae]	AT1G49820.1 | Symbols: ATMTK | ATMTK; S-methyl-5-thioribose kinase | chr1:18446673-18448575 FORWARD	GO:0019509|methionine salvage	GO:0046522|S-methyl-5-thioribose kinase activity
	SV6_11G04	2.62274	0.000108691	0.936832	0.543896	1.76401	0.00292116	DN983558	ubiquinol--cytochrome-c reductase (EC 1.10.2.2) Rieske iron-sulfur protein - potato	AT5G13430.1 | Symbols: | ubiquinol-cytochrome C reductase iron-sulfur subunit, mitochondrial, putative / Rieske iron-sulfur protein, putative | chr5:4305417-4307402 REVERSE	GO:0006118|electron transport	GO:0008121|ubiquinol-cytochrome-c reductase activity; GO:0016491|oxidoreductase activity	GO:0005739|mitochondrion
	SV5_59G02	6.13072	0.00157202	2.50706	0.000331818	2.21667	0.00205274	DN979284	actin-depolymerizing factor 1 [Petunia x hybrida]	AT3G46010.1 | Symbols: ATADF, ATADF1, ADF1 | ADF1 (ACTIN DEPOLYMERIZING FACTOR 1) | chr3:16920664-16921663 REVERSE			GO:0005622|intracellular
	SV6_06H08	5.28196	0.00167537	3.69348	0.00357126	2.31724	2.19268e-05	DN983160	catalase 2 [Lycopersicon esculentum]	AT4G35090.1 | Symbols: CAT2 | CAT2 (CATALASE 2); catalase | chr4:16700942-16703220 REVERSE		GO:0004096|catalase activity	GO:0005739|mitochondrion
	SV6_09C11	6.54412	0.00189564	3.05953	0.00311786	3.3332	0.000547797	DN983356	LYTB-like protein precursor [Adonis palaestina]	AT4G34350.1 | Symbols: ISPH, CLB6 | CLB6 (CHLOROPLAST BIOGENESIS 6); 4-hydroxy-3-methylbut-2-en-1-yl diphosphate reductase | chr4:16428685-16431042 REVERSE	GO:0019288|isopentenyl diphosphate biosynthetic process, mevalonate-independent pathway; GO:0046677|response to antibiotic	GO:0051745|4-hydroxy-3-methylbut-2-en-1-yl diphosphate reductase activity	GO:0009570|chloroplast stroma
	SV5_45H01	2.64852	2.25427e-05	0.913442	0.710411	1.18133	0.232289	DN977854	ubiquitin [Arabidopsis thaliana]	AT2G46500.2 | Symbols: | phosphatidylinositol 3- and 4-kinase family protein / ubiquitin family protein | chr2:19093813-19095606 REVERSE	GO:0006512|ubiquitin cycle	GO:0004428|inositol or phosphatidylinositol kinase activity
	SV6_20D06	3.38679	6.65932e-05	0.493744	0.00396534	0.792439	0.281192	DN979874	methionine	AT1G64660.1 | Symbols: ATMGL | ATMGL; catalytic/ methionine gamma-lyase | chr1:24032640-24034200 FORWARD	GO:0006520|amino acid metabolic process; GO:0019458|methionine catabolic process via 2-oxobutanoate	GO:0003824|catalytic activity; GO:0018826|methionine gamma-lyase activity	GO:0005829|cytosol
	SV6_07A08	5.60082	0.00143419	1.23458	0.150252	1.74934	0.0012286	DN983169	ribosome associated membrane protein RAMP4 [Rattus norvegicus]	AT1G27330.1 | Symbols: | similar to unknown protein [Arabidopsis thaliana] (TAIR:AT1G27350.1); similar to membrane protein [Brassica juncea] (GB:AAT38818.1); contains InterPro domain Ribosome associated membrane RAMP4; (InterPro:IPR010580) | chr1:9493051
	SV5_03E07	2.662	0.00102298	0.669394	0.0663569	4.62326	3.87918e-07	DN977254	proline-rich protein [Capsicum annuum]	AT4G16380.1 | Symbols: | metal ion binding | chr4:9254659-9255527 FORWARD	GO:0030001|metal ion transport	GO:0046872|metal ion binding
	SV5_10A09	3.52636	0.00125979	0.496072	0.000700578	3.43814	0.00242685	DN979738	endoxyloglucan transferase [Daucus carota]	AT1G14720.1 | Symbols: EXGT-A2, XTR2 | XTR2 (XYLOGLUCAN ENDOTRANSGLYCOSYLASE RELATED 2); hydrolase, acting on glycosyl bonds | chr1:5066801-5068461 REVERSE	GO:0005975|carbohydrate metabolic process; GO:0006073|glucan metabolic process	GO:0016798|hydrolase activity, acting on glycosyl bonds	GO:0005618|cell wall; GO:0012505|endomembrane system; GO:0048046|apoplast
	SV6_41H04	2.07158	0.000392534	1.22623	0.296217	0.694108	0.00862632	DN981869	dTDP-glucose 46-dehydratase putative [Arabidopsis	AT1G78570.1 | Symbols: RHM1, ROL1 | RHM1/ROL1 (RHAMNOSE BIOSYNTHESIS1); UDP-glucose 4,6-dehydratase/ catalytic | chr1:29555003-29557100 FORWARD	GO:0009225|nucleotide-sugar metabolic process; GO:0010253|UDP-rhamnose biosynthetic process	GO:0003824|catalytic activity; GO:0010280|UDP-L-rhamnose synthase activity; GO:0050377|UDP-glucose 4,6-dehydratase activity	GO:0005625|soluble fraction
	SV5_40H06	2.30179	7.09466e-08	1.60478	0.00136082	1.17828	0.0420594	DN977376	glutathione peroxidase-like protein [Arabidopsis thaliana]	AT3G63080.1 | Symbols: MEE42, ATGPX5 | ATGPX5 (GLUTATHIONE PEROXIDASE 5); glutathione peroxidase | chr3:23321136-23322175 FORWARD	GO:0006499|N-terminal protein myristoylation; GO:0009793|embryonic development ending in seed dormancy	GO:0004602|glutathione peroxidase activity
	SV6_21F07	1.96265	3.89494e-05	0.519908	0.000230454	1.23292	0.278593		No hit	No hit
	SV5_39D05	2.12389	0.000227947	1.22158	0.0861856	1.49291	0.0289969	DN977147	alpha-tubulin [Nicotiana tabacum]	AT4G14960.2 | Symbols: TUA6 | TUA6 (tubulin alpha-6 chiain) | chr4:8548765-8550315 REVERSE
	SV6_14B06	2.38695	0.00403143	4.38206	0.000321708	1.58722	0.0229006	DN983725	putative dicarboxylate diiron protein [Arabidopsis thaliana] OU leucine zipper-containing protein AT103 - Arabidopsis thaliana	AT3G56940.1 | Symbols: CRD1, CHL27, ACSF, AT103 | AT103 (DICARBOXYLATE DIIRON 1) | chr3:21087573-21089248 FORWARD			GO:0009535|chloroplast thylakoid membrane
	SV6_13E08	1.91166	0.000353908	1.25743	0.241132	1.3791	0.00643573		No hit	No hit
	SV5_60G11	1.98953	0.00095742	1.43294	0.0698468	1.92728	0.000161506	DN979389	ascorbate free radical reductase [Lycopersicon esculentum]	AT3G52880.1 | Symbols: ATMDAR1 | ATMDAR1 (MONODEHYDROASCORBATE REDUCTASE 1); monodehydroascorbate reductase (NADH) | chr3:19612455-19615344 REVERSE	GO:0006118|electron transport; GO:0042744|hydrogen peroxide catabolic process	GO:0016656|monodehydroascorbate reductase (NADH) activity	GO:0005782|peroxisomal matrix
	SV6_12G03	2.69038	0.00330006	0.918023	0.694496	1.25714	0.013288		No hit	No hit
	SV5_09D06	2.85721	0.000296509	1.75152	0.00265	1.48479	1.7307e-05		actin-depolymerizing factor 1 (ADF 1) [Petunia x hybrida]
	SV5_49C07	3.87216	0.00178644	2.01887	0.00886994	1.24432	0.0142343	DN978184	probable submergence induced nickel-binding protein 2A [Oryza sativa]	AT5G43850.1 | Symbols: ATARD4 | ATARD4; acireductone dioxygenase (Fe2+-requiring)/ metal ion binding | chr5:17644591-17646349 REVERSE		GO:0010309|acireductone dioxygenase [iron(II)-requiring] activity; GO:0046872|metal ion binding
	SV6_11A09	2.76502	0.0019183	1.01996	0.865886	1.88824	0.0101898	DN983502	GTPase activating protein-like [Arabidopsis thaliana] protein kinase C [Drosophila melanogaster]	AT3G17980.1 | Symbols: | C2 domain-containing protein | chr3:6152423-6153121 FORWARD
	SV5_47E09	2.54503	0.000195096	1.01442	0.831864	1.19999	0.1685	DN978018	actin [Nicotiana tabacum]	AT5G09810.1 | Symbols: ACT2/7, ACT7 | ACT7 (actin 7) | chr5:3052810-3054221 FORWARD			GO:0005739|mitochondrion
	SV6_13E02	1.98858	0.00145284	0.958334	0.862911	1.60976	0.00868739		synaptobrevin-like protein - Arabidopsis thaliana
	SV6_44A07	2.96096	0.000216202	1.40289	0.0630418	1.73285	0.00718887	DN982076	14-3-3 protein [Vigna angularis] stratifin [Homo sapiens]	AT1G78300.1 | Symbols: GF14 OMEGA, GRF2 | GRF2 (GENERAL REGULATORY FACTOR 2); protein phosphorylated amino acid binding | chr1:29466776-29467945 FORWARD		GO:0045309|protein phosphorylated amino acid binding
	SV6_27C11	3.47004	0.00177829	1.05837	0.70403	1.33209	0.00125184	DN980569	14-3-3 protein [Solanum tuberosum]	AT1G35160.1 | Symbols: GF14 PHI, GRF4 | GRF4 (GENERAL REGULATORY FACTOR 4); protein phosphorylated amino acid binding | chr1:12867242-12868492 FORWARD		GO:0045309|protein phosphorylated amino acid binding
	SV5_56D11	3.97384	0.00331053	1.11119	0.534702	3.91796	0.000762158	DN978969	alpha-tubulin [Nicotiana tabacum]	AT4G14960.2 | Symbols: TUA6 | TUA6 (tubulin alpha-6 chiain) | chr4:8548765-8550315 REVERSE
	SV6_06D11	2.22476	2.09309e-06	1.06788	0.703144	1.65941	3.95079e-05	DN983121	SHAGGY-RELATED PROTEIN KINASE NTK-1	AT5G26751.1 | Symbols: ATSK11 | ATSK11 (Arabidopsis thaliana SHAGGY-related kinase 11); protein kinase | chr5:9399585-9401842 REVERSE	GO:0016310|phosphorylation	GO:0004672|protein kinase activity
	SV6_34F08	3.75168	0.00105723	1.16604	0.601762	3.91498	0.00100219	DN981177	tubulin alpha-6 chain (TUA6) [Arabidopsis thaliana]	AT4G14960.2 | Symbols: TUA6 | TUA6 (tubulin alpha-6 chiain) | chr4:8548765-8550315 REVERSE
	SV6_09H07	2.45411	6.55235e-06	0.939349	0.668778	1.63928	2.89226e-05	DN983409	SHAGGY-RELATED PROTEIN KINASE NTK-1 [Nicotiana tabacum]	AT5G26751.1 | Symbols: ATSK11 | ATSK11 (Arabidopsis thaliana SHAGGY-related kinase 11); protein kinase | chr5:9399585-9401842 REVERSE	GO:0016310|phosphorylation	GO:0004672|protein kinase activity
	SV5_52E08	3.43171	0.0034385	0.991871	0.924292	1.66067	0.000840066	DN978594	tubulin beta-1 [Gossypium hirsutum]	AT5G23860.1 | Symbols: TUB8 | TUB8 (tubulin beta-8) | chr5:8042965-8044531 FORWARD
	SV6_05E08	2.07039	0.0016868	0.921488	0.782559	1.44561	0.00278744	DN983049	fiber protein 2 [imported] - upland cotton	AT1G61260.1 | Symbols: | similar to unknown protein [Arabidopsis thaliana] (TAIR:AT1G11220.1); similar to cotton fiber expressed protein 1 [Gossypium hirsutum] (GB:AAC33276.1); contains InterPro domain Protein of unknown function DUF761, plant; (InterPro			GO:0012505|endomembrane system
	SV6_02G03	2.6936	1.39898e-06	0.555827	0.000496474	2.89176	8.3544e-08	DN982821	correspond to a region of the predicted gene.~Similar to Arabidopsis thaliana chromosome 1 BAC T31J12	AT1G56580.1 | Symbols: | similar to unknown protein [Arabidopsis thaliana] (TAIR:AT1G09310.1); similar to Os12g0563600 [Oryza sativa (japonica cultivar-group)] (GB:NP_001067038.1); similar to Os11g0683600 [Oryza sativa (japonica cultivar-group)] (GB:NP_0
	SV6_38E09	1.89092	0.00406904	0.860585	0.531203	1.60133	0.0584446	DN981550	proline oxidase mitochondrial precursor [Arabidopsis thaliana]	AT3G30775.1 | Symbols: AT-POX, ATPOX, ATPDH, PRO1, ERD5 | ERD5 (EARLY RESPONSIVE TO DEHYDRATION 5, PROLINE OXIDASE); proline dehydrogenase | chr3:12451359-12453605 REVERSE	GO:0006537|glutamate biosynthetic process; GO:0006562|proline catabolic process	GO:0004657|proline dehydrogenase activity
	SV5_36D08	2.52562	0.000725289	0.833674	0.314667	1.76217	0.000132641	DN976860	shaggy like protein kinase [Nicotiana tabacum]	AT5G26751.1 | Symbols: ATSK11 | ATSK11 (Arabidopsis thaliana SHAGGY-related kinase 11); protein kinase | chr5:9399585-9401842 REVERSE	GO:0016310|phosphorylation	GO:0004672|protein kinase activity
	SV6_40G03	2.06629	0.000570117	0.871959	0.0495118	4.62206	0.000385661		S-adenosylmethionine decarboxylase [Arabidopsis thaliana]
	SV5_51F04	3.57619	8.16612e-06	0.93867	0.225779	1.10175	0.470948	DN978506	plasma membrane intrinsic protein PIP2 [Solanum chacoense]	AT4G35100.1 | Symbols: PIP3A, PIP2;7, SIMIP, PIP3 | PIP3 (PLASMA MEMBRANE INTRINSIC PROTEIN 3); water channel | chr4:16708677-16709963 FORWARD	GO:0006810|transport	GO:0015250|water channel activity	GO:0005886|plasma membrane; GO:0016020|membrane
	SV6_40H08	2.1327	0.00147378	0.908171	0.61469	3.82136	0.00375049	DN981777	S-adenosylmethionine decarboxylase [Arabidopsis thaliana]	gi|758694|gb|AAC48988.1| putative
	SV6_04A11	3.62828	0.0023257	1.36212	0.37512	1.23157	0.0430945	DN982931	calmodulin	AT3G43810.1 | Symbols: CAM7 | CAM7 (CALMODULIN 7); calcium ion binding | chr3:15675606-15677342 REVERSE		GO:0005509|calcium ion binding
	SV6_30A06	2.84995	0.000287783	0.727196	0.000188576	0.749579	0.106537	DN980828	14-3-3 protein [Solanum tuberosum]	AT1G78300.1 | Symbols: GF14 OMEGA, GRF2 | GRF2 (GENERAL REGULATORY FACTOR 2); protein phosphorylated amino acid binding | chr1:29466776-29467945 FORWARD		GO:0045309|protein phosphorylated amino acid binding
	SV6_09F09	2.0859	5.03214e-06	0.81138	0.00242181	3.55717	0.0012456		S-adenosylmethionine decarboxylase [Arabidopsis thaliana]
	SV6_20A02	1.91846	0.000554981	0.554984	0.000869985	1.14791	0.120123	DN979831	putative C-4 sterol methyl oxidase [Arabidopsis	AT4G12110.1 | Symbols: ATSMO1, ATSMO1-1, SMO1-1 | SMO1-1 (STEROL-4ALPHA-METHYL OXIDASE 1-1); catalytic | chr4:7254191-7255998 FORWARD		GO:0003824|catalytic activity
	SV6_18G02	2.17627	4.72469e-05	0.75248	0.333026	2.00107	5.72662e-05	DN984114	dehydration-induced protein ERD15 [Lycopersicon esculentum]	AT2G41430.2 | Symbols: LSR1, CID1, ERD15 | ERD15 (EARLY RESPONSIVE TO DEHYDRATION 15) | chr2:17276814-17277392 FORWARD
	SV6_05C02	2.07072	0.000690782	0.804972	0.175828	1.69006	0.00024702		RNA-binding glycine-rich protein putative [Arabidopsis
	SV5_57H08	2.42116	0.000510416	0.58171	0.0982679	1.09212	0.395372	DN979110	S-adenosyl-L-methionine synthetase [Lycopersicon esculentum]	AT4G01850.2 | Symbols: SAM-2, MAT2 | MAT2/SAM-2 (S-adenosylmethionine synthetase 2) | chr4:796298-797479 REVERSE
	SV6_26H02	2.358	8.50172e-05	0.848039	0.34612	2.07184	7.75248e-05	DN980523	dehydration-induced protein ERD15 [Lycopersicon	AT2G41430.2 | Symbols: LSR1, CID1, ERD15 | ERD15 (EARLY RESPONSIVE TO DEHYDRATION 15) | chr2:17276814-17277392 FORWARD
	SV6_36F11	2.73863	0.00165746	4.08268	0.00417448	2.36782	0.00423364	DN981372	chlorophyll a	AT1G29930.1 | Symbols: AB140, CAB140, LHCB1.3, CAB1 | CAB1 (CHLOROPHYLL A/B BINDING PROTEIN 1); chlorophyll binding | chr1:10478055-10478858 FORWARD	GO:0015979|photosynthesis	GO:0016168|chlorophyll binding	GO:0009535|chloroplast thylakoid membrane; GO:0030076|light-harvesting complex
	SV6_27B10	2.25706	0.000386016	0.713205	0.017169	1.92791	8.31608e-07		No hit	No hit
	SV6_27H03	2.06385	0.0182128	0.954243	0.867049	1.73536	0.00729517		No hit	No hit
	SV5_53D02	2.23121	0.00511008	0.84558	0.647469	2.07469	0.00767555	DN978672	dehydration-induced protein ERD15 [Lycopersicon esculentum]	AT2G41430.2 | Symbols: LSR1, CID1, ERD15 | ERD15 (EARLY RESPONSIVE TO DEHYDRATION 15) | chr2:17276814-17277392 FORWARD
	SV6_13A02	2.09977	1.11962e-08	0.714525	0.269186	1.69584	0.00861798		No hit	No hit
	SV6_09H11	1.95422	0.00378616	1.08621	0.727934	2.03796	0.00170757		No hit	No hit
	SV5_58H11	4.70597	0.00722339	9.01063	0.000620074	1.8659	0.0147984		No hit	No hit
	SV6_25G03	0.674548	0.205729	8.8152	0.000709299	2.01173	0.00579397	DN980416	photosystem II oxygen-evolving complex protein 1 precursor - tomato	AT3G50820.1 | Symbols: PSBO2, PSBO-2 | PSBO-2/PSBO2 (PHOTOSYSTEM II SUBUNIT O-2); oxygen evolving | chr3:18901989-18903292 REVERSE	GO:0010205|photoinhibition; GO:0010207|photosystem II assembly; GO:0019684|photosynthesis, light reaction; GO:0035304|regulation of protein amino acid dephosphorylation; GO:0042549|photosystem II stabilization	GO:0010242|oxygen evolving activity	GO:0009535|chloroplast thylakoid membrane; GO:0009543|chloroplast thylakoid lumen; GO:0009579|thylakoid; GO:0009654|oxygen evolving complex; GO:0010287|plastoglobule; GO:0030095|chloroplast photosystem II
	SV5_60G02	0.680397	0.182934	10.417	0.000429993	2.18764	8.29525e-07	DN979380	23 kDa oxygen evolving protein of photosystem II [Solanum tuberosum]	AT1G06680.1 | Symbols: OEE2, PSBP-1 | PSBP-1 (OXYGEN-EVOLVING ENHANCER PROTEIN 2); calcium ion binding | chr1:2047939-2049185 FORWARD		GO:0005509|calcium ion binding	GO:0009535|chloroplast thylakoid membrane; GO:0009543|chloroplast thylakoid lumen; GO:0009654|oxygen evolving complex; GO:0030095|chloroplast photosystem II
	SV6_16D09	0.380815	0.0303554	10.4335	0.000115324	2.5462	0.000667313		oxygen evolving protein of photosystem II [Solanum tuberosum]
	SV6_27G03	0.775648	0.0446205	7.48286	4.42641e-06	2.20761	0.000484916	DN980610	Photosystem II reaction center W protein [Spinacia oleracea]	AT2G30570.2 | Symbols: PSBW | photosystem II reaction center W (PsbW) protein-related | chr2:13026403-13027130 REVERSE			GO:0009507|chloroplast; GO:0009523|photosystem II
	SV5_40C06	0.402211	0.00253705	7.77772	0.000431076	3.30426	0.00601118	DN977316	chlorophyll a	AT3G61470.1 | Symbols: LHCA2 | LHCA2 (Photosystem I light harvesting complex gene 2); chlorophyll binding | chr3:22756711-22758007 FORWARD	GO:0015979|photosynthesis	GO:0016168|chlorophyll binding	GO:0009535|chloroplast thylakoid membrane; GO:0030076|light-harvesting complex
	SV6_14F06	0.850556	0.594373	6.62787	8.564e-06	2.01819	0.000442891	DN983763	contains similarity to membrane carrier	AT3G20240.1 | Symbols: | mitochondrial substrate carrier family protein | chr3:7057198-7058722 FORWARD	GO:0006810|transport; GO:0006839|mitochondrial transport	GO:0005215|transporter activity; GO:0005488|binding	GO:0005743|mitochondrial inner membrane
	SV6_30F03	0.747485	0.281366	7.67102	0.000244834	2.39779	1.38121e-05	DN980885	photosystem II oxygen-evolving complex protein 3 precursor - spinach	AT4G05180.1 | Symbols: PSBQ, PSBQ-2 | PSBQ/PSBQ-2 (photosystem II subunit Q-2); calcium ion binding | chr4:2672091-2673168 REVERSE	GO:0015979|photosynthesis	GO:0005509|calcium ion binding	GO:0009535|chloroplast thylakoid membrane; GO:0009543|chloroplast thylakoid lumen; GO:0009654|oxygen evolving complex; GO:0030095|chloroplast photosystem II
	SV6_32H07	1.9003	5.30233e-06	6.47743	0.000300058	4.86084	0.00170054		No hit	No hit
	SV6_33C09	0.686065	0.00374669	8.21142	0.00110642	2.15044	0.0264842	DN981046	chlorophyll a	AT4G10340.1 | Symbols: LHCB5 | LHCB5 (LIGHT HARVESTING COMPLEX OF PHOTOSYSTEM II 5); chlorophyll binding | chr4:6408196-6409492 FORWARD	GO:0015979|photosynthesis	GO:0016168|chlorophyll binding	GO:0009535|chloroplast thylakoid membrane; GO:0010287|plastoglobule; GO:0030076|light-harvesting complex
	SV5_49D02	1.96592	0.0120909	10.8015	0.000222165	1.47119	0.0117249	DN978191	phosphoribosylanthranilate transferase [Arabidopsis thaliana]	AT1G22610.1 | Symbols: | C2 domain-containing protein | chr1:7994467-7997556 FORWARD
	SV6_26H01	0.666747	0.00622633	6.29643	0.000125492	2.15183	0.000453934	DN980522	photosystem II 10K protein precursor (ST-LS1 protein) [Solanum tuberosum]	AT1G79040.1 | Symbols: PSBR | PSBR (photosystem II subunit R) | chr1:29740978-29741674 FORWARD	GO:0010270|photosystem II oxygen evolving complex assembly; GO:0015979|photosynthesis		GO:0009523|photosystem II; GO:0009535|chloroplast thylakoid membrane
	SV5_42B04	1.07981	0.764089	3.37616	0.000443772	0.997983	0.986725	DN977494	lipid transfer protein 2 [Lycopersicon pennellii]	AT2G38530.1 | Symbols: LP2, LTP2 | LTP2 (LIPID TRANSFER PROTEIN 2); lipid binding | chr2:16135559-16136026 FORWARD		GO:0008289|lipid binding	GO:0005886|plasma membrane
	SV6_44G02	0.94124	0.296694	1.47336	0.0622025	2.25273	0.00131248	DN982143		AT1G29700.1 | Symbols: | similar to similar to Zn-dependent hydrolases of the beta-lactamase fold [Crocosphaera watsonii WH 8501] (GB:ZP_00516888.1); similar to Os12g0641300 [Oryza sativa (japonica cultivar-group)] (GB:NP_001067402.1); contains domain no			GO:0009507|chloroplast
	SV6_07F11	36.8243	0.00932257	1.01948	0.902944	4.10614	0.000242015	DN983221	ANTHER SPECIFIC LAT52 PROTEIN PRECURSOR [Lycopersicon esculentum]	AT1G29140.1 | Symbols: | pollen Ole e 1 allergen and extensin family protein | chr1:10179015-10179797 FORWARD			GO:0012505|endomembrane system
	SV6_32E08	2.4068	0.0310112	1.62031	0.0107955	2.68135	0.00110002		putative receptor-like protein kinase [Oryza sativa]	gi|28557342|dbj|BAC57589.1| membrane located receptor-like protein [Nicotiana tabacum]
	SV6_49E04	1.89974	0.105216	0.81546	0.00300233	3.25555	0.00117097	DN982601	putative glycogenin protein [Arabidopsis thaliana]	AT2G35710.1 | Symbols: | glycogenin glucosyltransferase (glycogenin)-related | chr2:15018004-15021149 REVERSE	GO:0009058|biosynthetic process; GO:0016051|carbohydrate biosynthetic process	GO:0016757|transferase activity, transferring glycosyl groups; GO:0016758|transferase activity, transferring hexosyl groups	GO:0012505|endomembrane system
	SV6_31C10	1.14043	0.444396	0.951351	0.575036	7.61143	0.000857479	DN980952	nitrate transporter NRT1-5 [Glycine max]	AT5G62680.1 | Symbols: | proton-dependent oligopeptide transport (POT) family protein | chr5:25182656-25185048 REVERSE	GO:0006857|oligopeptide transport	GO:0005215|transporter activity	GO:0016020|membrane
	SV5_02H04	1.21458	0.462536	2.48745	0.0330053	4.13367	0.000958749	DN976614		AT4G22890.2 | Symbols: | similar to unknown protein [Arabidopsis thaliana] (TAIR:AT4G11960.1); similar to Os03g0857400 [Oryza sativa (japonica cultivar-group)] (GB:NP_001051955.1); similar to Os08g0526300 [Oryza sativa (japonica cultivar-group)] (GB:NP_0
	SV6_42B05	2.79946	0.00616407	1.60482	0.0595256	10.4628	0.00150763		mannan endo-14-beta-mannosidase [Arabidopsis thaliana]	AT5G66460.1 | Symbols: | (1-4)-beta-mannan endohydrolase, putative | chr5:26556137-26558063 REVERSE	GO:0005975|carbohydrate metabolic process	GO:0004553|hydrolase activity, hydrolyzing O-glycosyl compounds	GO:0012505|endomembrane system
	SV5_03B05	1.10246	0.74808	0.707607	0.0474917	7.70827	0.000265331	DN977216	cysteine proteinase inhibitor Scb - common sunflower	AT2G31980.1 | Symbols: | cysteine proteinase inhibitor-related | chr2:13616323-13616847 REVERSE		GO:0004869|cysteine protease inhibitor activity	GO:0012505|endomembrane system
	SV6_35D04	2.08558	0.00755653	1.01552	0.811313	2.15207	5.02129e-06	DN981245	putative purple acid phosphatase [Arabidopsis thaliana]	AT1G13900.1 | Symbols: | calcineurin-like phosphoesterase family protein | chr1:4753491-4755551 REVERSE		GO:0004722|protein serine/threonine phosphatase activity	GO:0012505|endomembrane system
	SV6_10F05	3.72857	0.00847649	1.16511	0.00246922	8.38143	0.00011864	DN983465	xyloglucan endo-14-beta-D-glucanase (EC 3.2.1.-) - tomato	AT5G13870.1 | Symbols: EXGT-A4 | EXGT-A4 (ENDOXYLOGLUCAN TRANSFERASE A4); hydrolase, acting on glycosyl bonds | chr5:4475091-4476219 REVERSE	GO:0005975|carbohydrate metabolic process; GO:0006073|glucan metabolic process	GO:0016798|hydrolase activity, acting on glycosyl bonds	GO:0005618|cell wall; GO:0012505|endomembrane system; GO:0048046|apoplast
	SV5_53E12	2.62848	0.0264087	0.676414	0.0439193	5.67154	0.000937892	DN978694	RING-H2 finger protein RHA3b [Arabidopsis thaliana]	AT1G76410.1 | Symbols: ATL8 | ATL8; protein binding / zinc ion binding | chr1:28673809-28674366 FORWARD	GO:0000271|polysaccharide biosynthetic process; GO:0006118|electron transport; GO:0006412|translation; GO:0006457|protein folding; GO:0006468|protein amino acid phosphorylation; GO:0006470|protein amino acid dephosphorylation; GO:0006508|proteolysis; GO:0	GO:0000774|adenyl-nucleotide exchange factor activity; GO:0003723|RNA binding; GO:0003735|structural constituent of ribosome; GO:0003779|actin binding; GO:0003824|catalytic activity; GO:0003992|acetylornithine transaminase activity; GO:0004295|trypsin act	GO:0005622|intracellular; GO:0005634|nucleus; GO:0005732|small nucleolar ribonucleoprotein complex; GO:0005737|cytoplasm; GO:0005739|mitochondrion; GO:0005741|mitochondrial outer membrane; GO:0005783|endoplasmic reticulum; GO:0005840|ribosome; GO:0008287|
	SV6_11B05	0.775064	0.435655	0.913382	0.340461	3.57984	0.000488059	DN983510	ACC synthase [Lycopersicon esculentum]	AT4G11280.1 | Symbols: | ACS6 (1-AMINOCYCLOPROPANE-1-CARBOXYLIC ACID (ACC) SYNTHASE 6) | chr4:6864164-6865918 FORWARD	GO:0009605|response to external stimulus; GO:0009611|response to wounding; GO:0009693|ethylene biosynthetic process; GO:0009723|response to ethylene stimulus; GO:0009733|response to auxin stimulus; GO:0009753|response to jasmonic acid stimulus
	SV5_60C10	0.715361	0.0273379	0.653879	0.062082	9.15149	0.000327854	DN979340	pistil-specific protein sts15 - potato	AT5G46970.1 | Symbols: | invertase/pectin methylesterase inhibitor family protein | chr5:19081145-19081639 REVERSE		GO:0046910|pectinesterase inhibitor activity	GO:0012505|endomembrane system
	SV5_05D07	3.39587	0.00224073	2.44951	0.00234315	2.4262	6.44743e-05	DN979436	enoyl-CoA hydratase	AT4G16210.1 | Symbols: | enoyl-CoA hydratase/isomerase family protein | chr4:9176879-9177993 REVERSE	GO:0008152|metabolic process	GO:0003824|catalytic activity
	SV5_55H09	1.21277	0.183867	1.24285	0.197019	2.38374	0.00166264	DN978919	glutamine cyclotransferase precursor [Carica papaya]	AT4G25720.1 | Symbols: | glutamine cyclotransferase family protein | chr4:13099938-13102479 REVERSE		GO:0003824|catalytic activity
	SV5_08H12	1.72518	1.65036e-05	0.763106	0.000830461	3.72663	0.00109421		No hit	No hit
	SV6_30G08	2.37935	0.0203415	19.0671	0.00281387	1.97437	0.0021637	DN980902	chlorophyll a	AT3G47470.1 | Symbols: CAB4, LHCA4 | LHCA4 (Photosystem I light harvesting complex gene 4); chlorophyll binding | chr3:17504607-17505758 REVERSE	GO:0015979|photosynthesis	GO:0016168|chlorophyll binding	GO:0009535|chloroplast thylakoid membrane; GO:0010287|plastoglobule; GO:0030076|light-harvesting complex
	SV6_43A03	1.28934	0.131619	1.43035	0.0465103	2.57115	4.3912e-07	DN981976		AT4G31130.1 | Symbols: | similar to Protein of unknown function DUF1218 [Medicago truncatula] (GB:ABE80387.1); contains InterPro domain Protein of unknown function DUF1218; (InterPro:IPR009606) | chr4:15137165-15138471 REVERSE			GO:0012505|endomembrane system
	SV6_30D02	1.53581	0.086841	0.688261	0.130551	3.09217	0.00265392		No hit	No hit
	SV6_25D08	0.87339	0.129993	9.40527	0.000687665	2.93696	0.000710239	DN980385	photosystem I subunit XI precursor [Arabidopsis	AT4G12800.1 | Symbols: PSAL | PSAL (photosystem I subunit L) | chr4:7521466-7522490 FORWARD	GO:0019684|photosynthesis, light reaction		GO:0009535|chloroplast thylakoid membrane; GO:0009538|photosystem I reaction center; GO:0010287|plastoglobule
	SV6_26H11	1.12991	0.243187	1.39621	0.0127595	2.65228	0.000171298	DN980532		AT4G31130.1 | Symbols: | similar to Protein of unknown function DUF1218 [Medicago truncatula] (GB:ABE80387.1); contains InterPro domain Protein of unknown function DUF1218; (InterPro:IPR009606) | chr4:15137165-15138471 REVERSE			GO:0012505|endomembrane system
	SV6_40B08	1.94211	0.00122838	13.138	0.00109055	3.03803	0.000155181	DN981705	Ferredoxin--NADP reductase leaf isozyme chloroplast precursor	AT5G66190.2 | Symbols: ATLFNR1 | ATLFNR1 (LEAF FNR 1) | chr5:26468429-26469842 REVERSE
	SV6_22G10	1.15985	0.281917	1.78874	0.0306245	2.79466	0.000525389	DN980119		AT4G31130.1 | Symbols: | similar to Protein of unknown function DUF1218 [Medicago truncatula] (GB:ABE80387.1); contains InterPro domain Protein of unknown function DUF1218; (InterPro:IPR009606) | chr4:15137165-15138471 REVERSE			GO:0012505|endomembrane system
	SV6_38E07	2.46799	0.0271263	8.02572	0.011466	2.73797	0.00249217	DN981548	photosystem I subunit II protein precursor [Lycopersicon esculentum] PSI ferredoxin-binding protein II [Odontella sinensis]	AT1G03130.1 | Symbols: PSAD-2 | PSAD-2 (photosystem I subunit D-2) | chr1:753528-754142 REVERSE	GO:0015979|photosynthesis		GO:0009535|chloroplast thylakoid membrane; GO:0009538|photosystem I reaction center
	SV6_06H05	1.06045	0.644551	9.50201	0.000536827	2.75402	8.20347e-09	DN983157	photosystem I psaH precursor - wood tobacco	AT1G52230.1 | Symbols: PSAH2, PSAH-2, PSI-H | photosystem I reaction center subunit VI, chloroplast, putative / PSI-H, putative (PSAH2) | chr1:19458571-19459177 FORWARD	GO:0015979|photosynthesis		GO:0009535|chloroplast thylakoid membrane; GO:0009538|photosystem I reaction center; GO:0010287|plastoglobule
	SV6_14E05	1.08365	0.701317	1.46307	0.139321	9.12649	0.000246051	DN983752		AT5G11420.1 | Symbols: | similar to unknown protein [Arabidopsis thaliana] (TAIR:AT5G25460.1); similar to unknown [Ricinus communis] (GB:CAB02653.1); contains InterPro domain Galactose-binding like; (InterPro:IPR008979); contains InterPro domain Protein			GO:0012505|endomembrane system
	SV6_05G08	1.03091	0.736557	1.70708	0.00618404	5.31272	1.77776e-05	DN983071		AT1G07280.2 | Symbols: | binding | chr1:2238504-2240990 FORWARD		GO:0005488|binding	GO:0009507|chloroplast
	SV6_28C04	2.20054	0.00571136	1.37915	0.00611469	2.58664	0.000247571	DN980659		AT4G08230.1 | Symbols: | glycine-rich protein | chr4:5188044-5189571 REVERSE
	SV6_20C01	0.697439	0.0496051	0.841829	0.126308	2.6233	1.58462e-05		No hit	No hit
	SV6_20B01	0.936435	0.496664	1.16113	0.0627893	3.60519	0.00109675	DN979844	putative CER1 [Oryza sativa]	AT1G02205.2 | Symbols: CER1 | CER1 (ECERIFERUM 1) | chr1:418818-422154 FORWARD	GO:0042335|cuticle development
	SV5_59D03	0.706959	0.0421233	1.02032	0.885006	2.58067	0.00107944	DN979249	serine-rich protein [Arabidopsis thaliana]	AT5G11090.1 | Symbols: | serine-rich protein-related | chr5:3524797-3525450 FORWARD
	SV6_47G10	1.05048	0.707748	1.92238	0.0230127	2.76009	0.000515698	DN982439	glutathione-s-transferase putative [Arabidopsis	AT1G65820.1 | Symbols: | microsomal glutathione s-transferase, putative | chr1:24488876-24490345 FORWARD		GO:0004364|glutathione transferase activity	GO:0005783|endoplasmic reticulum
	SV6_24A01	1.0296	0.85698	1.76993	0.0304138	15.8781	0.000604747	DN980241		AT5G11420.1 | Symbols: | similar to unknown protein [Arabidopsis thaliana] (TAIR:AT5G25460.1); similar to unknown [Ricinus communis] (GB:CAB02653.1); contains InterPro domain Galactose-binding like; (InterPro:IPR008979); contains InterPro domain Protein			GO:0012505|endomembrane system
	SV6_04B05	1.51581	0.04754	0.868834	0.0447671	2.32717	0.000132252	DN982936		AT2G25110.1 | Symbols: SDF2 | MIR domain-containing protein | chr2:10691507-10692917 FORWARD			GO:0005783|endoplasmic reticulum; GO:0016020|membrane
	SV6_05G05	1.06865	0.423122	10.7962	1.57932e-05	2.89211	4.40101e-05	DN983068	photosystem I psaH precursor	AT1G52230.1 | Symbols: PSAH2, PSAH-2, PSI-H | photosystem I reaction center subunit VI, chloroplast, putative / PSI-H, putative (PSAH2) | chr1:19458571-19459177 FORWARD	GO:0015979|photosynthesis		GO:0009535|chloroplast thylakoid membrane; GO:0009538|photosystem I reaction center; GO:0010287|plastoglobule
	SV6_16A11	1.06106	0.666745	0.831323	0.314966	3.06657	0.000123888		No hit	No hit
	SV6_29B12	2.65847	0.0583076	0.699168	0.146414	2.54562	0.000385808	DN980750		AT1G56580.1 | Symbols: | similar to unknown protein [Arabidopsis thaliana] (TAIR:AT1G09310.1); similar to Os12g0563600 [Oryza sativa (japonica cultivar-group)] (GB:NP_001067038.1); similar to Os11g0683600 [Oryza sativa (japonica cultivar-group)] (GB:NP_0
	SV6_42D01	0.973499	0.775867	1.14676	0.0118091	2.31843	0.00043461		Selenoprotein T	AT5G58640.1 | Symbols: | selenoprotein-related | chr5:23715222-23716731 FORWARD	GO:0045454|cell redox homeostasis	GO:0008430|selenium binding	GO:0005783|endoplasmic reticulum
	SV6_21C04	0.644841	0.00357672	0.466774	0.00911793	9.49989	0.000243871		No hit	No hit
	SV6_03G10	0.537044	0.00934057	0.611994	0.0335123	7.7042	0.00252874	DN982909	protein sts14 precursor	AT5G66590.1 | Symbols: | allergen V5/Tpx-1-related family protein | chr5:26591481-26592038 FORWARD			GO:0005576|extracellular region
	SV5_39E10	1.52649	0.0116432	0.948208	0.47765	1.94218	3.62778e-05	DN977164	triosephosphate isomerase chloroplast isozyme [Spinacia oleracea]	AT2G21170.1 | Symbols: TIM | TIM (TRIOSEPHOSPHATE ISOMERASE); triose-phosphate isomerase | chr2:9078128-9080187 REVERSE	GO:0019253|reductive pentose-phosphate cycle	GO:0004807|triose-phosphate isomerase activity	GO:0005739|mitochondrion; GO:0009507|chloroplast
	SV6_24F07	1.75861	0.00206333	0.85436	0.349981	2.07771	1.76509e-05	DN980310	5-methylthioribose kinase [Klebsiella pneumoniae]	AT1G49820.1 | Symbols: ATMTK | ATMTK; S-methyl-5-thioribose kinase | chr1:18446673-18448575 FORWARD	GO:0019509|methionine salvage	GO:0046522|S-methyl-5-thioribose kinase activity
	SV6_05G04	0.610244	0.034783	1.56286	0.0140634	3.96107	6.00121e-06	DN983067		AT3G11660.1 | Symbols: NHL1 | NHL1 (NDR1/HIN1-like 1) | chr3:3679037-3679666 REVERSE
	SV5_05B07	0.489038	0.000307876	1.30527	0.000175383	3.66865	2.54212e-05	DN979417	harpin inducing protein [Nicotiana tabacum]	AT3G11660.1 | Symbols: NHL1 | NHL1 (NDR1/HIN1-like 1) | chr3:3679037-3679666 REVERSE
	SV6_15G03	1.18145	0.47804	0.552002	0.0146841	2.13627	0.00103853	DN983855	glucose-6-phosphate 1-dehydrogenase [Solanum tuberosum]	AT5G40760.1 | Symbols: G6PD6 | G6PD6 (GLUCOSE-6-PHOSPHATE DEHYDROGENASE 6); glucose-6-phosphate 1-dehydrogenase | chr5:16328512-16331784 FORWARD	GO:0006006|glucose metabolic process; GO:0009051|pentose-phosphate shunt, oxidative branch	GO:0004345|glucose-6-phosphate dehydrogenase activity	GO:0005829|cytosol
	SV6_27A10	1.1006	0.0516462	0.806863	0.227043	3.2088	0.000832947	DN980544	putative membrane protein [Arabidopsis thaliana]	AT3G62580.1 | Symbols: | similar to late embryogenesis abundant domain-containing protein / LEA domain-containing protein [Arabidopsis thaliana] (TAIR:AT1G72100.1); similar to Os12g0557400 [Oryza sativa (japonica cultivar-group)] (GB:NP_001067006.1); sim			GO:0012505|endomembrane system
	SV6_41C02	1.78106	0.00216619	1.01514	0.880372	2.04561	0.000163277	DN981807	hypersensitive-induced response protein [Zea mays]	AT5G62740.1 | Symbols: | band 7 family protein | chr5:25218546-25219761 FORWARD	GO:0006499|N-terminal protein myristoylation
	SV5_49D06	0.426735	0.00101361	9.23732	0.00131463	2.01495	6.8149e-09	DN978195	23 kDa oxygen evolving protein of photosystem II [Solanum tuberosum]	AT1G06680.1 | Symbols: OEE2, PSBP-1 | PSBP-1 (OXYGEN-EVOLVING ENHANCER PROTEIN 2); calcium ion binding | chr1:2047939-2049185 FORWARD		GO:0005509|calcium ion binding	GO:0009535|chloroplast thylakoid membrane; GO:0009543|chloroplast thylakoid lumen; GO:0009654|oxygen evolving complex; GO:0030095|chloroplast photosystem II
	SV6_09C07	1.01871	0.892518	0.989782	0.978682	2.19499	0.000301553		No hit	No hit
	SV6_30B03	0.803487	0.0274226	0.745487	0.00482375	3.03082	7.18408e-06	DN980837	arginine decarboxylase 1 [Datura stramonium]	AT4G34710.2 | Symbols: SPE2, ADC2 | ADC2 (ARGININE DECARBOXYLASE 2) | chr4:16560320-16562455 REVERSE
	SV6_15F12	1.49605	0.00308087	1.34356	0.322863	3.776	0.00399876		serine-threonine protein kinase [Candida albicans]
	SV6_23E04	8.32205	0.00377903	0.948223	0.499466	3.84185	0.000559734	DN980190	acyl carrier protein [Capsicum chinense]	AT4G25050.1 | Symbols: ACP4 | ACP4 (ACYL CARRIER PROTEIN 4) | chr4:12870188-12871034 FORWARD			GO:0009507|chloroplast
	SV6_03G07	1.94052	0.00725626	1.28661	0.0180496	2.74348	0.000734619	DN982907	putative steroid binding protein [Arabidopsis thaliana]	AT2G24940.1 | Symbols: ATMAPR2 | ATMAPR2 (ARABIDOPSIS THALIANA MEMBRANE-ASSOCIATED PROGESTERONE BINDING PROTEIN 2); heme binding / transition metal ion binding | chr2:10616526-10616828 FORWARD	GO:0006118|electron transport	GO:0020037|heme binding; GO:0046914|transition metal ion binding
	SV5_58B01	1.87443	2.35872e-06	0.870574	0.259931	3.83889	0.000119713		S-adenosylmethionine decarboxylase [Arabidopsis thaliana]
	SV6_40H07	1.7423	0.00101809	1.03703	0.630886	3.15468	2.47683e-05	DN981776	IRE homolog protein kinase-like protein [Arabidopsis thaliana] transcription factor IRE [Arabidopsis thaliana]	AT3G17850.1 | Symbols: | protein kinase, putative | chr3:6109860-6116251 REVERSE	GO:0006468|protein amino acid phosphorylation	GO:0016301|kinase activity
	SV6_11E03	1.91842	5.64157e-08	0.734883	0.00467364	3.95761	6.5904e-05		S-adenosylmethionine decarboxylase [Arabidopsis thaliana]
	SV6_47G06	2.58057	0.0031284	1.08444	0.406871	3.83149	0.000134331		proline-rich protein [Capsicum annuum]
	SV5_47G04	3.39877	0.00198901	0.934902	0.494673	3.46027	0.00142189	DN978037	alpha-tubulin [Nicotiana tabacum]	AT4G14960.2 | Symbols: TUA6 | TUA6 (tubulin alpha-6 chiain) | chr4:8548765-8550315 REVERSE
	SV6_14G04	1.47716	0.0625117	1.20056	0.370481	4.45575	1.80508e-06		No hit	No hit
	SV6_10G10	3.16809	0.0117094	1.76216	0.168438	2.81262	0.000239869	DN983481	LYTB-like protein precursor [Adonis palaestina]	AT4G34350.1 | Symbols: ISPH, CLB6 | CLB6 (CHLOROPLAST BIOGENESIS 6); 4-hydroxy-3-methylbut-2-en-1-yl diphosphate reductase | chr4:16428685-16431042 REVERSE	GO:0019288|isopentenyl diphosphate biosynthetic process, mevalonate-independent pathway; GO:0046677|response to antibiotic	GO:0051745|4-hydroxy-3-methylbut-2-en-1-yl diphosphate reductase activity	GO:0009570|chloroplast stroma
	SV6_45A07	0.0726288	0.000460422	0.105443	0.0028777	1.86661	0.00276721	DN982172	ribonuclease I RNS1 [Zinnia elegans]	AT2G02990.1 | Symbols: RNS1 | RNS1 (RIBONUCLEASE 1); endoribonuclease | chr2:873713-874666 FORWARD	GO:0007568|aging; GO:0016036|cellular response to phosphate starvation	GO:0004521|endoribonuclease activity
	SV5_45E12	1.31467	0.10286	1.32703	0.0015722	1.57926	0.00459912	DN977829	UDP-glucose dehydrogenase [Arabidopsis thaliana]	AT3G29360.2 | Symbols: | UDP-glucose 6-dehydrogenase | chr3:11268612-11270054 REVERSE	GO:0006118|electron transport	GO:0003979|UDP-glucose 6-dehydrogenase activity	GO:0012505|endomembrane system
Down genes	SV6_41E10	0.494491	1.90879e-05	0.806973	0.0697317	0.43591	0.0007786	DN981839	acetyl-CoA:benzylalcohol acetyltranferase [Clarkia concinna]	AT3G26040.1 | Symbols: | transferase family protein | chr3:9520978-9522306 FORWARD		GO:0016740|transferase activity
	SV6_48F11	0.534713	1.95925e-07	0.698141	2.43619e-05	0.621359	0.00491265		pollen-specific protein BAN102-like protein [Arabidopsis thaliana]
	SV6_48E11	0.492078	0.00673718	0.50923	0.00336913	0.508201	0.0416813	DN982512		AT2G16460.1 | Symbols: | similar to unknown protein [Arabidopsis thaliana] (TAIR:AT3G51090.1); similar to Os06g0713100 [Oryza sativa (japonica cultivar-group)] (GB:NP_001058564.1); similar to conserved hypothetical protein [Medicago truncatula] (GB:ABE89			GO:0005739|mitochondrion
	SV5_01B04	0.462159	0.00305358	0.854829	0.0182635	1.24625	0.144513		PsAD1
	SV6_34H11	0.524492	0.000859374	0.872378	0.0597898	0.628187	0.00187703	DN981204	putative snRNP protein [Arabidopsis thaliana]	AT5G44500.2 | Symbols: | small nuclear ribonucleoprotein associated protein B, putative / snRNP-B, putative / Sm protein B, putative | chr5:17944732-17945496 FORWARD	GO:0016071|mRNA metabolic process		GO:0005634|nucleus; GO:0005732|small nucleolar ribonucleoprotein complex
	SV6_10A12	0.455784	0.00353535	1.12006	0.43627	0.370772	1.65694e-05	DN983423	beta-mannosidase enzyme [Lycopersicon esculentum]	AT3G18080.1 | Symbols: | glycosyl hydrolase family 1 protein | chr3:6191592-6194130 FORWARD	GO:0005975|carbohydrate metabolic process	GO:0004553|hydrolase activity, hydrolyzing O-glycosyl compounds	GO:0009505|cellulose and pectin-containing cell wall
	SV6_23A09	0.225418	0.00225523	0.764517	0.102733	0.245292	0.00113225	DN980144	UDP-glucose glucosyltransferase [Solanum tuberosum]	AT2G15480.1 | Symbols: UGT73B5 | UGT73B5 (UDP-glucosyl transferase 73B5); UDP-glycosyltransferase/ transferase, transferring glycosyl groups | chr2:6765899-6767534 FORWARD	GO:0051707|response to other organism	GO:0008194|UDP-glycosyltransferase activity; GO:0016757|transferase activity, transferring glycosyl groups	GO:0012505|endomembrane system
	SV6_28A10	0.448168	0.00162526	0.924373	0.242337	0.372573	0.000565294	DN980641	Argonaute (AGO1)-like protein [Arabidopsis thaliana]	AT2G27040.1 | Symbols: AGO4 | AGO4 (ARGONAUTE 4) | chr2:11543873-11548581 REVERSE
	SV6_25C05	0.389609	0.00140389	0.881482	0.148779	0.827193	0.528933	DN980370	UVB-resistance protein UVR8 [Arabidopsis thaliana]	AT5G63860.1 | Symbols: UVR8 | UVR8 (UVB-RESISTANCE 8) | chr5:25572047-25575813 REVERSE
	SV6_25E11	0.325543	4.27201e-05	0.505295	0.0388395	2.61472	0.00186491	DN980400	AP2-containing DNA-binding protein [Arabidopsis	AT1G64380.1 | Symbols: | AP2 domain-containing transcription factor, putative | chr1:23894644-23895651 REVERSE	GO:0006355|regulation of transcription, DNA-dependent	GO:0003677|DNA binding; GO:0003700|transcription factor activity	GO:0005634|nucleus
	SV6_22B10	0.321342	1.14427e-05	0.775404	0.0781825	0.248469	0.000171443	DN980054	putative serine carboxypeptidase [Pisum sativum]	AT3G63470.1 | Symbols: SCPL40 | SCPL40 (serine carboxypeptidase-like 40); serine carboxypeptidase | chr3:23449536-23451837 FORWARD	GO:0006508|proteolysis	GO:0004185|serine carboxypeptidase activity	GO:0012505|endomembrane system
	SV5_40G11	0.461353	0.000123838	1.00402	0.963726	0.685005	0.00350918	DN977369	ribosomal protein S8 [Oryza sativa]	AT5G20290.1 | Symbols: | 40S ribosomal protein S8 (RPS8A) | chr5:6851697-6853014 REVERSE	GO:0006412|translation; GO:0042254|ribosome biogenesis and assembly	GO:0003735|structural constituent of ribosome	GO:0005830|cytosolic ribosome (sensu Eukaryota); GO:0005840|ribosome; GO:0005843|cytosolic small ribosomal subunit (sensu Eukaryota)
	SV5_34G05	0.466759	0.00318777	0.738581	0.127818	0.588007	0.00843816	DN976701		AT4G37090.1 | Symbols: | similar to Os02g0186700 [Oryza sativa (japonica cultivar-group)] (GB:NP_001046122.1); similar to villin [Dictyostelium discoideum AX4] (GB:XP_001134479.1) | chr4:17477332-17478553 FORWARD
	SV5_54B12	0.21134	1.77763e-06	0.930873	0.564822	0.18949	0.000400787	DN978754	beta-mannosidase [Lycopersicon esculentum]	AT3G18080.1 | Symbols: | glycosyl hydrolase family 1 protein | chr3:6191592-6194130 FORWARD	GO:0005975|carbohydrate metabolic process	GO:0004553|hydrolase activity, hydrolyzing O-glycosyl compounds	GO:0009505|cellulose and pectin-containing cell wall
	SV6_29A11	0.368268	9.89738e-05	0.579298	0.0291807	0.288857	0.000266928	DN980737	putative leucine-rich repeat transmembrane protein kinase [Arabidopsis thaliana]	AT3G14350.1 | Symbols: | leucine-rich repeat transmembrane protein kinase, putative | chr3:4783122-4787006 REVERSE	GO:0006468|protein amino acid phosphorylation; GO:0007169|transmembrane receptor protein tyrosine kinase signaling pathway	GO:0004674|protein serine/threonine kinase activity; GO:0005524|ATP binding	GO:0012505|endomembrane system
	SV5_50G11	0.404356	0.00273864	0.817998	0.124663	0.562284	0.0535695	DN978429	subtilisin-like serine protease putative [Arabidopsis	AT2G05920.1 | Symbols: | subtilase family protein | chr2:2269828-2272204 REVERSE	GO:0006508|proteolysis	GO:0004289|subtilase activity	GO:0012505|endomembrane system
	SV6_08G10	0.410678	2.60362e-07	0.626842	0.09894	0.529705	0.000129795	DN983313	transcriptional regulator putative [Arabidopsis	AT1G15910.1 | Symbols: | XH/XS domain-containing protein / XS zinc finger domain-containing protein | chr1:5465945-5468717 FORWARD
	SV6_35G08	0.406908	0.000330092	0.888605	0.316619	0.512467	0.00203993
	SV6_10G06	0.347687	2.67772e-06	0.495435	0.00790123	0.36517	0.00773318	DN983477	putative MADS box protein [Arabidopsis thaliana]	AT5G60440.1 | Symbols: | MADS-box protein (AGL62) | chr5:24323555-24324746 FORWARD	GO:0006355|regulation of transcription, DNA-dependent	GO:0003677|DNA binding; GO:0003700|transcription factor activity	GO:0005634|nucleus
	SV6_34G04	0.379092	0.000253601	0.646882	0.00295742	0.415963	9.69875e-05	DN981185	pollen-specific protein-like [Arabidopsis thaliana]	AT5G41050.1 | Symbols: | similar to unknown protein [Arabidopsis thaliana] (TAIR:AT3G26960.1); similar to Os09g0508200 [Oryza sativa (japonica cultivar-group)] (GB:NP_001063620.1); similar to Os12g0472800 [Oryza sativa (japonica cultivar-group)] (GB:NP_0			GO:0012505|endomembrane system
	SV5_37B03	0.474022	0.000277394	0.869153	0.0218995	0.78575	0.0136754	DN976927	putative~ribophorin II [Mus musculus]	AT4G21150.1 | Symbols: | ribophorin II (RPN2) family protein | chr4:11278656-11283609 FORWARD	GO:0006496|protein amino acid terminal N-glycosylation; GO:0009409|response to cold	GO:0004579|dolichyl-diphosphooligosaccharide-protein glycotransferase activity	GO:0005783|endoplasmic reticulum; GO:0005789|endoplasmic reticulum membrane; GO:0009505|cellulose and pectin-containing cell wall
	SV6_30B11	0.532912	2.42791e-05	0.922877	0.618236	0.57282	0.000777165		No hit	No hit
	SV5_58F06	0.464137	0.000975643	1.58353	0.120498	1.01159	0.786041	DN979180	endo-14-beta-glucanase [Lycopersicon esculentum]	AT5G49720.1 | Symbols: DEC, KOR, RSW2, OR16PEP, IRX2, KOR1 | KOR1 (KORRIGAN); hydrolase, hydrolyzing O-glycosyl compounds | chr5:20214991-20217394 REVERSE		GO:0004553|hydrolase activity, hydrolyzing O-glycosyl compounds
	SV5_39G01	0.428795	3.19944e-05	0.752972	0.215916	0.404579	0.00146758	DN977179	zwille	AT5G21150.1 | Symbols: | PAZ domain-containing protein / piwi domain-containing protein | chr5:7193475-7198116 FORWARD
	SV5_53F10	0.294285	0.000206501	1.02984	0.795149	0.326923	0.00357444	DN978704	cyclopropyl isomerase [Arabidopsis thaliana]	AT5G50375.1 | Symbols: CPI1 | CPI1 (CYCLOPROPYL ISOMERASE) | chr5:20529082-20531157 FORWARD
	SV5_48E11	0.388439	9.44868e-06	1.06138	0.173824	0.405625	5.98428e-05	DN978116	cyclopropyl isomerase [Arabidopsis thaliana]	AT5G50375.1 | Symbols: CPI1 | CPI1 (CYCLOPROPYL ISOMERASE) | chr5:20529082-20531157 FORWARD
	SV6_32D11	0.255229	0.00149445	0.539039	0.0553727	0.281414	6.67999e-05		DNA binding protein EREBP-4 - common tobacco ethylene-responsive element binding factor	AT5G47230.1 | Symbols: ATERF-5, ATERF5, ERF5 | ERF5 (ETHYLENE RESPONSIVE ELEMENT BINDING FACTOR 5); DNA binding / transcription factor/ transcriptional activator | chr5:19197299-19198201 FORWARD	GO:0006355|regulation of transcription, DNA-dependent; GO:0009873|ethylene mediated signaling pathway	GO:0003677|DNA binding; GO:0003700|transcription factor activity; GO:0016563|transcription activator activity	GO:0005634|nucleus
	SV6_45G05	0.319844	0.000262445	0.396321	0.00462489	0.247402	0.00236429	DN982242	INNER NO OUTER [Arabidopsis thaliana]	AT1G23420.1 | Symbols: INO | INO (INNER NO OUTER); transcription factor | chr1:8317412-8319093 FORWARD		GO:0003700|transcription factor activity
	SV6_34E10	0.36061	0.000895848	1.24921	0.236763	0.247148	0.00350461	DN981167	UDP-glucose glucosyltransferase [Solanum tuberosum]	AT4G34135.1 | Symbols: UGT73B2 | UGT73B2; UDP-glucosyltransferase/ UDP-glycosyltransferase/ flavonol 3-O-glucosyltransferase | chr4:16345480-16347020 REVERSE	GO:0051555|flavonol biosynthetic process; GO:0051707|response to other organism	GO:0008194|UDP-glycosyltransferase activity; GO:0035251|UDP-glucosyltransferase activity; GO:0047893|flavonol 3-O-glucosyltransferase activity	GO:0012505|endomembrane system
	SV6_25C06	0.359957	8.8677e-05	0.605778	0.046515	0.538411	0.0216558		KED - like protein [Arabidopsis thaliana]
	SV5_05D10	0.475453	0.000637364	0.808634	0.224892	0.469305	0.0140064		No hit	No hit
	SV5_58H12	0.422956	8.22534e-06	0.652166	0.0405286	0.685962	0.0155579	DN979210	RAD23 protein [Lycopersicon esculentum]	AT3G02540.1 | Symbols: RAD23-3 | ubiquitin family protein | chr3:533102-536158 REVERSE	GO:0006512|ubiquitin cycle		GO:0005634|nucleus
	SV6_10D12	0.410754	0.00149805	1.00227	0.98976	0.567853	0.000980396	DN983451	cytochrome P450 homolog - tomato	AT3G30180.1 | Symbols: CYP85A2, BR6OX2 | BR6OX2/CYP85A2 (BRASSINOSTEROID-6-OXIDASE 2); monooxygenase/ oxygen binding | chr3:11813346-11815988 FORWARD	GO:0016132|brassinosteroid biosynthetic process	GO:0004497|monooxygenase activity; GO:0019825|oxygen binding	GO:0012505|endomembrane system
	SV6_06A06	0.473833	0.000196614	0.970284	0.625672	0.893348	0.393218	DN983089	gibberellin 2-oxidase No1 [Lactuca sativa]	AT1G30040.1 | Symbols: ATGA2OX2 | ATGA2OX2; gibberellin 2-beta-dioxygenase | chr1:10537753-10539554 FORWARD	GO:0009639|response to red or far red light; GO:0010114|response to red light; GO:0045487|gibberellin catabolic process	GO:0045543|gibberellin 2-beta-dioxygenase activity
	SV6_02F12	0.366166	1.33125e-05	0.775461	0.0194157	0.506668	0.0121295	DN982818	putative serine carboxypeptidase [Pisum sativum]	AT3G63470.1 | Symbols: SCPL40 | SCPL40 (serine carboxypeptidase-like 40); serine carboxypeptidase | chr3:23449536-23451837 FORWARD	GO:0006508|proteolysis	GO:0004185|serine carboxypeptidase activity	GO:0012505|endomembrane system
	SV6_43F01	0.441179	0.00147468	0.663002	0.0291342	0.549854	0.00112693	DN982034	BRASSINOSTEROID-REGULATED PROTEIN ( xyloglucan endo-14-beta-D-glucanase) [Glycine max]	AT4G14130.1 | Symbols: XTR7 | XTR7 (XYLOGLUCAN ENDOTRANSGLYCOSYLASE 7); hydrolase, acting on glycosyl bonds | chr4:8137156-8138191 REVERSE	GO:0005975|carbohydrate metabolic process; GO:0006073|glucan metabolic process; GO:0006499|N-terminal protein myristoylation	GO:0016798|hydrolase activity, acting on glycosyl bonds	GO:0005618|cell wall; GO:0012505|endomembrane system; GO:0048046|apoplast
	SV6_42E04	0.464326	0.00131766	0.687933	0.00236311	0.488475	0.00835902		ribosomal protein L37 [Lycopersicon esculentum]
	SV5_40A02	0.504964	0.000223786	0.941682	0.47281	0.543695	0.000683523	DN977288	putative cinnamyl alcohol dehydrogenase [Malus x domestica]	AT5G19440.1 | Symbols: | cinnamyl-alcohol dehydrogenase, putative (CAD) | chr5:6556495-6558125 FORWARD		GO:0004022|alcohol dehydrogenase activity
	SV6_20E08	0.212237	0.000751001	1.12959	0.610726	0.66697	0.245136	DN979888	ADP-glucose pyrophosphorylase small subunit [Solanum tuberosum]	AT5G48300.1 | Symbols: APS1, ADG1 | ADG1 (ADP GLUCOSE PYROPHOSPHORYLASE SMALL SUBUNIT 1); glucose-1-phosphate adenylyltransferase | chr5:19587552-19589783 FORWARD		GO:0008878|glucose-1-phosphate adenylyltransferase activity
	SV6_06C10	0.577925	0.00034014	0.53394	0.0538998	1.01983	0.868512	DN983110		AT3G53990.1 | Symbols: | universal stress protein (USP) family protein | chr3:20000636-20001997 REVERSE	GO:0006950|response to stress; GO:0009409|response to cold
	SV5_44C12	0.267342	0.000305071	0.832099	0.134572	0.581284	0.0475666	DN977709	40S ribosomal protein S17 [Lycopersicon esculentum]	AT5G04800.4 | Symbols: | structural constituent of ribosome | chr5:1389218-1389643 FORWARD	GO:0006412|translation	GO:0003735|structural constituent of ribosome	GO:0005840|ribosome
	SV5_07B10	0.310243	0.000959316	1.20188	0.128399	1.4422	0.154926	DN979568	farnesylated protein (ATFP6) [Arabidopsis thaliana]	AT4G38580.1 | Symbols: ATFP6 | ATFP6 (FARNESYLATED PROTEIN 6); metal ion binding | chr4:18034590-18035687 FORWARD	GO:0010286|heat acclimation	GO:0046872|metal ion binding
	SV5_56C06	0.310697	0.000904873	0.747373	0.242643	0.373193	0.00298665	DN978952	starch phosphorylase (AA 1-966) [Solanum tuberosum]	AT3G29320.1 | Symbols: | glucan phosphorylase, putative | chr3:11254108-11258824 FORWARD	GO:0009266|response to temperature stimulus; GO:0009414|response to water deprivation	GO:0004645|phosphorylase activity; GO:0016757|transferase activity, transferring glycosyl groups	GO:0009536|plastid
	SV6_34A09	0.384773	0.000808525	0.558348	0.0254091	0.446064	0.00355397	DN981118	wound-induced protein Sn-1 vacuolar membrane - pepper major latex protein	AT1G70890.1 | Symbols: MLP43 | major latex protein-related / MLP-related | chr1:26729574-26730151 REVERSE	GO:0006952|defense response; GO:0009607|response to biotic stimulus
	SV6_21A09	0.151004	0.000450834	1.32925	0.111461	0.190597	0.000401948	DN979940	brassinosteroid biosynthetic protein LKB [Pisum sativum] cell elongation protein diminuto [Pisum sativum]	AT3G19820.2 | Symbols: DIM, EVE1, DW1, DIM1, CBB1, DWF1 | DWF1 (DIMINUTO 1); catalytic | chr3:6879841-6881622 REVERSE	GO:0006694|steroid biosynthetic process; GO:0009416|response to light stimulus; GO:0009826|unidimensional cell growth	GO:0003824|catalytic activity	GO:0016021|integral to membrane
	SV6_38A10	0.446098	1.75919e-07	0.854693	0.244028	0.630056	0.0189248	DN981503	60S RIBOSOMAL PROTEIN L39	AT4G31985.1 | Symbols: | 60S ribosomal protein L39 (RPL39C) | chr4:15469937-15470372 FORWARD	GO:0006412|translation	GO:0003735|structural constituent of ribosome	GO:0005840|ribosome
	SV6_40A02	0.488372	2.1253e-05	0.822347	0.238858	0.605943	0.0134152	DN981687	60S ribosomal protein L34 [Nicotiana tabacum]	AT1G26880.1 | Symbols: | 60S ribosomal protein L34 (RPL34A) | chr1:9315627-9316668 REVERSE	GO:0006412|translation; GO:0042254|ribosome biogenesis and assembly	GO:0003735|structural constituent of ribosome	GO:0005840|ribosome
	SV5_47F12	0.344682	7.83235e-05	0.657957	0.0371764	0.494704	0.0035495	DN978033	ribosomal protein L7 [Solanum tuberosum]	AT2G01250.1 | Symbols: | 60S ribosomal protein L7 (RPL7B) | chr2:132942-134263 REVERSE	GO:0006412|translation	GO:0003735|structural constituent of ribosome	GO:0015934|large ribosomal subunit
	SV5_45G07	0.403964	0.000883922	0.634382	0.00454629	0.707229	0.00199081	DN977849	putative heat-shock protein [Arabidopsis thaliana]	AT3G07770.1 | Symbols: | ATP binding | chr3:2479617-2483976 FORWARD	GO:0006457|protein folding	GO:0005524|ATP binding	GO:0005739|mitochondrion
	SV5_38F03	0.360773	0.000179565	0.911241	0.604572	0.668692	0.0873191	DN977073	betaine aldehyde dehydrogenase [Amaranthus hypochondriacus]	AT1G74920.1 | Symbols: ALDH10A8 | ALDH10A8 (Aldehyde dehydrogenase 10A8); 3-chloroallyl aldehyde dehydrogenase | chr1:28142836-28146234 REVERSE	GO:0008152|metabolic process; GO:0019285|glycine betaine biosynthetic process from choline	GO:0004028|3-chloroallyl aldehyde dehydrogenase activity
	SV5_43D03	0.292839	0.000291257	0.867533	0.229785	0.460112	0.00283398	DN977615	60S ribosomal protein L17 [Oryza sativa]	AT3G04400.1 | Symbols: EMB2171 | EMB2171 (EMBRYO DEFECTIVE 2171); structural constituent of ribosome | chr3:1167345-1168314 FORWARD	GO:0006412|translation; GO:0009793|embryonic development ending in seed dormancy	GO:0003735|structural constituent of ribosome	GO:0005840|ribosome
	SV6_10H05	0.48322	0.00493862	0.802528	0.0674869	0.617229	0.000646172	DN983487	Strong similarity to 60S ribosomal protein L17 [Arabidopsis thaliana]	AT3G04400.1 | Symbols: EMB2171 | EMB2171 (EMBRYO DEFECTIVE 2171); structural constituent of ribosome | chr3:1167345-1168314 FORWARD	GO:0006412|translation; GO:0009793|embryonic development ending in seed dormancy	GO:0003735|structural constituent of ribosome	GO:0005840|ribosome
	SV5_35G07	0.408344	3.83729e-05	10.523	0.00145747	2.97244	0.00360783	DN976799	Chlorophyll A-B binding protein 7 chloroplast precursor [Lycopersicon esculentum]	AT3G61470.1 | Symbols: LHCA2 | LHCA2 (Photosystem I light harvesting complex gene 2); chlorophyll binding | chr3:22756711-22758007 FORWARD	GO:0015979|photosynthesis	GO:0016168|chlorophyll binding	GO:0009535|chloroplast thylakoid membrane; GO:0030076|light-harvesting complex
	SV6_22F08	0.435977	0.00197046	0.560443	0.0594707	0.338093	1.15233e-06		No hit	No hit
	SV5_04C06	0.225414	8.77399e-05	0.604294	0.00641775	0.447062	0.000162493	DN978279	nucleolar protein [Cicer arietinum] SAR DNA binding protein putative [Arabidopsis thaliana]	AT3G12860.1 | Symbols: | nucleolar protein Nop56, putative | chr3:4091685-4093928 FORWARD
	SV6_27C09	0.322062	3.43061e-06	0.800089	0.0678973	0.856015	0.069411	DN980567	hydroxyproline-rich glycoprotein [Arabidopsis thaliana]	AT5G48385.1 | Symbols: | similar to hydroxyproline-rich glycoprotein family protein [Arabidopsis thaliana] (TAIR:AT4G14900.1); similar to unknown [Solanum tuberosum] (GB:ABB86244.1); contains InterPro domain Frigida-like; (InterPro:IPR012474) | chr5:1962
	SV6_07B10	0.451721	0.00139404	0.846546	0.250244	0.512795	0.0104105	DN983182	Ribosomal protein L37 [Spodoptera frugiperda]	AT1G52300.1 | Symbols: | 60S ribosomal protein L37 (RPL37B) | chr1:19478882-19479821 REVERSE	GO:0006412|translation; GO:0042254|ribosome biogenesis and assembly	GO:0003735|structural constituent of ribosome	GO:0005830|cytosolic ribosome (sensu Eukaryota); GO:0005840|ribosome
	SV6_22E03	0.33136	0.000639633	0.445955	3.47604e-05	0.198605	0.0020881	DN980084		AT5G41050.1 | Symbols: | similar to unknown protein [Arabidopsis thaliana] (TAIR:AT3G26960.1); similar to Os09g0508200 [Oryza sativa (japonica cultivar-group)] (GB:NP_001063620.1); similar to Os12g0472800 [Oryza sativa (japonica cultivar-group)] (GB:NP_0			GO:0012505|endomembrane system
	SV5_39H10	0.263112	0.000682667	0.330355	0.0530574	0.85346	0.184555		proteinase inhibitor IIa [Solanum americanum]
	SV5_45G08	0.436247	0.000358245	1.21078	0.136287	0.634162	9.40611e-05	DN977850		AT3G52370.1 | Symbols: FLA15 | beta-Ig-H3 domain-containing protein / fasciclin domain-containing protein | chr3:19428527-19430527 FORWARD	GO:0007155|cell adhesion		GO:0012505|endomembrane system
	SV5_35B06	0.509024	3.15916e-05	0.839309	0.227026	0.667873	0.0496353	DN976738	small nuclear ribonucleoprotein polypeptide G [Homo sapiens]	AT2G23930.1 | Symbols: SNRNP-G | small nuclear ribonucleoprotein G, putative / snRNP-G, putative / Sm protein G, putative | chr2:10189433-10190106 FORWARD	GO:0016071|mRNA metabolic process		GO:0005634|nucleus; GO:0005732|small nucleolar ribonucleoprotein complex
	SV5_40E08	0.425486	1.16318e-06	0.763042	0.0961056	0.547796	0.000684347	DN977342	ribosomal protein L15 [Petunia x hybrida]	AT4G17390.1 | Symbols: | 60S ribosomal protein L15 (RPL15B) | chr4:9714419-9715557 REVERSE	GO:0006412|translation	GO:0003735|structural constituent of ribosome	GO:0005840|ribosome
	SV6_06A08	0.462253	1.48049e-07	3.02353	0.0041865	0.850735	0.0275301	DN983091	lipid transfer protein 2 [Lycopersicon pennellii]	AT3G51590.1 | Symbols: LTP12 | LTP12 (LIPID TRANSFER PROTEIN 12); lipid binding | chr3:19146807-19147633 REVERSE	GO:0006869|lipid transport	GO:0008289|lipid binding
	SV6_10B05	0.445097	0.000136659	0.682016	0.00265764	0.518302	7.37749e-07	DN983427	40S ribosomal protein S3 [Arabidopsis thaliana]	AT5G35530.1 | Symbols: | 40S ribosomal protein S3 (RPS3C) | chr5:13727585-13729422 REVERSE	GO:0006412|translation	GO:0003735|structural constituent of ribosome	GO:0005830|cytosolic ribosome (sensu Eukaryota); GO:0005843|cytosolic small ribosomal subunit (sensu Eukaryota)
	SV5_45E05	0.518841	0.00126748	0.875298	0.159989	0.617202	0.00126299		40S ribosomal protein S3 [Arabidopsis thaliana]
	SV6_22C04	0.217641	5.16553e-05	0.343859	0.00708329	0.511279	0.0484207
	SV5_43C12	0.343476	5.57624e-05	0.856158	0.0244889	0.48816	0.00338809	DN977612	putative katanin [Arabidopsis thaliana] cell division control protein (transitional endoplasmic reticulum ATPase) [Pyrococcus horikoshii]	AT2G34560.2 | Symbols: | katanin, putative | chr2:14567345-14569774 FORWARD	GO:0019538|protein metabolic process	GO:0005524|ATP binding; GO:0016887|ATPase activity
	SV6_41F05	0.227506	0.000214944	0.614485	0.00651197	0.244342	0.000939643		extensin-like protein [Solanum tuberosum]
	SV5_39C10	0.343588	2.35525e-05	0.770181	0.248015	0.555189	0.000128262	DN977140	40S ribosomal protein S3 [Arabidopsis thaliana]	AT3G53870.1 | Symbols: | 40S ribosomal protein S3 (RPS3B) | chr3:19962525-19963760 FORWARD	GO:0006412|translation	GO:0003735|structural constituent of ribosome	GO:0005830|cytosolic ribosome (sensu Eukaryota); GO:0005843|cytosolic small ribosomal subunit (sensu Eukaryota)
	SV6_25G08	0.381848	0.000555158	0.757163	0.0492718	0.611074	0.0220067	DN980421	ribosomal protein L29 [Panax ginseng]	AT3G06680.1 | Symbols: | 60S ribosomal protein L29 (RPL29B) | chr3:2114408-2114883 REVERSE	GO:0006412|translation; GO:0042254|ribosome biogenesis and assembly	GO:0003735|structural constituent of ribosome	GO:0005840|ribosome
	SV6_26C12	0.346566	0.000163208	0.801692	0.442767	0.384279	1.00116e-05	DN980473		AT3G13230.1 | Symbols: | nucleic acid binding | chr3:4270430-4271077 FORWARD		GO:0003676|nucleic acid binding
	SV6_26G10	0.358731	5.20275e-06	0.724653	0.0860657	0.50127	0.00324506		No hit	No hit
	SV6_20B12	0.298223	1.22702e-05	0.926614	0.608354	0.619514	0.0387427		No hit	No hit
	SV6_38D05	0.311204	7.16081e-05	2.21967	0.00928109	1.1032	0.366633	DN981534	drought-induced protein SDi-6 - common sunflower (fragment)	AT2G03440.1 | Symbols: | nodulin-related | chr2:1039406-1039969 REVERSE
	SV6_46A07	0.164209	0.000246097	0.337165	0.0218181	0.657782	0.00281898	DN982268	beta-coniferin [Picea glauca] 11-S globulin beta-subunit precursor [Cucurbita pepo]	AT1G07750.1 | Symbols: | cupin family protein | chr1:2404297-2405860 REVERSE		GO:0045735|nutrient reservoir activity
	SV5_59A05	0.341858	0.00245571	0.755834	0.128896	0.565163	4.22704e-06	DN979215	40S ribosomal protein [Arabidopsis thaliana] ribosomal protein S10 [Oryza sativa (japonica cultivar-group)]	AT4G25740.1 | Symbols: | 40S ribosomal protein S10 (RPS10A) | chr4:13107497-13108760 REVERSE	GO:0006412|translation	GO:0003735|structural constituent of ribosome	GO:0005830|cytosolic ribosome (sensu Eukaryota); GO:0005843|cytosolic small ribosomal subunit (sensu Eukaryota)
	SV5_35G12	0.298136	0.000607014	0.447423	0.00429661	0.295166	1.90617e-07		mitogen PL-B [Phytolacca americana] lectin-B - Virginian pokeweed chitinase (EC 3.2.1.14) - rice
	SV5_44G11	0.404131	0.00016904	0.847749	0.0124296	0.535886	0.00660386		No hit	No hit
	SV6_42C07	0.260841	0.00175303	1.35426	0.0477003	0.658529	0.00354472		No hit	No hit
	SV5_36B07	0.373053	1.25079e-05	0.753787	0.158945	0.511385	0.000377256	DN976835	P40-like protein [Daucus carota]	AT1G72370.1 | Symbols: AP40, RP40, RPSAA, P40 | P40 (40S ribosomal protein SA); structural constituent of ribosome | chr1:27246810-27248504 REVERSE	GO:0006412|translation	GO:0003735|structural constituent of ribosome	GO:0005634|nucleus; GO:0005737|cytoplasm; GO:0005830|cytosolic ribosome (sensu Eukaryota); GO:0005843|cytosolic small ribosomal subunit (sensu Eukaryota)
	SV5_59E10	0.35574	2.80785e-05	7.61192	0.000307001	2.04367	0.0218424	DN979268	O2 evolving protein [Lycopersicon esculentum]	AT3G50820.1 | Symbols: PSBO2, PSBO-2 | PSBO-2/PSBO2 (PHOTOSYSTEM II SUBUNIT O-2); oxygen evolving | chr3:18901989-18903292 REVERSE	GO:0010205|photoinhibition; GO:0010207|photosystem II assembly; GO:0019684|photosynthesis, light reaction; GO:0035304|regulation of protein amino acid dephosphorylation; GO:0042549|photosystem II stabilization	GO:0010242|oxygen evolving activity	GO:0009535|chloroplast thylakoid membrane; GO:0009543|chloroplast thylakoid lumen; GO:0009579|thylakoid; GO:0009654|oxygen evolving complex; GO:0010287|plastoglobule; GO:0030095|chloroplast photosystem II
	SV5_60C03	0.339099	0.000514989	0.652321	0.0122863	0.462505	0.00514454	DN979333	40S ribosomal protein S17 [Lycopersicon esculentum]	AT5G04800.4 | Symbols: | structural constituent of ribosome | chr5:1389218-1389643 FORWARD	GO:0006412|translation	GO:0003735|structural constituent of ribosome	GO:0005840|ribosome
	SV6_26A04	0.34856	0.00198009	0.722504	0.0458821	0.443021	0.00278957		No hit	No hit
	SV5_47C05	0.291366	7.90851e-05	0.660711	0.195149	0.416329	0.000843997	DN977990	ribosomal protein L32-like protein [Arabidopsis	AT4G18100.1 | Symbols: | 60S ribosomal protein L32 (RPL32A) | chr4:10035727-10036487 REVERSE	GO:0006412|translation; GO:0042254|ribosome biogenesis and assembly	GO:0003735|structural constituent of ribosome	GO:0005840|ribosome
	SV6_20H05	0.33089	5.25739e-06	0.454221	0.000631566	0.474163	2.38966e-06	DN979923	putative WD-40 repeat protein MSI2 [Arabidopsis	AT2G16780.1 | Symbols: MSI02, NFC02, NFC2, MSI2 | MSI2 (NUCLEOSOME/CHROMATIN ASSEMBLY FACTOR GROUP C 2) | chr2:7288697-7290665 REVERSE
	SV6_40F05	0.373835	3.27159e-06	0.464168	0.000423194	1.14016	0.0445543	DN981750	expansin precursor [Lycopersicon esculentum]	AT2G37640.1 | Symbols: ATEXP3, ATHEXP ALPHA 1.9, ATEXPA3 | ATEXPA3 (ARABIDOPSIS THALIANA EXPANSIN A3) | chr2:15795155-15796890 REVERSE	GO:0009739|response to gibberellin stimulus; GO:0009826|unidimensional cell growth; GO:0009828|cellulose and pectin-containing cell wall loosening; GO:0009831|cellulose and pectin-containing cell wall modification during multidimensional cell growth; GO:0		GO:0005576|extracellular region; GO:0012505|endomembrane system
	SV5_36H11	0.405756	7.64216e-05	0.771885	0.146706	0.404821	0.00229802	DN976911	histone H4 [Capsicum annuum]	AT5G59970.1 | Symbols: | histone H4 | chr5:24163578-24163889 REVERSE	GO:0006334|nucleosome assembly; GO:0051276|chromosome organization and biogenesis	GO:0003677|DNA binding	GO:0000786|nucleosome; GO:0005634|nucleus
	SV5_48F10	0.365509	2.83623e-05	0.758794	0.0826371	0.299451	3.80201e-06	DN978127	histone H4 [Lycopersicon esculentum]	AT5G59970.1 | Symbols: | histone H4 | chr5:24163578-24163889 REVERSE	GO:0006334|nucleosome assembly; GO:0051276|chromosome organization and biogenesis	GO:0003677|DNA binding	GO:0000786|nucleosome; GO:0005634|nucleus
	SV5_38B08	0.440846	0.000322202	0.64629	0.0678878	0.597901	0.00178721	DN977030	40S ribosomal protein S16 [Euphorbia esula]	AT2G09990.1 | Symbols: | 40S ribosomal protein S16 (RPS16A) | chr2:3788525-3788965 FORWARD	GO:0006412|translation	GO:0003735|structural constituent of ribosome	GO:0005830|cytosolic ribosome (sensu Eukaryota); GO:0005843|cytosolic small ribosomal subunit (sensu Eukaryota)
	SV5_42E09	0.216909	0.00086704	0.401909	0.00373707	0.204647	0.00010957	DN977537		AT5G12010.1 | Symbols: | similar to unknown protein [Arabidopsis thaliana] (TAIR:AT4G29780.1); similar to Os01g0582600 [Oryza sativa (japonica cultivar-group)] (GB:NP_001043414.1); similar to Os05g0593000 [Oryza sativa (japonica cultivar-group)] (GB:NP_0
	SV6_35B09	0.340856	0.000348892	0.420691	0.0189596	0.440256	0.00420837	DN981226	DNA binding protein EREBP-4 (ethylene-responsive element binding factor) - common tobacco	AT4G17490.1 | Symbols: ERF-6-6, ATERF6 | ATERF6 (ETHYLENE RESPONSIVE ELEMENT BINDING FACTOR 6); DNA binding / transcription factor | chr4:9752985-9753833 REVERSE	GO:0006355|regulation of transcription, DNA-dependent; GO:0009873|ethylene mediated signaling pathway	GO:0003677|DNA binding; GO:0003700|transcription factor activity	GO:0005634|nucleus
	SV6_28H06	0.481821	0.000615322	0.742131	0.00216906	0.57954	0.000281508	DN980720	putative GTP-binding protein [Arabidopsis thaliana]	AT1G52980.1 | Symbols: | GTP-binding family protein | chr1:19741161-19743869 FORWARD		GO:0005525|GTP binding	GO:0005622|intracellular
	SV5_42A09	0.325699	0.000322435	0.638716	0.199188	0.535029	0.16181	DN977487	dnaK-type molecular chaperone hsc70-3 [Lycopersicon esculentum]	AT5G02500.1 | Symbols: HSP70-1, AT-HSC70-1, HSC70, HSC70-1 | HSC70-1 (heat shock cognate 70 kDa protein 1); ATP binding | chr5:554053-556332 REVERSE	GO:0006457|protein folding; GO:0009409|response to cold	GO:0005524|ATP binding	GO:0005829|cytosol
	SV5_07C07	0.584572	0.00187619	0.308772	0.0029148	0.703684	0.0583646	DN979574	dnaJ protein [Thermotoga maritima]	AT4G13830.2 | Symbols: J20 | J20 (DNAJ-LIKE 20); heat shock protein binding | chr4:8011514-8012573 FORWARD	GO:0006457|protein folding	GO:0031072|heat shock protein binding
	SV6_33A10	0.317634	8.5397e-06	0.632697	0.0411908	0.266888	0.000707468	DN981023		AT3G13230.1 | Symbols: | nucleic acid binding | chr3:4270430-4271077 FORWARD		GO:0003676|nucleic acid binding
	SV6_30D07	0.282289	9.33135e-05	0.469405	0.0120415	0.294114	0.000250279	DN980865	fibrillarin 2 (AtFib2) [Arabidopsis thaliana]	AT4G25630.1 | Symbols: ATFIB2, FIB2 | FIB2 (FIBRILLARIN 2) | chr4:13074248-13076214 FORWARD	GO:0001510|RNA methylation		GO:0005730|nucleolus
	SV6_07A02	0.497435	1.51574e-05	0.900573	0.55018	0.479042	5.68593e-06	DN983165	ribosomal protein S19 [Mya arenaria]	AT5G61170.1 | Symbols: | 40S ribosomal protein S19 (RPS19C) | chr5:24628384-24629428 FORWARD	GO:0006412|translation	GO:0003735|structural constituent of ribosome	GO:0005830|cytosolic ribosome (sensu Eukaryota); GO:0005840|ribosome
	SV5_42E12	0.379343	0.000519308	0.710232	0.303286	0.527474	0.007908	DN977540	60S ribosomal protein L24 [Prunus avium]	AT3G53020.1 | Symbols: RPL24B, RPL24, STV1 | STV1 (SHORT VALVE1); structural constituent of ribosome | chr3:19671727-19672890 REVERSE	GO:0006412|translation; GO:0042254|ribosome biogenesis and assembly	GO:0003735|structural constituent of ribosome	GO:0005840|ribosome
	SV5_43F05	0.408447	0.000999733	0.801371	0.253702	0.477219	0.00840566	DN977641	putative 40S ribosomal protein s12 [Fragaria x ananassa]	AT5G02960.1 | Symbols: | 40S ribosomal protein S23 (RPS23B) | chr5:693278-694394 REVERSE	GO:0006412|translation	GO:0003735|structural constituent of ribosome	GO:0005830|cytosolic ribosome (sensu Eukaryota); GO:0005840|ribosome
	SV6_39F07	0.331396	0.000559285	0.760337	0.00310171	0.484001	0.000260434	DN981656	elongation factor 1B alpha-subunit [Arabidopsis	AT5G19510.1 | Symbols: | elongation factor 1B alpha-subunit 2 (eEF1Balpha2) | chr5:6581856-6583139 REVERSE	GO:0006414|translational elongation	GO:0003746|translation elongation factor activity	GO:0005853|eukaryotic translation elongation factor 1 complex
	SV6_29A05	0.301369	4.36961e-06	0.615401	0.000146872	0.234162	1.01997e-05	DN980731	14-benzoquinone reductase-like Trp repressor binding protein-like [Arabidopsis thaliana]	AT4G27270.1 | Symbols: | quinone reductase family protein | chr4:13661464-13663249 REVERSE		GO:0010181|FMN binding; GO:0016491|oxidoreductase activity
	SV5_47D01	0.429634	0.000577064	0.671299	0.000271471	0.811743	0.0892089	DN977998		AT3G03150.1 | Symbols: | similar to unknown protein [Arabidopsis thaliana] (TAIR:AT5G17165.1); similar to seed specific protein Bn15D1B [Brassica napus] (GB:AAP37967.1) | chr3:727740-729364 REVERSE			GO:0005739|mitochondrion
	SV6_04A05	0.249581	8.96933e-07	0.925452	0.587877	0.446412	0.00222187	DN982925	ribosomal protein S19 [Solanum tuberosum]	AT3G04920.1 | Symbols: | 40S ribosomal protein S24 (RPS24A) | chr3:1360995-1362071 FORWARD	GO:0006412|translation; GO:0042254|ribosome biogenesis and assembly	GO:0003735|structural constituent of ribosome	GO:0005840|ribosome
	SV6_30G01	0.361133	0.000266937	0.396928	0.00516204	0.3591	0.000175138	DN980895	subtilisin-like serine protease putative [Arabidopsis	AT2G05920.1 | Symbols: | subtilase family protein | chr2:2269828-2272204 REVERSE	GO:0006508|proteolysis	GO:0004289|subtilase activity	GO:0012505|endomembrane system
	SV6_39A06	0.306067	0.000772483	0.632989	1.47113e-05	0.433212	0.00716122	DN981595	metallothionein-I gene transcription activator protein [Arabidopsis thaliana]	AT5G41010.1 | Symbols: | DNA-directed RNA polymerases I, II, and III 7 kDa subunit, putative | chr5:16441278-16442149 FORWARD	GO:0006350|transcription	GO:0003677|DNA binding; GO:0003899|DNA-directed RNA polymerase activity	GO:0005634|nucleus
	SV5_51G01	0.25298	8.57927e-05	0.649558	0.0548833	0.496669	0.00340114	DN978515	S6 ribosomal protein [Asparagus officinalis]	AT4G31700.1 | Symbols: RPS6 | RPS6 (RIBOSOMAL PROTEIN S6); structural constituent of ribosome | chr4:15346312-15347720 REVERSE	GO:0006412|translation	GO:0003735|structural constituent of ribosome	GO:0005843|cytosolic small ribosomal subunit (sensu Eukaryota)
	SV5_47E01	0.495517	2.89976e-05	0.695811	0.000682742	0.54296	0.00257963	DN978010	centromere protein [Arabidopsis thaliana]	gi|147766921|emb|CAN67523.1| hypothetical protein [Vitis vinifera]
	SV5_58C11	0.177418	6.46845e-05	0.667316	0.180471	0.225881	0.000487766	DN979149	Argonaute (AGO1)-like protein [Arabidopsis thaliana] zwille	AT2G27040.1 | Symbols: AGO4 | AGO4 (ARGONAUTE 4) | chr2:11543873-11548581 REVERSE
	SV6_45C11	0.330173	0.00241276	0.747126	0.394183	0.494232	0.00181469	DN982200	60S ribosomal protein L25 [Nicotiana tabacum]	AT3G55280.2 | Symbols: | 60S ribosomal protein L23A (RPL23aB) | chr3:20511644-20512496 FORWARD
	SV6_04A09	0.349431	4.84697e-05	2.16053	0.00439142	0.933345	0.468266	DN982929	drought-induced protein SDi-6 - common sunflower (fragment)	AT2G03440.1 | Symbols: | nodulin-related | chr2:1039406-1039969 REVERSE
	SV6_44H08	0.219526	0.000239346	0.318854	0.000563873	0.291922	0.00130157	DN982161	CCR4-NOT transcription complex	AT3G44260.1 | Symbols: | CCR4-NOT transcription complex protein, putative | chr3:15963200-15964042 REVERSE	GO:0009451|RNA modification	GO:0004540|ribonuclease activity	GO:0005634|nucleus
	SV5_58C07	0.368797	0.00238549	0.799604	0.019948	0.491876	6.07397e-06	DN979145	ribosomal protein S14 (clone MCH1) - maize	AT3G11510.1 | Symbols: | 40S ribosomal protein S14 (RPS14B) | chr3:3623763-3624872 REVERSE	GO:0006412|translation	GO:0003735|structural constituent of ribosome	GO:0005830|cytosolic ribosome (sensu Eukaryota); GO:0005843|cytosolic small ribosomal subunit (sensu Eukaryota)
	SV6_17C11	0.29109	0.000298703	0.243493	0.0151667	0.346014	0.000602111		No hit	No hit
	SV5_49C06	0.419643	0.000254779	1.00588	0.973555	0.499524	0.00254	DN978183	ribosomal protein L38 [Lycopersicon esculentum]	AT3G59540.1 | Symbols: | 60S ribosomal protein L38 (RPL38B) | chr3:22006874-22007719 REVERSE	GO:0006412|translation; GO:0042254|ribosome biogenesis and assembly	GO:0003735|structural constituent of ribosome	GO:0005840|ribosome
	SV6_41A09	0.362054	3.35911e-07	0.696263	0.0124933	0.414636	0.00507462		similar to HYPOTHETICAL PROTEIN [Homo sapiens]
	SV5_55E07	0.23967	0.00166325	0.24127	0.00121332	0.158681	0.000135671	DN978881	glycine-rich protein Tfm5 auxin-induced protein AIR1 [imported] - Arabidopsis thaliana [Lycopersicon esculentum]	AT2G45180.1 | Symbols: | protease inhibitor/seed storage/lipid transfer protein (LTP) family protein | chr2:18633451-18633855 FORWARD	GO:0006869|lipid transport	GO:0008289|lipid binding	GO:0009535|chloroplast thylakoid membrane
	SV5_47A07	0.431856	0.00153602	0.56662	0.0549453	0.455742	3.40528e-06	DN977968	ribosomal protein L18a [Castanea sativa]	AT3G14600.1 | Symbols: | 60S ribosomal protein L18A (RPL18aC) | chr3:4910780-4911940 FORWARD	GO:0006412|translation; GO:0006499|N-terminal protein myristoylation; GO:0042254|ribosome biogenesis and assembly	GO:0003735|structural constituent of ribosome	GO:0005830|cytosolic ribosome (sensu Eukaryota); GO:0005840|ribosome
	SV6_03B07	0.424654	3.25889e-05	0.770538	0.0511646	0.52211	0.000231222	DN982836	ribosomal protein L41 [Candida maltosa]	AT4G14320.1 | Symbols: | 60S ribosomal protein L36a/L44 (RPL36aB) | chr4:8242680-8243801 REVERSE	GO:0006412|translation	GO:0003735|structural constituent of ribosome	GO:0005840|ribosome
	SV5_59G12	0.277172	0.00357912	0.768134	0.291497	0.428475	0.00969915	DN979294	ribosomal protein S15 [Arabidopsis thaliana]	AT5G59850.1 | Symbols: | 40S ribosomal protein S15A (RPS15aF) | chr5:24129725-24130310 REVERSE	GO:0006412|translation	GO:0003735|structural constituent of ribosome	GO:0005843|cytosolic small ribosomal subunit (sensu Eukaryota)
	SV6_39E08	0.33309	0.00170427	0.310092	0.00366758	0.413557	0.00330274	DN981645	wound-induced protein Sn-1 vacuolar membrane - pepper major latex protein homolog	AT1G70890.1 | Symbols: MLP43 | major latex protein-related / MLP-related | chr1:26729574-26730151 REVERSE	GO:0006952|defense response; GO:0009607|response to biotic stimulus
	SV5_47E02	0.210475	9.76797e-06	0.589531	0.00229826	0.159303	2.52031e-05	DN978011	histone H2A.1 - tomato	AT5G59870.1 | Symbols: | histone H2A, putative | chr5:24132831-24133370 REVERSE	GO:0006334|nucleosome assembly; GO:0051276|chromosome organization and biogenesis	GO:0003677|DNA binding	GO:0000786|nucleosome; GO:0005634|nucleus
	SV5_58H08	0.455497	1.39325e-06	0.668465	0.0314865	0.477042	0.00173944	DN979206	ribosomal protein S14 (clone MCH1) [ Maize]	AT3G11510.1 | Symbols: | 40S ribosomal protein S14 (RPS14B) | chr3:3623763-3624872 REVERSE	GO:0006412|translation	GO:0003735|structural constituent of ribosome	GO:0005830|cytosolic ribosome (sensu Eukaryota); GO:0005843|cytosolic small ribosomal subunit (sensu Eukaryota)
	SV5_49D08	0.531728	0.00182811	1.7577	0.070286	1.45459	0.0252668	DN978197	basic chitinase putative [Arabidopsis thaliana]	AT3G16920.1 | Symbols: | chitinase | chr3:5776669-5777892 REVERSE	GO:0016998|cell wall catabolic process	GO:0004568|chitinase activity
	SV6_20G10	0.303138	1.03714e-05	0.808805	0.498786	0.433053	0.0137436	DN979916	histone H2A [Euphorbia esula]	AT5G02560.1 | Symbols: | histone H2A, putative | chr5:575435-576454 FORWARD	GO:0006334|nucleosome assembly; GO:0051276|chromosome organization and biogenesis	GO:0003677|DNA binding	GO:0000786|nucleosome; GO:0005634|nucleus
	SV5_41B12	0.227467	3.58554e-05	0.33405	0.036417	0.294747	0.000935709	DN977406	subtilisin-like serine protease putative [Arabidopsis	AT2G05920.1 | Symbols: | subtilase family protein | chr2:2269828-2272204 REVERSE	GO:0006508|proteolysis	GO:0004289|subtilase activity	GO:0012505|endomembrane system
	SV5_48H12	0.124074	0.000909053	0.173459	0.00338122	0.0754371	0.00205281	DN978153	dermal glycoprotein precursor extracellular - carrot (fragment) conglutin gamma [Lupinus albus] basic 7S globulin isoform [Glycine max]	AT1G03220.1 | Symbols: | extracellular dermal glycoprotein, putative / EDGP, putative | chr1:787143-788444 FORWARD			GO:0005886|plasma membrane
	SV6_25G09	0.271134	1.79407e-06	0.647048	0.0158905	0.391359	0.00185939	DN980422	60S ribosomal protein L25 [Nicotiana tabacum]	AT2G39460.1 | Symbols: RPL23A, ATRPL23A | ATRPL23A (RIBOSOMAL PROTEIN L23A); RNA binding / structural constituent of ribosome | chr2:16482127-16482982 FORWARD	GO:0006412|translation; GO:0042254|ribosome biogenesis and assembly	GO:0003723|RNA binding; GO:0003735|structural constituent of ribosome	GO:0005622|intracellular; GO:0005830|cytosolic ribosome (sensu Eukaryota); GO:0009282|cytosolic large ribosomal subunit (sensu Bacteria)
	SV6_05C05	0.247279	0.000295221	0.448212	0.0053463	0.370607	0.000859771	DN983031	rna binding protein-like - Arabidopsis thaliana	AT5G04600.1 | Symbols: | RNA recognition motif (RRM)-containing protein | chr5:1323701-1325487 FORWARD		GO:0003676|nucleic acid binding; GO:0003723|RNA binding
	SV5_41H10	0.171644	0.000301746	0.383791	0.000593459	0.136734	0.000222954		propolyphenol oxidase [Solanum tuberosum]
	SV6_24F10	0.402149	0.00025824	0.670634	0.0460638	0.509916	0.00651575	DN980313	60S ribosomal protein L12 [Prunus armeniaca]	AT2G37190.1 | Symbols: | 60S ribosomal protein L12 (RPL12A) | chr2:15626638-15627138 REVERSE	GO:0009409|response to cold; GO:0042254|ribosome biogenesis and assembly	GO:0003735|structural constituent of ribosome	GO:0005830|cytosolic ribosome (sensu Eukaryota); GO:0005840|ribosome; GO:0009282|cytosolic large ribosomal subunit (sensu Bacteria)
	SV6_25A09	0.304243	2.53862e-08	0.807231	0.365238	0.37477	0.00223051	DN980350	ribosomal protein S21 - like [Arabidopsis thaliana]	AT5G27700.1 | Symbols: | 40S ribosomal protein S21 (RPS21C) | chr5:9807536-9808052 REVERSE	GO:0006412|translation; GO:0042254|ribosome biogenesis and assembly	GO:0003735|structural constituent of ribosome	GO:0005840|ribosome
	SV6_44B03	0.372389	9.62197e-05	0.370134	0.00759336	0.219255	5.95333e-06	DN982084	AP2 domain-containing transcription factor [Nicotiana tabacum] ethylene responsive element binding protein [Fagus sylvatica] cadmium-induced protein - Arabidopsis thaliana	AT3G16770.1 | Symbols: RAP2.3, ATEBP | ATEBP/RAP2.3 (RELATED TO AP2 3); DNA binding / protein binding / transcription factor/ transcriptional activator | chr3:5705790-5706774 FORWARD	GO:0006950|response to stress; GO:0008219|cell death; GO:0009723|response to ethylene stimulus; GO:0009735|response to cytokinin stimulus; GO:0009873|ethylene mediated signaling pathway; GO:0051707|response to other organism	GO:0003677|DNA binding; GO:0003700|transcription factor activity; GO:0005515|protein binding; GO:0016563|transcription activator activity	GO:0005634|nucleus
	SV6_38H08	0.295822	0.000615624	6.62439	0.00123293	2.27239	0.00582442	DN981585	Photosystem II 10 kDa polypeptide	AT1G79040.1 | Symbols: PSBR | PSBR (photosystem II subunit R) | chr1:29740978-29741674 FORWARD	GO:0010270|photosystem II oxygen evolving complex assembly; GO:0015979|photosynthesis		GO:0009523|photosystem II; GO:0009535|chloroplast thylakoid membrane
	SV6_14H09	0.279472	0.00137165	0.431339	0.0145063	0.633892	0.0173874	DN983789	wound-induced protein Sn-1 vacuolar membrane - [Capsicum annuum]	AT1G70890.1 | Symbols: MLP43 | major latex protein-related / MLP-related | chr1:26729574-26730151 REVERSE	GO:0006952|defense response; GO:0009607|response to biotic stimulus
	SV5_48E05	0.432635	0.000719874	0.4263	0.00193511	0.660338	0.0115524	DN978110	xyloglucan endo-transglycosylase [Lycopersicon esculentum]	AT5G57560.1 | Symbols: XTH22, TCH4 | TCH4 (TOUCH 4); hydrolase, acting on glycosyl bonds | chr5:23324522-23325461 REVERSE	GO:0009408|response to heat; GO:0009409|response to cold; GO:0009612|response to mechanical stimulus; GO:0009733|response to auxin stimulus; GO:0009741|response to brassinosteroid stimulus	GO:0016762|xyloglucan; GO:0016798|hydrolase activity, acting on glycosyl bonds
	SV6_38F05	0.364195	0.000113283	0.533559	0.0123234	0.45578	0.00461654	DN981558	ribosomal S29 -like protein [Arabidopsis thaliana]	AT4G33865.1 | Symbols: | 40S ribosomal protein S29 (RPS29C) | chr4:16233400-16234119 REVERSE	GO:0006412|translation	GO:0003735|structural constituent of ribosome	GO:0005840|ribosome
	SV6_10B11	0.440933	0.000824419	0.775919	0.34034	0.618052	0.00474444	DN983433	putative 40S ribosomal protein S18 [Arabidopsis	AT4G09800.1 | Symbols: RPS18C | RPS18C (S18 RIBOSOMAL PROTEIN); structural constituent of ribosome | chr4:6173815-6174960 FORWARD	GO:0006412|translation	GO:0003735|structural constituent of ribosome	GO:0015935|small ribosomal subunit
	SV6_39H09	0.190505	1.27747e-06	0.62031	0.0221426	0.423908	5.06874e-06	DN981682	putative 60S ribosomal protein L1 (L4-B) [Arabidopsis	AT3G09630.1 | Symbols: | 60S ribosomal protein L4/L1 (RPL4A) | chr3:2953818-2955449 FORWARD	GO:0006412|translation	GO:0003735|structural constituent of ribosome	GO:0005830|cytosolic ribosome (sensu Eukaryota); GO:0005840|ribosome
	SV6_33E10	0.380094	0.000142875	0.710436	0.275776	0.447086	0.0039545	DN981071	60S ribosomal protein L37a [Gossypium hirsutum]	AT3G10950.1 | Symbols: | 60S ribosomal protein L37a (RPL37aB) | chr3:3423898-3424571 FORWARD	GO:0006412|translation; GO:0042254|ribosome biogenesis and assembly	GO:0003735|structural constituent of ribosome	GO:0005840|ribosome
	SV5_55B08	0.25459	0.000855905	0.442924	0.00663615	0.379188	0.000710412	DN978846	RNA helicase [Vigna radiata]	AT5G62190.1 | Symbols: PRH75 | PRH75 (plant RNA helicase 75); ATP-dependent helicase | chr5:24997768-25001105 REVERSE		GO:0008026|ATP-dependent helicase activity
	SV5_41B08	0.230711	1.49534e-07	0.79635	0.108661	0.486661	1.52458e-05	DN977402	DNA-binding protein NtWRKY3 [Nicotiana tabacum]	AT2G24570.1 | Symbols: ATWRKY17, WRKY17 | WRKY17 (WRKY DNA-binding protein 17); transcription factor | chr2:10444755-10446301 REVERSE	GO:0006355|regulation of transcription, DNA-dependent	GO:0003700|transcription factor activity
	SV6_10B06	0.465076	0.000444847	0.740919	0.192016	0.613912	0.00193391	DN983428	60S ribosomal protein L34 [Nicotiana tabacum]	AT1G26880.1 | Symbols: | 60S ribosomal protein L34 (RPL34A) | chr1:9315627-9316668 REVERSE	GO:0006412|translation; GO:0042254|ribosome biogenesis and assembly	GO:0003735|structural constituent of ribosome	GO:0005840|ribosome
	SV6_36D08	0.238701	0.000178384	0.627145	0.116985	0.430273	0.00296093	DN981345	60S ribosomal protein L13a [Arabidopsis thaliana]	AT5G48760.2 | Symbols: | 60S ribosomal protein L13A (RPL13aD) | chr5:19788541-19789912 REVERSE
	SV6_39E03	0.386979	0.00259559	0.637167	0.0048654	0.495825	4.07255e-06	DN981640	S6 ribosomal protein [Asparagus officinalis]	AT5G10360.1 | Symbols: EMB3010 | EMB3010 (EMBRYO DEFECTIVE 3010); structural constituent of ribosome | chr5:3258735-3260143 REVERSE	GO:0006412|translation; GO:0009793|embryonic development ending in seed dormancy	GO:0003735|structural constituent of ribosome	GO:0005843|cytosolic small ribosomal subunit (sensu Eukaryota)
	SV6_27C07	0.251036	2.88152e-06	0.697461	0.0233326	0.402631	0.00431607		60S ribosomal protein L44 [Brassica rapa subsp. pekinensis]
	SV5_58F01	0.340248	0.000192014	0.569242	8.33283e-07	0.399915	0.000354977	DN979175	ribosomal protein L32 [Arabidopsis thaliana]	AT4G18100.1 | Symbols: | 60S ribosomal protein L32 (RPL32A) | chr4:10035727-10036487 REVERSE	GO:0006412|translation; GO:0042254|ribosome biogenesis and assembly	GO:0003735|structural constituent of ribosome	GO:0005840|ribosome
	SV6_03B08	0.354032	0.00341388	0.609595	0.0345028	0.527393	0.0205902		wound-induced protein Sn-1 Sn-2 protein - pepper
	SV6_48C09	0.302265	6.61761e-05	0.675734	0.0335447	0.427301	0.00356206	DN982486	elongation factor 1B alpha-subunit [Arabidopsis	AT5G19510.1 | Symbols: | elongation factor 1B alpha-subunit 2 (eEF1Balpha2) | chr5:6581856-6583139 REVERSE	GO:0006414|translational elongation	GO:0003746|translation elongation factor activity	GO:0005853|eukaryotic translation elongation factor 1 complex
	SV6_10B04	0.425884	1.77474e-05	0.633443	0.000163178	0.487086	0.00371376	DN983426	40S RIBOSOMAL PROTEIN S23 garden strawberry	AT5G02960.1 | Symbols: | 40S ribosomal protein S23 (RPS23B) | chr5:693278-694394 REVERSE	GO:0006412|translation	GO:0003735|structural constituent of ribosome	GO:0005830|cytosolic ribosome (sensu Eukaryota); GO:0005840|ribosome
	SV5_51B06	0.242903	0.000495334	0.631903	0.0398964	0.491246	0.00450263	DN978460	60S ribosomal protein L21 [Oryza sativa]	AT1G57860.1 | Symbols: | 60S ribosomal protein L21 | chr1:21433699-21434492 REVERSE	GO:0006412|translation	GO:0003735|structural constituent of ribosome	GO:0005840|ribosome
	SV6_17B12	0.19976	5.66887e-05	0.270201	0.00141495	0.251175	0.000127764		60S ribosomal protein L24 [Prunus avium]
	SV6_11A02	0.28537	6.83765e-05	0.275313	0.00942724	0.585456	0.00649521		probable metallocarboxypeptidase inhibitor IIa precursor - potato
	SV6_01G04	0.481694	0.000298295	0.650495	0.0229198	0.669387	0.00900685	DN982738	putative transcription factor BTF3 (RNA polymerase B transcription factor 3) [Arabidopsis thaliana]	AT1G73230.1 | Symbols: | nascent polypeptide-associated complex (NAC) domain-containing protein | chr1:27544167-27545025 REVERSE
	SV6_32A10	0.180893	0.000687813	0.242595	0.000500809	0.285959	0.00336054		No hit	No hit
	SV6_43D07	0.118805	2.23934e-05	0.213084	0.00315173	0.150453	0.00348007		metallocarboxypeptidase inhibitor [Solanum tuberosum]
	SV6_41A08	0.238981	4.1316e-05	0.4714	0.00973085	0.225381	0.00164468	DN981789	14-benzoquinone reductase-like Trp repressor binding protein-like [Arabidopsis thaliana]	AT4G27270.1 | Symbols: | quinone reductase family protein | chr4:13661464-13663249 REVERSE		GO:0010181|FMN binding; GO:0016491|oxidoreductase activity
	SV6_45D03	0.309837	4.64464e-05	0.645008	0.10498	0.425661	0.0127749	DN982204	40S ribosomal protein S25 [Arabidopsis thaliana]	AT2G21580.2 | Symbols: | structural constituent of ribosome | chr2:9243709-9244590 FORWARD	GO:0006412|translation	GO:0003735|structural constituent of ribosome	GO:0005840|ribosome
	SV5_55D10	0.22025	2.56417e-05	0.628127	0.20098	0.429621	0.00194853	DN978872	ribosomal protein L28 [Spodoptera frugiperda]	AT2G19730.3 | Symbols: | 60S ribosomal protein L28 (RPL28A) | chr2:8518834-8520077 FORWARD
	SV5_55F02	0.326331	5.33989e-08	0.689166	0.198415	0.423615	0.000178487	DN978888	elongation factor 1B alpha-subunit [Arabidopsis thaliana]	AT5G19510.1 | Symbols: | elongation factor 1B alpha-subunit 2 (eEF1Balpha2) | chr5:6581856-6583139 REVERSE	GO:0006414|translational elongation	GO:0003746|translation elongation factor activity	GO:0005853|eukaryotic translation elongation factor 1 complex
	SV6_20B10	0.272282	4.80018e-05	0.442565	0.0849147	0.327217	0.00477867	DN979853	ribosomal protein L32 -like protein [Arabidopsis	AT4G18100.1 | Symbols: | 60S ribosomal protein L32 (RPL32A) | chr4:10035727-10036487 REVERSE	GO:0006412|translation; GO:0042254|ribosome biogenesis and assembly	GO:0003735|structural constituent of ribosome	GO:0005840|ribosome
	SV5_36G04	0.192804	1.31549e-05	0.578648	0.000133252	0.277743	5.77584e-06	DN976892	Similar to Oryza australiensis retrotransposon RIRE1 (D85597) [Oryza sativa]	AT4G23160.1 | Symbols: | protein kinase family protein | chr4:12129496-12134097 FORWARD	GO:0006468|protein amino acid phosphorylation	GO:0016301|kinase activity
	SV6_23E10	0.266414	1.76643e-05	0.815095	0.628907	0.465077	0.0141858	DN980197	ribosomal protein L33 [Castanea sativa]	AT1G74270.1 | Symbols: | 60S ribosomal protein L35a (RPL35aC) | chr1:27932076-27933127 REVERSE	GO:0006412|translation; GO:0042254|ribosome biogenesis and assembly	GO:0003735|structural constituent of ribosome	GO:0005840|ribosome
	SV6_23G11	0.371563	4.8182e-05	0.749022	0.420497	0.599761	0.00559735	DN980225	ribosomal protein S28 [Prunus persica]	AT5G64140.1 | Symbols: RPS28 | RPS28 (RIBOSOMAL PROTEIN S28); structural constituent of ribosome | chr5:25684755-25684949 REVERSE	GO:0006412|translation; GO:0042254|ribosome biogenesis and assembly	GO:0003735|structural constituent of ribosome	GO:0005840|ribosome
	SV6_23C08	0.269605	3.43808e-06	0.54383	0.0952117	0.324629	0.00149807		No hit	No hit
	SV6_06A07	0.38612	3.51062e-05	0.98725	0.86839	1.15168	0.0031062	DN983090		AT5G42050.1 | Symbols: | similar to unknown protein [Arabidopsis thaliana] (TAIR:AT3G27090.1); similar to N-rich protein [Glycine max] (GB:CAI44933.1); contains domain KELCH-RELATED PROTEINS (PTHR23230); contains domain no description (SM00767); contains
	SV6_17E05	0.139608	7.39455e-05	0.236654	0.00201068	0.782745	0.157813		probable metallocarboxypeptidase inhibitor IIa precursor - potato
	SV6_48H08	0.221635	9.81782e-05	0.265722	0.000241635	0.15251	0.000787014	DN982545	nitrate transporter NRT1-2 [Glycine max]	AT3G47960.1 | Symbols: | proton-dependent oligopeptide transport (POT) family protein | chr3:17709111-17711666 REVERSE	GO:0006857|oligopeptide transport	GO:0005215|transporter activity	GO:0016020|membrane
	SV6_34H06	0.364534	0.000829079	0.626933	0.10891	0.599839	0.0108309	DN981199	putative metallothionein-I gene transcription activato protein [Arabidopsis thaliana] DNA-directed RNA polymerases I II and III	AT5G41010.1 | Symbols: | DNA-directed RNA polymerases I, II, and III 7 kDa subunit, putative | chr5:16441278-16442149 FORWARD	GO:0006350|transcription	GO:0003677|DNA binding; GO:0003899|DNA-directed RNA polymerase activity	GO:0005634|nucleus
	SV6_48D02	0.274864	0.000251137	0.521527	0.00403438	0.389529	0.00165844	DN982491	60S ribosomal protein L5 [Arabidopsis thaliana]	AT3G25520.1 | Symbols: ATL5 | ATL5 (A. THALIANA RIBOSOMAL PROTEIN L5); structural constituent of ribosome | chr3:9270810-9272564 REVERSE	GO:0006412|translation; GO:0042254|ribosome biogenesis and assembly	GO:0003735|structural constituent of ribosome	GO:0005830|cytosolic ribosome (sensu Eukaryota); GO:0005840|ribosome
	SV5_40E01	0.19363	4.1634e-07	0.623705	0.0247096	0.422423	3.9588e-05	DN977335	acidic ribosomal protein P0 [Glycine max]	AT3G09200.1 | Symbols: | 60S acidic ribosomal protein P0 (RPP0B) | chr3:2823370-2825026 REVERSE	GO:0006412|translation; GO:0006414|translational elongation; GO:0009409|response to cold	GO:0003735|structural constituent of ribosome	GO:0005830|cytosolic ribosome (sensu Eukaryota); GO:0005840|ribosome
	SV6_14B12	0.266273	0.00159694	0.732928	0.286699	0.411826	0.000444567	DN983729	ribosomal protein L32 cytosolic - Arabidopsis thaliana	AT4G18100.1 | Symbols: | 60S ribosomal protein L32 (RPL32A) | chr4:10035727-10036487 REVERSE	GO:0006412|translation; GO:0042254|ribosome biogenesis and assembly	GO:0003735|structural constituent of ribosome	GO:0005840|ribosome
	SV5_59C06	0.262919	0.000904719	0.58673	0.137499	0.424427	0.0201957	DN979240	60S ribosomal protein L36-like protein [Arabidopsis thaliana]	AT3G53740.4 | Symbols: | 60S ribosomal protein L36 (RPL36B) | chr3:19924899-19925791 REVERSE
	SV5_36B04	0.266373	7.54644e-05	0.638012	0.0389957	0.410002	0.00427175	DN976832	ribosomal protein L32 -like protein [Arabidopsis thaliana]	AT4G18100.1 | Symbols: | 60S ribosomal protein L32 (RPL32A) | chr4:10035727-10036487 REVERSE	GO:0006412|translation; GO:0042254|ribosome biogenesis and assembly	GO:0003735|structural constituent of ribosome	GO:0005840|ribosome
	SV6_40B06	0.409642	0.000370807	0.583867	0.0120321	0.527075	0.000681034	DN981703	40S ribosomal protein S29A [Guillardia theta]	AT4G33865.1 | Symbols: | 40S ribosomal protein S29 (RPS29C) | chr4:16233400-16234119 REVERSE	GO:0006412|translation	GO:0003735|structural constituent of ribosome	GO:0005840|ribosome
	SV6_31A07	0.222489	2.95875e-05	0.584347	0.00939548	0.515797	0.0140132	DN980925	ribosomal protein S11 [Glycine max]	AT5G23740.1 | Symbols: RPS11-BETA | RPS11-BETA (RIBOSOMAL PROTEIN S11-BETA); structural constituent of ribosome | chr5:8008254-8009333 REVERSE	GO:0006412|translation	GO:0003735|structural constituent of ribosome	GO:0005843|cytosolic small ribosomal subunit (sensu Eukaryota)
	SV6_46C04	0.330454	0.00295541	0.135277	0.00515264	0.10167	0.000594386	DN982289	Sn-2 protein wound-stimulated protein [Capsicum annuum]	AT5G28000.1 | Symbols: | Bet v I allergen family protein | chr5:10020683-10021255 FORWARD	GO:0006952|defense response; GO:0009607|response to biotic stimulus
	SV6_28D08	0.102322	0.000184362	0.151744	0.00393612	0.124734	1.6577e-05	DN980675	metallocarboxypeptidase inhibitor [Solanum tuberosum]	gi|73920905|gb|AAZ94180.1| metallocarboxypeptidase inhibitor precursor [Solanum tuberosum]
	SV5_36C06	0.255615	0.000336063	0.750877	0.206649	0.457306	0.00198769	DN976846	ribosomal protein S11 [Glycine max]	AT5G23740.1 | Symbols: RPS11-BETA | RPS11-BETA (RIBOSOMAL PROTEIN S11-BETA); structural constituent of ribosome | chr5:8008254-8009333 REVERSE	GO:0006412|translation	GO:0003735|structural constituent of ribosome	GO:0005843|cytosolic small ribosomal subunit (sensu Eukaryota)
	SV5_53B03	0.213488	2.16967e-06	0.570725	0.000544224	0.492856	0.000739534	DN978649	S6 ribosomal protein [Asparagus officinalis]	AT4G31700.1 | Symbols: RPS6 | RPS6 (RIBOSOMAL PROTEIN S6); structural constituent of ribosome | chr4:15346312-15347720 REVERSE	GO:0006412|translation	GO:0003735|structural constituent of ribosome	GO:0005843|cytosolic small ribosomal subunit (sensu Eukaryota)
	SV6_20B11	0.250349	1.90019e-05	0.45656	0.035633	0.470125	0.00803544	DN979854	60S RIBOSOMAL PROTEIN L36 homolog [Arabidopsis thaliana]	AT3G53740.4 | Symbols: | 60S ribosomal protein L36 (RPL36B) | chr3:19924899-19925791 REVERSE
	SV6_23G06	0.177617	0.000147898	2.00719	0.0897522	1.26272	0.2147	DN980220		AT2G03440.1 | Symbols: | nodulin-related | chr2:1039406-1039969 REVERSE
	SV6_08A06	0.228428	0.000289178	0.605231	0.0299661	0.339705	0.000754327	DN983245	40S ribosomal protein S25 [Arabidopsis thaliana]	AT2G21580.2 | Symbols: | structural constituent of ribosome | chr2:9243709-9244590 FORWARD	GO:0006412|translation	GO:0003735|structural constituent of ribosome	GO:0005840|ribosome
	SV6_42G03	0.218484	0.000165193	0.934614	0.383301	0.144111	2.36348e-06		2-oxoglutarate-dependent dioxygenase [Arabidopsis thaliana]	AT1G52820.1 | Symbols: | 2-oxoglutarate-dependent dioxygenase, putative | chr1:19672884-19673989 FORWARD
	SV6_46B10	0.0769825	0.000252198	0.274813	0.00355654	0.152272	4.3044e-05	DN982283	BURP domain-containing protein [Bruguiera gymnorrhiza]	AT1G49320.1 | Symbols: | BURP domain-containing protein | chr1:18250109-18251485 FORWARD			GO:0012505|endomembrane system
	SV6_21C08	0.123345	0.000181888	0.400807	0.00571931	0.28183	0.00045302	DN979965	60S acidic ribosomal protein PO [Homo sapiens]	AT1G25260.1 | Symbols: | acidic ribosomal protein P0-related | chr1:8854150-8855753 REVERSE	GO:0006412|translation	GO:0003735|structural constituent of ribosome	GO:0005840|ribosome
	SV5_40B12	0.301992	0.00100164	0.795737	0.007465	0.640244	0.000480723	DN977310	elongation factor EF-2 [Arabidopsis thaliana]	AT1G56070.1 | Symbols: AT1G56075.1, LOS1 | LOS1 (Low expression of osmotically responsive genes 1); translation elongation factor/ translation factor, nucleic acid binding | chr1:20971910-20974742 REVERSE		GO:0003746|translation elongation factor activity; GO:0008135|translation factor activity, nucleic acid binding
	SV6_38F11	0.311676	6.01806e-07	0.34716	0.00377066	0.68994	0.00535066	DN981564	CATION TRANSPORT PROTEIN CHAC [Brucella melitensis]	AT5G26220.1 | Symbols: | ChaC-like family protein | chr5:9163181-9164616 REVERSE
	SV6_22E10	0.324577	6.20577e-09	2.06386	0.0876545	0.0811657	0.000867478	DN980092	putative aminotransferase [Capsicum chinense]	AT3G22200.1 | Symbols: GABA-T, POP2 | POP2 (POLLEN-PISTIL INCOMPATIBILITY 2); 4-aminobutyrate transaminase | chr3:7835293-7838870 FORWARD	GO:0006979|response to oxidative stress; GO:0009450|gamma-aminobutyric acid catabolic process; GO:0009860|pollen tube growth	GO:0003867|4-aminobutyrate transaminase activity	GO:0005739|mitochondrion
	SV6_39H05	0.339542	0.00161176	0.366615	0.0028981	0.638666	0.000333199	DN981678	cation transport protein ChaC [Arabidopsis thaliana]	AT5G26220.1 | Symbols: | ChaC-like family protein | chr5:9163181-9164616 REVERSE
	SV6_34H04	0.360909	2.35507e-06	0.388308	0.00644958	0.81794	0.0526902	DN981197	S-ADENOSYLMETHIONINE SYNTHETASE	AT1G02500.2 | Symbols: SAM-1, MAT1, SAM1 | SAM1 (S-adenosylmethionine synthetase 1); methionine adenosyltransferase | chr1:519037-520218 FORWARD	GO:0006556|S-adenosylmethionine biosynthetic process	GO:0004478|methionine adenosyltransferase activity
	SV6_11D11	0.264735	0.00130634	0.595337	0.136984	0.563686	0.0253988	DN983538	ELONGATION FACTOR 1-ALPHA [Glycine max]	AT5G60390.1 | Symbols: | elongation factor 1-alpha / EF-1-alpha | chr5:24306452-24307901 FORWARD	GO:0006414|translational elongation	GO:0003746|translation elongation factor activity; GO:0005516|calmodulin binding	GO:0005634|nucleus; GO:0005737|cytoplasm; GO:0005739|mitochondrion
	SV5_34G03	0.170761	2.25874e-05	0.574423	0.0010522	0.300941	6.50761e-06	DN976699		ATCG01130.1 | Symbols: YCF1.2 | Identical to Putative membrane protein ycf1 (ycf1-B) [Arabidopsis Thaliana] (GB:P56785); similar to hypothetical chloroplast RF1 [Gossypium hirsutum] (GB:YP_538982.1); similar to Hypothetical protein [Gossypium barbadense]			GO:0012505|endomembrane system
	SV5_49E05	0.312007	8.25871e-06	0.970437	0.868666	0.490754	3.19884e-05	DN978206	starch phosphorylase (AA 1-966) [Solanum tuberosum]	AT3G29320.1 | Symbols: | glucan phosphorylase, putative | chr3:11254108-11258824 FORWARD	GO:0009266|response to temperature stimulus; GO:0009414|response to water deprivation	GO:0004645|phosphorylase activity; GO:0016757|transferase activity, transferring glycosyl groups	GO:0009536|plastid
	SV5_52G11	0.192551	0.00327064	0.296316	0.013175	0.470868	0.00896221	DN978621	S18.A ribosomal protein [Arabidopsis thaliana]	AT4G09800.1 | Symbols: RPS18C | RPS18C (S18 RIBOSOMAL PROTEIN); structural constituent of ribosome | chr4:6173815-6174960 FORWARD	GO:0006412|translation	GO:0003735|structural constituent of ribosome	GO:0015935|small ribosomal subunit
	SV5_35B08	0.480647	2.81343e-05	0.543459	0.0392616	1.54398	0.0261437	DN976740	aspartic proteinase 2 [Nepenthes alata] cyprosin [Cynara cardunculus]	AT1G11910.1 | Symbols: | aspartyl protease family protein | chr1:4017117-4019872 REVERSE	GO:0006508|proteolysis	GO:0004194|pepsin A activity	GO:0005764|lysosome; GO:0012505|endomembrane system
	SV6_03A03	0.29169	0.000462342	0.532401	0.00929927	0.381611	0.000734923		has 2 sequences
	SV5_35A03	0.198152	6.9419e-05	0.628358	0.0447843	0.50855	0.0198952	DN976723	40S ribosomal protein S5 [Cicer arietinum] 30S ribosomal protein S7P	AT2G37270.2 | Symbols: ATRPS5B | ATRPS5B (RIBOSOMAL PROTEIN 5B); structural constituent of ribosome | chr2:15654962-15656121 REVERSE	GO:0006412|translation	GO:0003735|structural constituent of ribosome	GO:0005840|ribosome; GO:0005843|cytosolic small ribosomal subunit (sensu Eukaryota)
	SV5_42C08	0.257871	0.000576904	0.502394	0.138058	0.518097	0.013575	DN977510	40S RIBOSOMAL PROTEIN S11 [Glycine max]	AT5G23740.1 | Symbols: RPS11-BETA | RPS11-BETA (RIBOSOMAL PROTEIN S11-BETA); structural constituent of ribosome | chr5:8008254-8009333 REVERSE	GO:0006412|translation	GO:0003735|structural constituent of ribosome	GO:0005843|cytosolic small ribosomal subunit (sensu Eukaryota)
	SV6_03F05	0.165472	0.000137191	0.19339	0.00474638	0.357632	0.00365081		beta-galactosidase
	SV6_22F09	0.311255	0.00050769	0.481668	0.0597367	0.54493	0.0131968		No hit	No hit
	SV5_38G01	0.219421	0.000562317	0.383332	6.25164e-05	0.48699	0.0195787		No hit	No hit
	SV5_36C07	0.378016	0.00113053	0.377007	0.00284486	0.675157	0.0725659	DN976847	Contains similarity to cation transport protein CHAC from Escherichia coli [Arabidopsis thaliana]	AT5G26220.1 | Symbols: | ChaC-like family protein | chr5:9163181-9164616 REVERSE
	SV6_36E01	0.127594	0.000512496	0.171285	0.000435791	0.0933526	0.00031349	DN981350	BURP domain-containing protein [Bruguiera gymnorrhiza] dehydration-responsive protein RD22 [Prunus persica] polygalacturonase isoenzyme 1 beta subunit	gi|14422448|dbj|BAB60850.1| BURP domain-containing protein [Bruguiera gymnorrhiza]
	SV6_41E08	0.0699182	0.000213215	0.147352	0.00337635	0.0979292	3.07262e-05		BURP domain-containing protein [Bruguiera gymnorrhiza] putative dehydration-responsive protein RD22
	SV6_16G07	0.377181	0.00225596	3.85683	0.00760703	2.20634	0.00286561		photosystem II 10K protein precursor - potato
	SV5_42E11	0.307223	0.000142645	0.649161	0.188702	1.20062	0.205874	DN977539	calreticulin [Arabidopsis thaliana]	AT1G09210.1 | Symbols: | calreticulin 2 (CRT2) | chr1:2973219-2976657 REVERSE	GO:0006979|response to oxidative stress	GO:0005509|calcium ion binding	GO:0005739|mitochondrion; GO:0005783|endoplasmic reticulum
	SV5_48F11	0.226225	0.000240521	1.95285	0.00816769	0.668747	0.123182	DN978128	maturase K [Solanum tuberosum]	ATCG00040.1 | Symbols: MATK | Encodes a maturase located in the trnK intron in the chloroplast genome. | chrC:2056-3636 REVERSE
	SV6_21C06	0.201465	1.01607e-06	0.248221	1.11973e-05	0.501988	0.00101856		No hit	No hit
	SV6_06G04	0.122753	0.000290982	0.294962	0.000416118	0.207975	6.37064e-07	DN983145	BURP domain-containing protein	gi|147798373|emb|CAN74522.1| hypothetical protein [Vitis vinifera]
	SV6_26H08	0.109153	0.000345572	0.818485	0.442852	0.27239	0.000233897	DN980529	Cytochrome P450 51 (CYPL1) (P450-L1A1) (Obtusifoliol 14-alpha demethylase) [Sorghum bicolor]	AT1G11680.1 | Symbols: EMB1738, CYP51A2, CYP51, CYP51G1 | CYP51G1 (CYTOCHROME P450 51); oxygen binding | chr1:3938925-3940585 FORWARD	GO:0009793|embryonic development ending in seed dormancy; GO:0016126|sterol biosynthetic process	GO:0019825|oxygen binding	GO:0005783|endoplasmic reticulum
	SV5_11F02	0.0544999	1.32085e-05	0.132438	0.0139499	0.0819706	6.81756e-05	DN979824	dehydration-responsive protein RD22 [Prunus persica] BURP domain-containing protein [Bruguiera gymnorrhiza]	AT1G49320.1 | Symbols: | BURP domain-containing protein | chr1:18250109-18251485 FORWARD			GO:0012505|endomembrane system
	SV6_47E05	0.205816	4.65305e-05	0.391383	0.00454636	0.376167	0.000361288	DN982410	ribosomal protein YL16 [Mesembryanthemum crystallinum]	AT1G18540.1 | Symbols: | 60S ribosomal protein L6 (RPL6A) | chr1:6377441-6378541 REVERSE	GO:0006412|translation	GO:0003735|structural constituent of ribosome	GO:0005622|intracellular; GO:0005783|endoplasmic reticulum; GO:0005830|cytosolic ribosome (sensu Eukaryota); GO:0005840|ribosome
	SV6_41D04	0.0636927	2.03071e-06	0.121152	0.00394818	0.122051	1.38654e-05		metallocarboxypeptidase inhibitor [Solanum tuberosum] GM7 protein [Solanum brevidens]
	SV5_53F02	0.328439	0.000149788	0.537988	0.00361848	0.35627	0.0140799	DN978696	heat-shock Protein [Arabidopsis thaliana]	AT5G56010.1 | Symbols: HSP81-3 | HSP81-3 (Heat shock protein 81-3); ATP binding | chr5:22698636-22701137 FORWARD	GO:0006457|protein folding	GO:0005524|ATP binding	GO:0012505|endomembrane system
	SV6_17B11	0.0666384	0.000174507	0.0718007	0.000218034	0.130928	7.0365e-05		probable metallocarboxypeptidase inhibitor PFT3 - potato
	SV5_57D03	0.172448	6.61085e-05	0.391876	0.00226639	0.328017	0.0048573	DN979057	putative 60S ribosomal protein L17 [Arabidopsis	AT1G67430.1 | Symbols: | 60S ribosomal protein L17 (RPL17B) | chr1:25265872-25267290 FORWARD	GO:0006412|translation	GO:0003735|structural constituent of ribosome	GO:0005830|cytosolic ribosome (sensu Eukaryota); GO:0005840|ribosome
	SV6_26H03	0.204578	1.15469e-05	0.119744	0.00179417	0.230139	4.04329e-05	DN980524		AT4G26630.2 | Symbols: | GTP binding / RNA binding | chr4:13430879-13434883 REVERSE	GO:0006614|SRP-dependent cotranslational protein targeting to membrane	GO:0003723|RNA binding; GO:0005525|GTP binding	GO:0016020|membrane
	SV6_44E09	0.0564825	6.15993e-05	0.134582	0.0105249	0.121911	0.000279443	DN982126		AT3G17100.2 | Symbols: | transcription factor | chr3:5831558-5832250 FORWARD		GO:0003700|transcription factor activity	GO:0009507|chloroplast
	SV6_34E02	0.0796491	2.0822e-06	0.0918131	0.00262138	0.184585	0.000485703		tumor-related protein [Nicotiana glauca x Nicotiana langsdorffii] TAP1 PROTEIN PRECURSOR [Antirrhinum majus]
	SV5_40C01	0.136763	9.35387e-07	0.433061	0.00962517	0.411792	0.001585	DN977311	60S RIBOSOMAL PROTEIN L7A protein [Arabidopsis thaliana]	AT2G47610.1 | Symbols: | 60S ribosomal protein L7A (RPL7aA) | chr2:19536924-19538471 FORWARD	GO:0006412|translation	GO:0003735|structural constituent of ribosome	GO:0005622|intracellular; GO:0005840|ribosome; GO:0030529|ribonucleoprotein complex
	SV6_48H07	0.122112	8.57977e-05	0.156347	0.000808194	0.205725	0.000185952	DN982544		AT1G70160.1 | Symbols: | similar to unknown protein [Arabidopsis thaliana] (TAIR:AT5G54870.1); similar to unknown protein [Arabidopsis thaliana] (TAIR:AT4G27020.1); similar to unknown protein [Oryza sativa (japonica cultivar-group)] (GB:BAD53001.1); simi			GO:0012505|endomembrane system
	SV5_39G11	0.0776692	0.000137263	0.646006	0.0109213	0.233196	0.0019718	DN977189	cysteine-rich extensin-like protein-2 [Nicotiana tabacum]	gi|2894120|emb|CAA06000.1| extensin-like protein [Solanum tuberosum]
	SV6_11B01	0.223863	0.00156419	0.2052	0.0108902	0.245292	1.61891e-06		metallocarboxypeptidase inhibitor [Solanum tuberosum]
	SV6_14B02	0.127838	0.00193714	0.0677033	0.00107156	0.125213	8.74212e-09		metallocarboxypeptidase inhibitor [Solanum tuberosum]
	SV6_48D11	0.0541048	0.000305471	0.0526627	8.71375e-06	0.225442	0.00729858		tumor-related protein [Nicotiana glauca x Nicotiana langsdorffii]
	SV5_57C12	0.242452	9.78897e-05	0.495714	0.0130867	0.658603	0.0237616	DN979054	elongation factor 1 alpha [Zea mays]	AT5G60390.1 | Symbols: | elongation factor 1-alpha / EF-1-alpha | chr5:24306452-24307901 FORWARD	GO:0006414|translational elongation	GO:0003746|translation elongation factor activity; GO:0005516|calmodulin binding	GO:0005634|nucleus; GO:0005737|cytoplasm; GO:0005739|mitochondrion
	SV5_47F03	0.375983	0.00012461	0.539681	0.101766	0.716984	0.031324	DN978024	DnaJ protein [Hevea brasiliensis]	AT5G22060.1 | Symbols: ATJ2 | ATJ2 (Arabidopsis thaliana DnaJ homologue 2) | chr5:7303801-7305671 REVERSE	GO:0006457|protein folding
	SV5_45H07	0.140287	0.000385309	0.088098	0.0118213	0.161289	3.94361e-05		metallocarboxypeptidase inhibitor [Solanum tuberosum]
	SV6_30H06	0.0669571	3.96374e-09	0.0400175	0.000781986	0.208769	0.00624601		tumor-related protein [Nicotiana glauca x Nicotiana langsdorffii]
	SV6_30B06	0.0526095	2.60882e-05	0.0479255	0.000366189	0.204854	0.0102521		tumor-related protein [Nicotiana glauca x Nicotiana langsdorffii]
	SV6_14H02	0.111833	0.000884184	0.0452989	0.00124752	0.113883	1.27734e-05		metallocarboxypeptidase inhibitor [Solanum tuberosum]
	SV6_32B08	0.0459929	0.000206259	0.071881	0.00422979	0.185385	0.0165261		tumor-related protein [Nicotiana glauca x Nicotiana langsdorffii]
	SV6_26H04	0.064888	0.000307187	0.059642	0.00204748	0.116169	3.18416e-05		metallocarboxypeptidase inhibitor [Solanum tuberosum]
	SV6_29G01	0.189364	0.000835097	0.0758415	0.00268446	0.166149	1.1866e-05		metallocarboxypeptidase inhibitor [Solanum tuberosum]
	SV6_04F08	0.0462322	0.000658455	0.0459198	0.00114199	0.116318	0.00168861		metallocarboxypeptidase inhibitor
	SV6_10G05	0.0414229	0.000554713	0.0404546	0.00229525	0.104666	0.000330686		probable metallocarboxypeptidase inhibitor (clone GM7) - potato
	SV6_48H09	0.0352799	0.000786972	0.0497518	0.000541058	0.127777	0.00475338		metallocarboxypeptidase inhibitor (clone GM7) - potato
	SV5_34C06	0.0439777	0.00020871	0.0285075	0.00020967	0.289147	0.00363851		tumor-related protein [Nicotiana glauca x Nicotiana langsdorffii]
	SV6_33A08	0.0433201	0.000383684	0.563371	0.118448	0.0705072	0.00221961	DN981021	coat protein [Potato virus S] 2-oxoglutarate-dependent dioxygenase [Solanum chacoense]	gi|2289953|gb|AAB65084.1| coat protein [Potato virus S]
	SV5_52G10	0.0330187	0.000258018	0.0241449	5.67191e-05	0.723071	0.0471339	DN978620	tumor-related protein [Nicotiana glauca x Nicotiana langsdorffii] TAP1 [Antirrhinum majus]	gi|134282084|ref|ZP_01768790.1| transcriptional regulator, araC family [Burkholderia pseudomallei 305]
	SV5_34G02	0.0714523	0.00164865	0.379345	0.000181906	0.165676	5.61458e-11	DN976698	Argonaute (AGO1)	AT2G27040.1 | Symbols: AGO4 | AGO4 (ARGONAUTE 4) | chr2:11543873-11548581 REVERSE
	SV6_30G02	0.499762	0.00561007	0.670764	0.0195962	0.452717	2.92614e-05	DN980896	homeobox protein (GLABRA2) [Arabidopsis thaliana]	AT1G79840.1 | Symbols: GL2 | GL2 (GLABRA 2); DNA binding / transcription factor | chr1:30042419-30045906 FORWARD	GO:0006355|regulation of transcription, DNA-dependent	GO:0003677|DNA binding; GO:0003700|transcription factor activity	GO:0005634|nucleus
	SV6_43G08	0.383409	0.0167785	0.930835	0.663569	0.273823	0.0015247	DN982053	polyphenol oxidase precursor [Lycopersicon esculentum]	gi|1172578|sp|Q08304|PPOB_LYCES Polyphenol oxidase B, chloroplast precursor (PPO) (Catechol oxidase)
	SV5_47H05	0.896235	0.0358054	0.686552	0.149918	0.46679	0.000117577	DN978050	cytidine 5'-triphosphate synthase [Homo sapiens]	AT1G30820.1 | Symbols: | CTP synthase, putative / UTP--ammonia ligase, putative | chr1:10945232-10948806 REVERSE	GO:0006221|pyrimidine nucleotide biosynthetic process; GO:0009218|pyrimidine ribonucleotide metabolic process	GO:0003883|CTP synthase activity
	SV6_46E07	0.281941	0.0076202	0.550612	0.0302815	0.32513	0.000589826		No hit	No hit
	SV6_18F09	0.470569	0.00778663	0.61015	0.0102395	0.334188	7.62879e-05	DN984109	putative flavonol sulfotransferase [Arabidopsis thaliana]	AT1G74090.1 | Symbols: | sulfotransferase family protein | chr1:27866664-27867716 FORWARD		GO:0008146|sulfotransferase activity
	SV5_55G06	0.63906	0.0166351	0.704151	0.0791591	0.420391	0.000170156	DN978904		AT3G61820.1 | Symbols: | aspartyl protease family protein | chr3:22891049-22892500 REVERSE	GO:0006508|proteolysis	GO:0004194|pepsin A activity	GO:0009505|cellulose and pectin-containing cell wall
	SV6_45F01	0.473154	0.0245006	0.738835	0.374077	0.430285	0.000348217	DN982226	Argonaute (AGO1)-like protein [Arabidopsis thaliana]	AT2G27040.1 | Symbols: AGO4 | AGO4 (ARGONAUTE 4) | chr2:11543873-11548581 REVERSE
	SV5_59A04	1.41432	0.0558826	0.715494	0.0709686	0.368994	4.50586e-06		nonspecific lipid transfer protein [Pinus taeda]
	SV6_38C03	1.96426	0.00162378	0.561828	0.00893341	0.462717	3.6724e-05	DN981520		AT5G67620.1 | Symbols: | similar to unknown protein [Arabidopsis thaliana] (TAIR:AT5G62900.1); similar to At5g67620 [Medicago truncatula] (GB:ABE79593.1) | chr5:26982117-26982946 REVERSE	GO:0006499|N-terminal protein myristoylation		GO:0005874|microtubule
	SV6_40D11	0.311442	0.0176063	1.02832	0.888397	0.379761	9.3651e-05	DN981732		AT1G55360.1 | Symbols: | similar to unknown protein [Arabidopsis thaliana] (TAIR:AT5G56530.1); similar to unknown protein [Arabidopsis thaliana] (TAIR:AT3G13510.1); similar to Os07g0205500 [Oryza sativa (japonica cultivar-group)] (GB:NP_001059148.1); sim			GO:0012505|endomembrane system
	SV6_31G03	0.395643	0.00754538	0.419254	0.013487	0.226123	0.00164968	DN980993	floral binding protein number 7 [Petunia x hybrida] (agamous-like)	AT4G09960.3 | Symbols: AGL11, STK | STK (SEEDSTICK) | chr4:6236710-6240491 REVERSE			GO:0005634|nucleus
	SV6_11C05	0.502249	0.000492925	0.42919	0.00732813	0.24801	0.000886399	DN983520	14-benzoquinone reductase-like Trp repressor binding protein-like [Arabidopsis thaliana]	AT4G27270.1 | Symbols: | quinone reductase family protein | chr4:13661464-13663249 REVERSE		GO:0010181|FMN binding; GO:0016491|oxidoreductase activity
	SV6_34C02	1.70069	0.0212767	0.492418	0.0181453	0.230226	0.000902094	DN981135	3-hydroxy-3-methylglutaryl CoA reductase [Lycopersicon esculentum]	AT1G76490.1 | Symbols: HMGR1, HMG1 | HMG1 (3-HYDROXY-3-METHYLGLUTARYL COA REDUCTASE) | chr1:28700695-28703100 FORWARD	GO:0008299|isoprenoid biosynthetic process		GO:0016020|membrane
	SV6_10H04	0.592731	0.0349715	0.716112	0.0277976	0.500554	0.000156199	DN983486	pescadillo - like protein [Arabidopsis thaliana]	AT5G14520.1 | Symbols: | pescadillo-related | chr5:4680792-4684333 REVERSE	GO:0008283|cell proliferation	GO:0003713|transcription coactivator activity	GO:0005622|intracellular
	SV5_35C12	0.320613	0.0122742	0.431227	0.0112459	0.369088	0.00160128	DN976756	tuber-specific and sucrose-responsive element binding factor [Solanum tuberosum] R2R3-MYB transcription factor [Arabidopsis thaliana]	AT3G50060.1 | Symbols: | myb family transcription factor | chr3:18569129-18570034 REVERSE	GO:0006355|regulation of transcription, DNA-dependent; GO:0009651|response to salt stress; GO:0009723|response to ethylene stimulus; GO:0009737|response to abscisic acid stimulus; GO:0009739|response to gibberellin stimulus; GO:0009751|response to salicyl	GO:0003677|DNA binding; GO:0003700|transcription factor activity	GO:0005634|nucleus
	SV6_06D07	0.396429	0.00318596	1.02478	0.854557	0.4599	0.000383163	DN983117		AT1G55360.1 | Symbols: | similar to unknown protein [Arabidopsis thaliana] (TAIR:AT5G56530.1); similar to unknown protein [Arabidopsis thaliana] (TAIR:AT3G13510.1); similar to Os07g0205500 [Oryza sativa (japonica cultivar-group)] (GB:NP_001059148.1); sim			GO:0012505|endomembrane system
	SV6_20D01	0.655789	0.00451148	0.438319	0.00667923	0.411238	0.00251623	DN979868	putative peroxidase [Arabidopsis thaliana]	AT4G26010.1 | Symbols: | peroxidase, putative | chr4:13200662-13201697 FORWARD	GO:0006979|response to oxidative stress	GO:0004601|peroxidase activity	GO:0012505|endomembrane system
	SV5_39F11	0.46908	0.0170206	0.819569	0.0808965	0.487872	0.000530923	DN977177	ribosomal protein L32 -like protein [Arabidopsis thaliana]	AT4G18100.1 | Symbols: | 60S ribosomal protein L32 (RPL32A) | chr4:10035727-10036487 REVERSE	GO:0006412|translation; GO:0042254|ribosome biogenesis and assembly	GO:0003735|structural constituent of ribosome	GO:0005840|ribosome
	SV6_29F03	0.533411	0.000213786	0.725841	0.00973388	0.491821	0.000819129		No hit	No hit
	SV6_31C12	0.246913	0.0338341	0.574483	0.00106126	0.339775	1.857e-07	DN980954	starch phosphorylase (AA 1-966) [Solanum tuberosum]	AT3G29320.1 | Symbols: | glucan phosphorylase, putative | chr3:11254108-11258824 FORWARD	GO:0009266|response to temperature stimulus; GO:0009414|response to water deprivation	GO:0004645|phosphorylase activity; GO:0016757|transferase activity, transferring glycosyl groups	GO:0009536|plastid
	SV5_11G06	0.618674	0.022875	0.540579	0.00303237	0.454409	2.83424e-05		phytochrome-associated protein PAP2 [Arabidopsis thaliana] IAA9 protein [Nicotiana tabacum]
	SV5_36E08	0.247212	0.00456231	0.385939	0.0054312	0.291627	0.000299952	DN976872	putative muconate cycloisomerase [Arabidopsis thaliana]	AT3G18270.1 | Symbols: CYP77A5P | CYP77A5P (cytochrome P450, family 77, subfamily A, polypeptide 5 pseudogene); catalytic | chr3:6262016-6264031 FORWARD	GO:0008152|metabolic process	GO:0003824|catalytic activity	GO:0009507|chloroplast
	SV6_47G03	0.584364	0.0203587	0.447898	0.00243605	0.294422	0.000394536	DN982432		gi|28565534|gb|AAO43000.1| early tobacco anther 1 [Nicotiana tabacum]
	SV5_48H11	0.23801	0.00740343	0.322047	0.0106185	0.286535	0.000803494	DN978152	putative muconate cycloisomerase-like protein [Oryza sativa	AT3G18270.1 | Symbols: CYP77A5P | CYP77A5P (cytochrome P450, family 77, subfamily A, polypeptide 5 pseudogene); catalytic | chr3:6262016-6264031 FORWARD	GO:0008152|metabolic process	GO:0003824|catalytic activity	GO:0009507|chloroplast
	SV6_29A03	0.694891	0.228652	0.986367	0.926862	0.440627	0.0010567	DN980729	40S ribosomal protein S20-like protein [Arabidopsis	AT3G47370.3 | Symbols: | structural constituent of ribosome | chr3:17464656-17465422 REVERSE	GO:0006412|translation	GO:0003735|structural constituent of ribosome	GO:0015935|small ribosomal subunit
	SV6_37C09	0.193877	0.00216637	0.333536	0.0156982	0.116574	8.12699e-05		purine permease from Arabidopsis	AT4G18210.1 | Symbols: ATPUP10 | ATPUP10 (Arabidopsis thaliana purine permease 10); purine transporter | chr4:10076186-10077506 FORWARD	GO:0009624|response to nematode	GO:0005345|purine transmembrane transporter activity
	SV6_22F01	0.629497	0.0314851	0.640791	0.150258	0.333173	0.000607588		extensin-like protein [Solanum tuberosum]
	SV6_09G09	0.425855	0.0125496	0.662026	0.0374249	0.382351	0.00129221	DN983400	high mobility group protein HMGI	AT1G14900.1 | Symbols: HMGA | high-mobility-group protein / HMG-I/Y protein | chr1:5138660-5139348 REVERSE	GO:0006355|regulation of transcription, DNA-dependent	GO:0003677|DNA binding	GO:0000790|nuclear chromatin; GO:0005634|nucleus; GO:0005829|cytosol
	SV6_28B07	0.199288	0.00342081	0.764794	0.103562	0.307109	0.000198949	DN980650	Argonaute (AGO1)-like protein [Arabidopsis thaliana]	AT2G27040.1 | Symbols: AGO4 | AGO4 (ARGONAUTE 4) | chr2:11543873-11548581 REVERSE
	SV5_59B07	0.293708	0.00537816	0.445676	0.000923495	0.302326	0.00176874		No hit	No hit
	SV5_39B03	0.228421	0.00820605	0.868258	0.585162	0.327384	4.14778e-07	DN977121	histone H4 [Capsicum annuum]	AT5G59970.1 | Symbols: | histone H4 | chr5:24163578-24163889 REVERSE	GO:0006334|nucleosome assembly; GO:0051276|chromosome organization and biogenesis	GO:0003677|DNA binding	GO:0000786|nucleosome; GO:0005634|nucleus
	SV6_34F09	0.397056	0.00904697	0.416658	0.0339554	0.286794	5.07422e-05	DN981178	calmodulin calcium-binding protein [Olea europaea]	AT1G18210.2 | Symbols: | calcium-binding protein, putative | chr1:6268266-6268778 REVERSE		GO:0005509|calcium ion binding
	SV5_42A06	0.462673	0.00113148	0.743223	0.0450372	0.509234	8.55116e-05	DN977484	ribosomal protein S10 [Oryza sativa]	AT5G52650.1 | Symbols: | 40S ribosomal protein S10 (RPS10C) | chr5:21373007-21374229 REVERSE	GO:0006412|translation	GO:0003735|structural constituent of ribosome	GO:0005843|cytosolic small ribosomal subunit (sensu Eukaryota)
	SV6_18H02	0.491185	5.52274e-05	0.773189	0.193981	0.434028	5.11446e-05	DN984124	60S acidic ribosomal protein P3 [Arabidopsis thaliana]	AT4G25890.1 | Symbols: | 60S acidic ribosomal protein P3 (RPP3A) | chr4:13159636-13160402 REVERSE	GO:0006414|translational elongation	GO:0003735|structural constituent of ribosome	GO:0005840|ribosome
	SV6_33C03	0.563507	0.0836746	0.646055	0.00204564	0.44882	0.000373941	DN981040	putative 40S ribosomal protein s14 [Arabidopsis	AT3G11510.1 | Symbols: | 40S ribosomal protein S14 (RPS14B) | chr3:3623763-3624872 REVERSE	GO:0006412|translation	GO:0003735|structural constituent of ribosome	GO:0005830|cytosolic ribosome (sensu Eukaryota); GO:0005843|cytosolic small ribosomal subunit (sensu Eukaryota)
	SV6_28B10	0.370326	0.0123618	0.736753	0.0117055	0.391637	0.000351138	DN980653	ribosomal protein L32 -like protein [Arabidopsis	AT4G18100.1 | Symbols: | 60S ribosomal protein L32 (RPL32A) | chr4:10035727-10036487 REVERSE	GO:0006412|translation; GO:0042254|ribosome biogenesis and assembly	GO:0003735|structural constituent of ribosome	GO:0005840|ribosome
	SV6_45E02	0.548776	0.126307	0.596186	0.0219987	0.449745	0.00205904	DN982215	elongation factor 1B alpha-subunit [Arabidopsis	AT5G19510.1 | Symbols: | elongation factor 1B alpha-subunit 2 (eEF1Balpha2) | chr5:6581856-6583139 REVERSE	GO:0006414|translational elongation	GO:0003746|translation elongation factor activity	GO:0005853|eukaryotic translation elongation factor 1 complex
	SV6_28C12	0.304304	0.00291822	0.803163	0.175348	0.487065	5.0369e-05	DN980667	ribosomal protein L32 -like protein [Arabidopsis	AT4G18100.1 | Symbols: | 60S ribosomal protein L32 (RPL32A) | chr4:10035727-10036487 REVERSE	GO:0006412|translation; GO:0042254|ribosome biogenesis and assembly	GO:0003735|structural constituent of ribosome	GO:0005840|ribosome
	SV5_41F10	0.442425	0.0143216	0.313986	0.00647628	0.378113	4.72319e-06	DN977452	putative beta-alanine-pyruvate aminotransferase [Arabidopsis thaliana]	AT2G38400.1 | Symbols: AGT3 | AGT3 (ALANINE:GLYOXYLATE AMINOTRANSFERASE 3); alanine-glyoxylate transaminase | chr2:16090857-16093052 FORWARD		GO:0008453|alanine-glyoxylate transaminase activity
	SV6_35G07	0.365631	0.0066056	1.06096	0.662465	0.402841	0.000157849	DN981284	40S ribosomal protein S25 [Arabidopsis thaliana]	AT2G21580.2 | Symbols: | structural constituent of ribosome | chr2:9243709-9244590 FORWARD	GO:0006412|translation	GO:0003735|structural constituent of ribosome	GO:0005840|ribosome
	SV6_39F01	0.528424	0.0448421	0.811458	0.256747	0.430169	0.000466068	DN981650	40S ribosomal protein S25 [Arabidopsis thaliana]	AT2G21580.1 | Symbols: | 40S ribosomal protein S25 (RPS25B) | chr2:9243709-9244590 FORWARD	GO:0006412|translation	GO:0003735|structural constituent of ribosome	GO:0005840|ribosome
	SV5_48C12	0.30007	0.00375084	0.750142	0.0711405	0.433589	0.000192636	DN978093	cytoplasmic ribosomal protein L18 [Arabidopsis thaliana]	AT3G05590.1 | Symbols: RPL18 | RPL18 (RIBOSOMAL PROTEIN L18); structural constituent of ribosome | chr3:1621517-1622781 FORWARD	GO:0006412|translation	GO:0003735|structural constituent of ribosome	GO:0015934|large ribosomal subunit
	SV6_14D04	0.382418	0.00241148	0.65213	0.00256729	0.413319	0.0017409	DN983741	40S ribosomal protein S7 homolog putative [Arabidopsis thaliana]	AT1G48830.2 | Symbols: | 40S ribosomal protein S7 (RPS7A) | chr1:18063522-18064603 REVERSE	GO:0006412|translation	GO:0003735|structural constituent of ribosome	GO:0005843|cytosolic small ribosomal subunit (sensu Eukaryota)
	SV5_60B12	0.431173	0.00157004	0.221031	0.0119054	0.198497	0.000233087	DN979330	glycine-rich protein Tfm5 - tomato	AT2G45180.1 | Symbols: | protease inhibitor/seed storage/lipid transfer protein (LTP) family protein | chr2:18633451-18633855 FORWARD	GO:0006869|lipid transport	GO:0008289|lipid binding	GO:0009535|chloroplast thylakoid membrane
	SV6_08H07	0.198478	0.00382741	0.953651	0.404552	0.300345	4.68035e-05	DN983322	obtusifoliol 14-alpha-demethylase CYP51 [Sorghum bicolor]	AT1G11680.1 | Symbols: EMB1738, CYP51A2, CYP51, CYP51G1 | CYP51G1 (CYTOCHROME P450 51); oxygen binding | chr1:3938925-3940585 FORWARD	GO:0009793|embryonic development ending in seed dormancy; GO:0016126|sterol biosynthetic process	GO:0019825|oxygen binding	GO:0005783|endoplasmic reticulum
	SV6_31D11	0.212456	0.00510327	0.655056	0.115935	0.35495	0.000371833	DN980965	40S ribosomal protein S25 [Arabidopsis thaliana]	AT2G21580.1 | Symbols: | 40S ribosomal protein S25 (RPS25B) | chr2:9243709-9244590 FORWARD	GO:0006412|translation	GO:0003735|structural constituent of ribosome	GO:0005840|ribosome
	SV6_21E11	0.148077	0.000898476	0.560335	0.0532513	0.345654	5.17415e-05	DN979992	ribosomal protein S19 [Solanum tuberosum]	AT3G04920.1 | Symbols: | 40S ribosomal protein S24 (RPS24A) | chr3:1360995-1362071 FORWARD	GO:0006412|translation; GO:0042254|ribosome biogenesis and assembly	GO:0003735|structural constituent of ribosome	GO:0005840|ribosome
	SV5_35G08	0.379644	0.00706721	0.772688	0.00658917	0.531895	0.000590478	DN976800	40S ribosomal protein S8	AT5G59240.1 | Symbols: | 40S ribosomal protein S8 (RPS8B) | chr5:23919852-23920896 REVERSE	GO:0006412|translation; GO:0042254|ribosome biogenesis and assembly	GO:0003735|structural constituent of ribosome	GO:0005830|cytosolic ribosome (sensu Eukaryota); GO:0005840|ribosome; GO:0005843|cytosolic small ribosomal subunit (sensu Eukaryota)
	SV6_11B02	0.101718	0.00355457	0.169019	0.00800403	0.119111	3.19779e-05	DN983507	dehydration-responsive protein RD22 [Prunus persica]	AT1G49320.1 | Symbols: | BURP domain-containing protein | chr1:18250109-18251485 FORWARD			GO:0012505|endomembrane system
	SV6_23G07	0.589573	9.15893e-05	0.533428	0.0595653	0.338952	0.000244699	DN980221	phenylalanine ammonia-lyase [Lycopersicon esculentum]	AT2G37040.1 | Symbols: PAL1 | PAL1 (PHE AMMONIA LYASE 1); phenylalanine ammonia-lyase | chr2:15564681-15567316 REVERSE	GO:0006952|defense response; GO:0006979|response to oxidative stress; GO:0009611|response to wounding	GO:0045548|phenylalanine ammonia-lyase activity	GO:0005737|cytoplasm
	SV6_16H01	0.467084	0.0043841	0.12242	0.00391809	0.132728	4.15238e-08		Sn-2 protein - pepper
	SV5_60C08	0.084122	0.00140417	0.754939	0.452819	0.19888	0.000271599	DN979338	obtusifoliol 14-demethylase [Arabidopsis thaliana]	AT1G11680.1 | Symbols: EMB1738, CYP51A2, CYP51, CYP51G1 | CYP51G1 (CYTOCHROME P450 51); oxygen binding | chr1:3938925-3940585 FORWARD	GO:0009793|embryonic development ending in seed dormancy; GO:0016126|sterol biosynthetic process	GO:0019825|oxygen binding	GO:0005783|endoplasmic reticulum
	SV6_21C12	0.118126	0.00907763	0.0868065	0.000191941	0.233296	2.42643e-05		tumor-related protein [Nicotiana glauca x Nicotiana langsdorffii]
	SV6_37E11	0.334888	0.0028136	0.069301	0.00510648	0.0840044	6.15658e-06		Sn-2 [Capsicum annuum] major latex-like protein [Prunus persica]	AT1G70840.1 | Symbols: MLP31 | Bet v I allergen family protein | chr1:26716832-26717676 REVERSE	GO:0006952|defense response; GO:0009607|response to biotic stimulus
	SV6_07C09	0.0426785	0.00103278	0.0341172	0.000130908	0.148716	3.37258e-07		probable metallocarboxypeptidase inhibitor (clone GM7) - potato

## Sheet: Volcano Plot leaves vs 0
	Regulated genes (22) in leaves tissues
	The significantly differentially expressed Genes from the Volcano Plot built by comparing "Experiment Control :unfertilized ovules" with "Experiment Leaves ", using the all genes list printed on the chip. Test Type: Parametric test, don't assume variances equal. Multiple Testing Correction: Benjamini and Hochberg False Discovery Rate. Which Genes were differentially expressed was defined by Fold …
				Control		Leaves
	Internal data base identifier	Genbank	Description	Normalized data	t-test P-value	Normalized data	t-test P-value
Binding
	SV6_14B06	DN983725	Putative dicarboxylate diiron protein [Arabidopsis thaliana] OU leucine zipper-containing protein AT103 - Arabidopsis thaliana	0.831449	0.0677908	4.38206	0.000321708
Cell fate
	SV6_48D11	DN982500	Tumor-related protein [Nicotiana glauca x Nicotiana langsdorffii]	1.07081	0.392141	0.0526627	8.71375e-06
	SV5_34C06	DN976654	Tumor-related protein [Nicotiana glauca x Nicotiana langsdorffii]	0.964125	0.757301	0.0285075	0.00020967
Development and biogenesis
	SV5_34G02	DN976698	Argonaute (AGO1)	1.03701	0.638554	0.379345	0.000181906
Energy
	SV6_26H01	DN980522	Photosystem II 10K protein precursor (ST-LS1 protein) [Solanum tuberosum]	1.08744	0.302278	6.29643	0.000125492
	SV6_27G03	DN980610	Photosystem II reaction center W protein [Spinacia oleracea]	1.0707	0.315787	7.48286	4.42641e-06
	SV5_40C06	DN977316	Chlorophyll a	1.05307	0.66889	7.77772	0.000431076
	SV6_22F11	DN980107	Photosystem I reaction center II [Lycopersicon esculentum]	0.87309	0.23291	10.1438	0.000201249
	SV6_30F03	DN980885	Photosystem II oxygen-evolving complex protein 3 precursor - spinach	0.961879	0.72919	7.67102	0.000244834
	SV5_60G02	DN979380	23 kDa oxygen evolving protein of photosystem II [Solanum tuberosum]	1.1795	0.430278	10.417	0.000429993
	SV6_25G03	DN980416	Photosystem II oxygen-evolving complex protein 1 precursor - tomato	0.970984	0.887226	8.8152	0.000709299
	SV6_33C09	DN981046	Chlorophyll a	0.821666	0.239562	8.21142	0.00110642
	SV6_16D09		Oxygen evolving protein of photosystem II [Solanum tuberosum]	0.900864	0.534986	10.4335	0.000115324
	SV6_40F02	DN981747	Ferredoxin I [Solanum tuberosum]	0.922214	0.216151	10.161	8.00062e-06
	SV6_19E04	DN984164	Ferredoxin I [Solanum tuberosum]	1.11281	0.342061	13.5284	0.000470228
Lipid metabolism
	SV5_42B04	DN977494	Lipid transfer protein 2 [Lycopersicon pennellii]	0.894847	0.258263	3.37616	0.000443772
	SV5_49D02	DN978191	Phosphoribosylanthranilate transferase [Arabidopsis thaliana]	1.04394	0.668671	10.8015	0.000222165
Protein fate
	SV5_53G03	DN978709	Chaperone protein dnaJ protein [Thermotoga maritima]	1.05435	0.672084	6.55147	4.46788e-05
Stress response
	SV6_17B11		Probable metallocarboxypeptidase inhibitor PFT3 - potato	0.884577	0.299251	0.0718007	0.000218034
Transport
	SV6_14F06	DN983763	Contains similarity to membrane carrier	0.927183	0.642964	6.62787	8.564e-06
Unknown protein
	SV6_32H07		Hypothetical protein [Arabidopsis thaliana]	0.869194	0.40057	6.47743	0.000300058
	SV5_58H11	DN979209	Expressed protein [Arabidopsis thaliana]	0.889931	0.569273	9.01063	0.000620074

## Sheet: Volcano Plot anthers vs 0
	Regulated genes (429) in anthers tissues
	The significantly differentially expressed Genes from the Volcano Plot built by comparing "Experiment Control:unfertilied ovules " with "Experiment Anthers ", using the all genes list printed on the chip. Test Type: Parametric test, don't assume variances equal. Multiple Testing Correction: Benjamini and Hochberg False Discovery Rate. Which Genes were differentially expressed was defined by Fold …
				Control		Anthers
	Internal data base identifier	Genbank	Description	Normalized data	t-test P-value	Normalized data	t-test P-value
Binding
	SV5_05A02	DN979407	Glutathione transferase [Carica papaya] lactoylglutathione lyase [Glycine max]	1.14834	0.0142243	3.03616	0.00026528
	SV5_02B08	DN976546	In2-1 protein: Glutathione transferase gene family [Glycine max]	1.1158	0.119241	13.3498	0.000802972
	SV5_49C07	DN978184	Probable submergence induced nickel-binding protein 2A [Oryza sativa]	0.984592	0.79324	3.87216	0.00178644
	SV6_28H06	DN980720	Putative GTP-binding protein [Arabidopsis thaliana]	1.09181	0.165307	0.481821	0.000615322
	SV6_08C09	DN983271	Putative dicarboxylate di-iron protein [Arabidopsis	0.942071	0.433733	2.77161	0.000541105
	SV6_14B06	DN983725	Putative dicarboxylate diiron protein [Arabidopsis thaliana] OU leucine zipper-containing protein AT103 - Arabidopsis thaliana	0.831449	0.0677908	2.38695	0.00403143
	SV6_20H05	DN979923	Putative WD-40 repeat protein MSI2 [Arabidopsis	1.00069	0.986097	0.33089	5.25739e-06
	SV5_37B03	DN976927	Putative~ribophorin II [Mus musculus]	1.17099	0.132641	0.474022	0.000277394
	SV6_05C02		RNA-binding glycine-rich protein putative [Arabidopsis	0.98225	0.810033	2.07072	0.000690782
	SV5_42E11	DN977539	Calreticulin [Arabidopsis thaliana]	0.956776	0.174971	0.307223	0.000142645
	SV6_25C06	DN980371	KED - like protein [Arabidopsis thaliana]	0.973534	0.723148	0.359957	8.8677e-05
	SV6_26H02	DN980523	Dehydration-induced protein ERD15 [Lycopersicon	1.03447	0.560444	2.358	8.50172e-05
	SV6_18G02	DN984114	Dehydration-induced protein ERD15 [Lycopersicon esculentum]	0.934231	0.0853873	2.17627	4.72469e-05
	SV6_33A08	DN981021	Coat protein [Potato virus S] 2-oxoglutarate-dependent dioxygenase [Solanum chacoense]	0.938685	0.619706	0.0433201	0.000383684
	SV6_34H06	DN981199	Putative metallothionein-I gene transcription activato protein [Arabidopsis thaliana] DNA-directed RNA polymerases I II and III	1.03294	0.441281	0.364534	0.000829079
	SV5_53D02	DN978672	Dehydration-induced protein ERD15 [Lycopersicon esculentum]	0.88567	0.269963	2.23121	0.00511008
	SV6_44A03	DN982072	Small GTP-binding protein [Nicotiana plumbaginifolia]	0.906173	0.426824	3.66681	3.049e-05
Cell cycle
	SV6_20G10	DN979916	Histone H2A [Euphorbia esula]	0.979426	0.853324	0.303138	1.03714e-05
	SV5_47E02	DN978011	Histone H2A.1 - tomato	1.10106	0.14571	0.210475	9.76797e-06
	SV5_36H11	DN976911	Histone H4 [Capsicum annuum]	1.05452	0.468165	0.405756	7.64216e-05
	SV5_48F10	DN978127	Histone H4 [Lycopersicon esculentum]	1.16302	0.0746336	0.365509	2.83623e-05
	SV5_43C12	DN977612	Putative katanin [Arabidopsis thaliana] cell division control protein (transitional endoplasmic reticulum ATPase) [Pyrococcus horikoshii]	0.942327	0.355658	0.343476	5.57624e-05
Cell fate
	SV5_01B04	DN976436	PsAD1	1.10464	0.319423	0.462159	0.00305358
	SV6_32B08		Tumor-related protein [Nicotiana glauca x Nicotiana langsdorffii]	1.19814	0.0115633	0.0459929	0.000206259
	SV6_30B06	DN980840	Tumor-related protein [Nicotiana glauca x Nicotiana langsdorffii]	1.15586	0.0322705	0.0526095	2.60882e-05
	SV6_48D11	DN982500	Tumor-related protein [Nicotiana glauca x Nicotiana langsdorffii]	1.07081	0.392141	0.0541048	0.000305471
	SV6_30H06	DN980912	Tumor-related protein [Nicotiana glauca x Nicotiana langsdorffii]	1.15404	0.0751406	0.0669571	3.96374e-09
	SV5_34C06	DN976654	Tumor-related protein [Nicotiana glauca x Nicotiana langsdorffii]	0.964125	0.757301	0.0439777	0.00020871
	SV5_52G10	DN978620	Tumor-related protein [Nicotiana glauca x Nicotiana langsdorffii] TAP1 [Antirrhinum majus]	0.937484	0.399373	0.0330187	0.000258018
	SV6_34E02	DN981159	Tumor-related protein [Nicotiana glauca x Nicotiana langsdorffii] TAP1 PROTEIN PRECURSOR [Antirrhinum majus]	1.20213	0.034728	0.0796491	2.0822e-06
	SV5_39G01	DN977179	Zwille	0.98764	0.92035	0.428795	3.19944e-05
Defense and stress response
	SV5_49D08	DN978197	Basic chitinase putative [Arabidopsis thaliana]	1.10407	0.224	0.531728	0.00182811
	SV6_36E01	DN981350	BURP domain-containing protein [Bruguiera gymnorrhiza] dehydration-responsive protein RD22 [Prunus persica] polygalacturonase isoenzyme 1 beta subunit	1.08597	0.25404	0.127594	0.000512496
	SV6_41E08	DN981837	BURP domain-containing protein [Bruguiera gymnorrhiza] putative dehydration-responsive protein RD22	0.975759	0.750325	0.0699182	0.000213215
	SV5_11F02	DN979824	Dehydration-responsive protein RD22 [Prunus persica] BURP domain-containing protein [Bruguiera gymnorrhiza]	1.00928	0.91007	0.0544999	1.32085e-05
	SV5_47F03	DN978024	DnaJ protein [Hevea brasiliensis]	0.886966	0.295743	0.375983	0.00012461
	SV6_38D05	DN981534	Drought-induced protein SDi-6 - common sunflower (fragment)	0.883348	0.115295	0.311204	7.16081e-05
	SV5_35G12	DN976804	Mitogen PL-B [Phytolacca americana] lectin-B - Virginian pokeweed chitinase (EC 3.2.1.14) - rice	1.2532	0.0075065	0.298136	0.000607014
	SV6_46C04	DN982289	Sn-2 protein wound-stimulated protein [Capsicum annuum]	0.975338	0.82242	0.330454	0.00295541
	SV5_41B12	DN977406	Subtilisin-like serine protease putative [Arabidopsis	1.07159	0.2771	0.227467	3.58554e-05
	SV6_30G01	DN980895	Subtilisin-like serine protease putative [Arabidopsis	1.03105	0.702169	0.361133	0.000266937
	SV5_50G11	DN978429	Subtilisin-like serine protease putative [Arabidopsis	0.961242	0.734543	0.404356	0.00273864
	SV6_03B08	DN982850	Wound-induced protein Sn-1 Sn-2 protein - pepper	1.17166	0.0645093	0.354032	0.00341388
	SV6_14H09	DN983789	Wound-induced protein Sn-1 vacuolar membrane - [Capsicum annuum]	1.03551	0.483535	0.279472	0.00137165
	SV6_34A09	DN981118	Wound-induced protein Sn-1 vacuolar membrane - pepper major latex protein	1.00231	0.987963	0.384773	0.000808525
	SV6_39E08	DN981645	Wound-induced protein Sn-1 vacuolar membrane - pepper major latex protein homolog	1.00581	0.946162	0.33309	0.00170427
	SV5_40H06	DN977376	Glutathione peroxidase-like protein [Arabidopsis thaliana]	0.998051	0.971646	2.30179	7.09466e-08
	SV5_53F02	DN978696	Heat-shock Protein [Arabidopsis thaliana]	0.830065	0.0203218	0.328439	0.000149788
	SV5_45G07	DN977849	Putative heat-shock protein [Arabidopsis thaliana]	1.00247	0.972721	0.403964	0.000883922
	SV5_51D10	DN978488	Stress related protein [Vitis riparia]	1.05916	0.499026	2.63028	0.000218663
	SV5_48D11	DN978104	Stress related protein [Vitis riparia] small rubber particle protein [Hevea brasiliensis]	0.777827	0.023223	4.10437	9.60284e-06
	SV6_25C05	DN980370	UVB-resistance protein UVR8 [Arabidopsis thaliana]	1.05074	0.731768	0.389609	0.00140389
	SV6_34G12	DN981193	Ankyrin-like protein [Arabidopsis thaliana]	0.97972	0.78098	4.73211	0.00183314
	SV5_11B10	DN979793	Light induced protein like [Arabidopsis thaliana]	1.0673	0.1356	2.4452	0.00078837
	SV5_39H10	DN977200	Proteinase inhibitor IIa [Solanum americanum]	1.00528	0.934967	0.263112	0.000682667
	SV6_21A09	DN979940	Brassinosteroid biosynthetic protein LKB [Pisum sativum] cell elongation protein diminuto [Pisum sativum]	0.787076	0.133723	0.151004	0.000450834
	SV6_06G04	DN983145	BURP domain-containing protein	1.11623	0.135054	0.122753	0.000290982
	SV6_04A09	DN982929	Drought-induced protein SDi-6 - common sunflower (fragment)	0.956769	0.580722	0.349431	4.84697e-05
	SV6_28D08	DN980675	Metallocarboxypeptidase inhibitor [Solanum tuberosum]	0.894319	0.371284	0.102322	0.000184362
	SV6_41D04	DN981821	Metallocarboxypeptidase inhibitor [Solanum tuberosum] GM7 protein [Solanum brevidens]	0.942433	0.52256	0.0636927	2.03071e-06
	SV6_45A07	DN982172	Ribonuclease I RNS1 [Zinnia elegans]	0.86017	0.00526309	0.0726288	0.000460422
	SV6_04F08	DN982980	Metallocarboxypeptidase inhibitor	0.879673	0.0828539	0.0462322	0.000658455
	SV6_48H09	DN982546	Metallocarboxypeptidase inhibitor (clone GM7) - potato	0.892201	0.119948	0.0352799	0.000786972
	SV6_26H04	DN980525	Metallocarboxypeptidase inhibitor [Solanum tuberosum]	0.91881	0.0547329	0.064888	0.000307187
	SV6_14H02	DN983783	Metallocarboxypeptidase inhibitor [Solanum tuberosum]	0.904211	0.0937987	0.111833	0.000884184
	SV6_43D07	DN982016	Metallocarboxypeptidase inhibitor [Solanum tuberosum]	0.863576	0.398487	0.118805	2.23934e-05
	SV6_14B02	DN983721	Metallocarboxypeptidase inhibitor [Solanum tuberosum]	0.918739	0.372471	0.127838	0.00193714
	SV5_45H07	DN977860	Metallocarboxypeptidase inhibitor [Solanum tuberosum]	0.929164	0.0571796	0.140287	0.000385309
	SV6_29G01	DN980799	Metallocarboxypeptidase inhibitor [Solanum tuberosum]	0.981712	0.593727	0.189364	0.000835097
	SV6_11B01	DN983506	Metallocarboxypeptidase inhibitor [Solanum tuberosum]	0.924968	0.163002	0.223863	0.00156419
	SV6_10G05	DN983476	Probable metallocarboxypeptidase inhibitor (clone GM7) - potato	0.953109	0.334362	0.0414229	0.000554713
	SV6_17E05		Probable metallocarboxypeptidase inhibitor IIa precursor - potato	0.993154	0.944719	0.139608	7.39455e-05
	SV6_11A02	DN983495	Probable metallocarboxypeptidase inhibitor IIa precursor - potato	1.02466	0.840743	0.28537	6.83765e-05
	SV6_17B11		Probable metallocarboxypeptidase inhibitor PFT3 - potato	0.884577	0.299251	0.0666384	0.000174507
	SV5_57D07	DN979061	PNIL34 [Ipomoea nil]	0.938014	0.41994	2.50122	7.75562e-05
Development and biogenesis
	SV6_12E03	DN983620	Endosperm specific prot. Arabidopsis thaliana putative pollen surface protein	0.936344	0.3687	10.267	0.000155635
	SV5_47E09	DN978018	Actin [Nicotiana tabacum]	1.0637	0.452034	2.54503	0.000195096
	SV5_09D06		Actin-depolymerizing factor 1 (ADF 1) [Petunia x hybrida]	0.958152	0.662793	2.85721	0.000296509
	SV5_59G02	DN979284	Actin-depolymerizing factor 1 [Petunia x hybrida]	1.05756	0.634148	6.13072	0.00157202
	SV6_01C05	DN982698	Actin-depolymerizing factor 1 [Petunia x hybrida]	1.05717	0.353797	6.4704	5.12088e-06
	SV5_47C11	DN977996	AIM1 protein [Arabidopsis thaliana]	1.00847	0.906109	2.67073	6.27007e-05
	SV5_39D05	DN977147	Alpha-tubulin [Nicotiana tabacum]	1.03191	0.758117	2.12389	0.000227947
	SV5_56D11	DN978969	Alpha-tubulin [Nicotiana tabacum]	0.964981	0.712972	3.97384	0.00331053
	SV6_34F08	DN981177	Tubulin alpha-6 chain (TUA6) [Arabidopsis thaliana]	0.938256	0.359729	3.75168	0.00105723
	SV6_27C09	DN980567	Hydroxyproline-rich glycoprotein [Arabidopsis thaliana]	1.0557	0.446631	0.322062	3.43061e-06
	SV6_36H08	DN981393	Pectin methylesterase [Salix gilgiana]	0.958844	0.837753	11.6324	0.00277854
	SV6_48G10	DN982535	Pectinacetylesterase precursor [Vigna radiata]	0.940849	0.682074	3.67816	0.000408436
	SV5_07F09	DN979594	Pectinesterase [Citrus sinensis]	1.00303	0.990988	13.1577	0.000172907
	SV6_13C08		Pectinesterase like protein pollen-specific protein homolog [Arabidopsis thaliana]	0.890595	0.0668582	4.88833	0.00112449
	SV6_43B11	DN981996	Phytoene desaturase [Lycopersicon esculentum] zeta-carotene desaturase [Lycopersicon esculentum]	0.926987	0.732541	11.1272	0.00040404
	SV5_52E08	DN978594	Tubulin beta-1 [Gossypium hirsutum]	0.862169	0.31406	3.43171	0.0034385
	SV6_28A10	DN980641	Argonaute (AGO1)-like protein [Arabidopsis thaliana]	1.047	0.634434	0.448168	0.00162526
	SV5_58C11	DN979149	Argonaute (AGO1)-like protein [Arabidopsis thaliana] zwille	0.917385	0.287964	0.177418	6.46845e-05
	SV6_30D07	DN980865	Fibrillarin 2 (AtFib2) [Arabidopsis thaliana]	0.945801	0.614714	0.282289	9.33135e-05
	SV5_59E10	DN979268	O2 evolving protein [Lycopersicon esculentum]	1.07008	0.421123	0.35574	2.80785e-05
	SV6_05C05	DN983031	RNA binding protein-like - Arabidopsis thaliana	0.997003	0.9498	0.247279	0.000295221
	SV5_03D02	DN977237	Beta tubulin [Arabidopsis thaliana]	1.03205	0.692696	3.07379	0.00124907
	SV5_52G09	DN978619	Beta tubulin [Arabidopsis thaliana]	1.0081	0.970567	3.76949	0.00114354
	SV5_39G11	DN977189	Cysteine-rich extensin-like protein-2 [Nicotiana tabacum]	0.977055	0.665029	0.0776692	0.000137263
	SV6_40F05	DN981750	Expansin precursor [Lycopersicon esculentum]	1.00979	0.82776	0.373835	3.27159e-06
	SV5_03E07	DN977254	Proline-rich protein [Capsicum annuum]	1.00572	0.87897	2.662	0.00102298
	SV5_57D01	DN979055	Aquaporin [Nicotiana tabacum]	0.948219	0.674627	2.19413	0.00027634
	SV6_41F05	DN981846	Extensin-like protein [Solanum tuberosum]	0.874571	0.193985	0.227506	0.000214944
Energy
	SV5_49D06	DN978195	23 kDa oxygen evolving protein of photosystem II [Solanum tuberosum]	0.983673	0.736108	0.426735	0.00101361
	SV6_22F11	DN980107	Photosystem I reaction center II [Lycopersicon esculentum]	0.87309	0.23291	2.18391	0.000180609
	SV6_38H08	DN981585	Photosystem II 10 kDa polypeptide	0.931705	0.610869	0.295822	0.000615624
	SV6_16G07		Photosystem II 10K protein precursor - potato	1.00561	0.949833	0.377181	0.00225596
	SV6_13A07		Cytochrome c -Solanum tuberosum (potato)	0.78413	0.230963	2.78909	0.00271917
	SV5_41F04	DN977446	Plasma membrane-type calcium ATPase (ACA2) [Arabidopsis	0.737153	0.0568149	2.12322	0.00709613
	SV6_39H02	DN981675	Probable vacuolar ATP synthase subunit F [Arabidopsis thaliana]	0.964139	0.742592	2.26895	0.00108854
	SV6_23H03	DN980230	Putative cytochrome P450 [Arabidopsis thaliana]	1.04604	0.725251	2.53177	0.000432047
	SV5_36H02	DN976902	Rubisco activase [Lycopersicon pennellii]	0.852329	0.280999	3.03812	0.000865433
	SV6_35F08	DN981273	RuBisCO small subunit 3 chloroplast precursor [Solanum tuberosum]	0.940663	0.360134	9.05676	0.0010264
	SV6_11G04	DN983558	Ubiquinol--cytochrome-c reductase (EC 1.10.2.2) Rieske iron-sulfur protein - potato	1.03569	0.301874	2.62274	0.000108691
	SV6_05A11	DN983013	Thioredoxin-like protein	1.12534	0.536486	6.3575	0.000508551
	SV6_47A04	DN982361	Thioredoxin-like protein CDSP32 (Chloroplast Drought-induced Stress Protein of 32kDa) [Solanum tuberosum]	0.888883	0.315526	5.24875	0.00203266
	SV6_40F02	DN981747	Ferredoxin I [Solanum tuberosum]	0.922214	0.216151	3.61454	8.26776e-07
	SV6_19E04	DN984164	Ferredoxin I [Solanum tuberosum]	1.11281	0.342061	6.11221	0.000416464
	SV6_35F03	DN981268	Ferredoxin I [Solanum tuberosum]	0.964703	0.822597	6.20294	8.90162e-11
	SV6_23G08	DN980222	Ferredoxin I [Solanum tuberosum]	1.01722	0.776114	7.32285	3.59761e-05
	SV6_02H03	DN982828	Putative peroxidase [Solanum tuberosum]	0.978883	0.876729	2.48687	0.00185057
	SV6_36F11	DN981372	Chlorophyll a	0.91994	0.160884	2.73863	0.00165746
	SV5_35G07	DN976799	Chlorophyll A-B binding protein 7 chloroplast precursor [Lycopersicon esculentum]	1.06536	0.409917	0.408344	3.83729e-05
	SV6_28C10	DN980665	Lil3 protein [Arabidopsis thaliana]	1.11026	0.283448	3.12141	1.04924e-06
	SV6_35G11	DN981288	Lil3 protein [Arabidopsis thaliana]	1.1095	0.237928	3.32055	0.00143346
Hormone related genes
	SV6_43F01	DN982034	BRASSINOSTEROID-REGULATED PROTEIN ( xyloglucan endo-14-beta-D-glucanase) [Glycine max]	1.06359	0.664418	0.441179	0.00147468
	SV6_06A06	DN983089	Gibberellin 2-oxidase No1 [Lactuca sativa]	1.03733	0.628923	0.473833	0.000196614
	SV5_49C10	DN978187	Putative auxin-responsive protein [Arabidopsis thaliana]	0.946536	0.795344	4.80891	0.00361322
Metabolism
	SV5_52A08	DN978546	5-methylthioribose kinase [Klebsiella pneumoniae]	0.836341	0.14072	2.13432	0.00403938
	SV5_60G11	DN979389	Ascorbate free radical reductase [Lycopersicon esculentum]	0.955564	0.343593	1.98953	0.00095742
	SV5_35B08	DN976740	Aspartic proteinase 2 [Nepenthes alata] cyprosin [Cynara cardunculus]	0.99348	0.945165	0.480647	2.81343e-05
	SV6_44E01	DN982118	Beta-13-glucanase [Sorghum bicolor]	0.911069	0.360437	8.37219	0.000402284
	SV5_38F03	DN977073	Betaine aldehyde dehydrogenase [Amaranthus hypochondriacus]	0.808235	0.0198823	0.360773	0.000179565
	SV5_54B12	DN978754	Beta-mannosidase [Lycopersicon esculentum]	0.900024	0.464697	0.21134	1.77763e-06
	SV6_10A12	DN983423	Beta-mannosidase enzyme [Lycopersicon esculentum]	1.08881	0.44161	0.455784	0.00353535
	SV6_06H08	DN983160	Catalase 2 [Lycopersicon esculentum]	0.971916	0.816656	5.28196	0.00167537
	SV6_30D08	DN980866	Cyclopropane-fatty-acyl-phospholipid synthase [Mesorhizobium loti]	1.03019	0.865223	4.36168	0.00195364
	SV5_58F06	DN979180	Endo-14-beta-glucanase [Lycopersicon esculentum]	0.944209	0.410144	0.464137	0.000975643
	SV5_10A09	DN979738	Endoxyloglucan transferase [Daucus carota]	0.772455	0.187669	3.52636	0.00125979
	SV5_05D08	DN979437	Enoyl-CoA hydratase	1.09893	0.277806	3.7387	0.00109764
	SV6_20D06	DN979874	Methionine	0.854768	0.0717755	3.38679	6.65932e-05
	SV6_41G02	DN981855	Myo-inositol 1-phosphate synthase [Nicotiana tabacum]	0.895416	0.404274	6.14082	0.000128431
	SV6_26E09	DN980494	NAD-dependent isocitrate dehydrogenase [Nicotiana tabacum]	0.979968	0.862693	2.02266	0.000456221
	SV6_16C04		Omega-3 fatty acid desaturase [Nicotiana tabacum]	0.921704	0.473194	7.85718	0.000508535
	SV6_38E09	DN981550	Proline oxidase mitochondrial precursor [Arabidopsis thaliana]	0.841764	0.00651344	1.89092	0.00406904
	SV5_41H10	DN977476	Propolyphenol oxidase [Solanum tuberosum]	1.06599	0.340889	0.171644	0.000301746
	SV6_20A02	DN979831	Putative C-4 sterol methyl oxidase [Arabidopsis	0.885807	0.156483	1.91846	0.000554981
	SV6_47F03	DN982420	Putative C-4 sterol methyl oxidase [Arabidopsis	0.958584	0.759997	3.50784	6.18055e-05
	SV6_18A05	DN984055	Putative methylmalonate semi-aldehyde dehydrogenase [Arabidopsis thaliana] methylmalonate-semialdehyde dehydrogenase [Homo sapiens]	0.935733	0.567018	2.2199	1.59496e-07
	SV6_22B10	DN980054	Putative serine carboxypeptidase [Pisum sativum]	0.908002	0.53935	0.321342	1.14427e-05
	SV6_02F12	DN982818	Putative serine carboxypeptidase [Pisum sativum]	0.78139	0.0331136	0.366166	1.33125e-05
	SV5_57H08	DN979110	S-adenosyl-L-methionine synthetase [Lycopersicon esculentum]	0.909854	0.145425	2.42116	0.000510416
	SV6_09F09	DN983389	S-adenosylmethionine decarboxylase [Arabidopsis thaliana]	0.965498	0.574455	2.0859	5.03214e-06
	SV6_40G03	DN981760	S-adenosylmethionine decarboxylase [Arabidopsis thaliana]	0.921545	0.415602	2.06629	0.000570117
	SV6_40H08	DN981777	S-adenosylmethionine decarboxylase [Arabidopsis thaliana]	0.866835	0.170984	2.1327	0.00147378
	SV6_34H04	DN981197	S-ADENOSYLMETHIONINE SYNTHETASE	1.0348	0.519138	0.360909	2.35507e-06
	SV5_49E05	DN978206	Starch phosphorylase (AA 1-966) [Solanum tuberosum]	1.01786	0.712226	0.312007	8.25871e-06
	SV6_24B07	DN980261	Syringomycin biosynthesis enzyme-like protein [Arabidopsis thaliana]	0.900895	0.183555	2.20741	4.33631e-05
	SV6_34E10	DN981167	UDP-glucose glucosyltransferase [Solanum tuberosum]	1.06436	0.265564	0.36061	0.000895848
	SV5_48E05	DN978110	Xyloglucan endo-transglycosylase [Lycopersicon esculentum]	0.999754	0.996541	0.432635	0.000719874
	SV6_29B03	DN980741	6-phosphogluconolactonase-like protein [Arabidopsis	1.03163	0.646516	2.52796	0.000617527
	SV5_06D07	DN979517	AMP-binding protein [Arabidopsis thaliana] medium-chain acyl-CoA synthetase [Aeropyrum pernix]	1.01418	0.943823	6.56633	0.000610469
	SV6_21G03	DN980009	GDP-mannose pyrophosphorylase [Solanum tuberosum]	1.00979	0.896274	2.22875	0.000181349
	SV6_26B08	DN980457	GDP-mannose pyrophosphorylase [Solanum tuberosum]	0.996573	0.951547	2.72113	0.000320558
	SV6_11H05	DN983568	HyuC-like protein [Arabidopsis thaliana] (HYDANTOIN UTILIZATION PROTEIN C)	1.0179	0.785927	2.1518	0.00500863
	SV6_23E06	DN980193	Putative 3-hydroxybutyryl-CoA dehydrogenase [Arabidopsis thaliana]	1.06906	0.227165	2.77902	3.59708e-05
	SV6_27E01	DN980584	Putative chloroplast prephenate dehydratase [Arabidopsis	1.01735	0.926517	4.67535	0.00360834
	SV5_40A02	DN977288	Putative cinnamyl alcohol dehydrogenase [Malus x domestica]	1.02638	0.729078	0.504964	0.000223786
	SV6_19E05	DN984165	Putative flavonol synthase-like protein [Euphorbia esula] flavonol synthase [Arabidopsis thaliana]	1.01756	0.892541	3.2928	0.002898
	SV5_50B09	DN978366	Putative fructose-bisphosphate aldolase [Oryza sativa	0.998047	0.967991	2.65329	0.000589966
	SV5_01D05	DN976463	Putative glycosylation enzyme	1.15682	0.0141144	2.39963	0.000431396
	SV5_59G06	DN979288	Pyruvate kinase [Arabidopsis thaliana]	0.936312	0.397239	4.92679	0.000108254
	SV6_44A09	DN982078	Ribulose bisphosphate carboxylase small chain 3 chloroplast precursor	0.980752	0.918362	8.7958	0.00408939
	SV5_06F07	DN979532	Tryptophan synthase beta chain 1 precursor (sp|P14671) [Arabidopsis thaliana]	1.06264	0.522778	3.93356	0.00195486
	SV6_06A08	DN983091	Lipid transfer protein 2 [Lycopersicon pennellii]	0.930383	0.0868369	0.462253	1.48049e-07
	SV6_48E07	DN982508	(3R)-hydroxymyristoyl-(acyl carrier protein) dehydratase -like protein [Arabidopsis thaliana]	0.998822	0.992784	5.53322	0.000257769
	SV6_09C11	DN983356	LYTB-like protein precursor [Adonis palaestina]	0.984196	0.897734	6.54412	0.00189564
	SV6_01F08	DN982731	Pyruvate dehydrogenase E1 beta subunit putative [Arabidopsis thaliana]	1.003	0.977279	3.87424	7.3527e-05
	SV6_01B06	DN982688	Pyruvate dehydrogenase E1 beta subunit putative [Arabidopsis thaliana]	0.946318	0.749094	4.1669	7.14004e-05
	SV6_42G03		2-oxoglutarate-dependent dioxygenase [Arabidopsis thaliana]	0.699611	0.00111973	0.218484	0.000165193
	SV6_23A09	DN980144	UDP-glucose glucosyltransferase [Solanum tuberosum]	1.0511	0.751417	0.225418	0.00225523
	SV6_41H04	DN981869	DTDP-glucose 46-dehydratase putative [Arabidopsis	0.835724	0.11222	2.07158	0.000392534
	SV5_60B05	DN979323	Putative acyl-CoA synthetase [Capsicum annuum]	0.91481	0.405675	1.85294	0.0128001
	SV6_03F05	DN982894	Beta-galactosidase	1.13341	0.11366	0.165472	0.000137191
	SV5_53F10	DN978704	Cyclopropyl isomerase [Arabidopsis thaliana]	0.902414	0.534561	0.294285	0.000206501
	SV5_48E11	DN978116	Cyclopropyl isomerase [Arabidopsis thaliana]	0.95311	0.671131	0.388439	9.44868e-06
	SV6_12H10	DN983662	Isopentenyl diphosphate isomerase 1 [Nicotiana tabacum]	0.844258	0.499513	4.38812	3.15051e-05
	SV6_20E08	DN979888	ADP-glucose pyrophosphorylase small subunit [Solanum tuberosum]	0.832922	0.0330026	0.212237	0.000751001
	SV6_41E10	DN981839	Acetyl-CoA:benzylalcohol acetyltranferase [Clarkia concinna]	1.04796	0.498962	0.494491	1.90879e-05
	SV6_22E10	DN980092	Putative aminotransferase [Capsicum chinense]	1.08578	0.389835	0.324577	6.20577e-09
	SV6_28F06	DN980696	Glycine hydroxymethyltransferase [Arabidopsis thaliana]	0.905266	0.332246	5.62503	0.000190726
	SV5_56C06	DN978952	Starch phosphorylase (AA 1-966) [Solanum tuberosum]	0.886516	0.440112	0.310697	0.000904873
	SV5_47E01	DN978010	Centromere protein [Arabidopsis thaliana]	1.11547	0.239347	0.495517	2.89976e-05
Nutrient reservoir
	SV6_46A07	DN982268	Beta-coniferin [Picea glauca] 11-S globulin beta-subunit precursor [Cucurbita pepo]	0.981594	0.916637	0.164209	0.000246097
	SV5_55E07	DN978881	Glycine-rich protein Tfm5 auxin-induced protein AIR1 [imported] - Arabidopsis thaliana [Lycopersicon esculentum]	0.978153	0.874609	0.23967	0.00166325
Protein fate
	SV5_53G03	DN978709	Chaperone protein dnaJ protein [Thermotoga maritima]	1.05435	0.672084	4.60796	0.000136569
protein biosynthesis
	SV5_59A05	DN979215	40S ribosomal protein [Arabidopsis thaliana] ribosomal protein S10 [Oryza sativa (japonica cultivar-group)]	1.18447	0.123069	0.341858	0.00245571
	SV5_42C08	DN977510	40S RIBOSOMAL PROTEIN S11 [Glycine max]	1.1111	0.124236	0.257871	0.000576904
	SV5_38B08	DN977030	40S ribosomal protein S16 [Euphorbia esula]	1.12503	0.0287575	0.440846	0.000322202
	SV5_44C12	DN977709	40S ribosomal protein S17 [Lycopersicon esculentum]	1.0468	0.484214	0.267342	0.000305071
	SV5_60C03	DN979333	40S ribosomal protein S17 [Lycopersicon esculentum]	1.00267	0.950849	0.339099	0.000514989
	SV6_10B04	DN983426	40S RIBOSOMAL PROTEIN S23 garden strawberry	1.10444	0.0261832	0.425884	1.77474e-05
	SV6_08A06	DN983245	40S ribosomal protein S25 [Arabidopsis thaliana]	0.927369	0.431821	0.228428	0.000289178
	SV6_45D03	DN982204	40S ribosomal protein S25 [Arabidopsis thaliana]	0.941657	0.589438	0.309837	4.64464e-05
	SV6_40B06	DN981703	40S ribosomal protein S29A [Guillardia theta]	1.00449	0.923275	0.409642	0.000370807
	SV5_39C10	DN977140	40S ribosomal protein S3 [Arabidopsis thaliana]	1.08664	0.266067	0.343588	2.35525e-05
	SV6_10B05	DN983427	40S ribosomal protein S3 [Arabidopsis thaliana]	1.04868	0.646643	0.445097	0.000136659
	SV5_45E05	DN977822	40S ribosomal protein S3 [Arabidopsis thaliana]	1.04356	0.538321	0.518841	0.00126748
	SV5_35A03	DN976723	40S ribosomal protein S5 [Cicer arietinum] 30S ribosomal protein S7P	0.982085	0.803257	0.198152	6.9419e-05
	SV6_21C08	DN979965	60S acidic ribosomal protein PO [Homo sapiens]	1.00218	0.968845	0.123345	0.000181888
	SV6_24F10	DN980313	60S ribosomal protein L12 [Prunus armeniaca]	1.00224	0.966776	0.402149	0.00025824
	SV6_36D08	DN981345	60S ribosomal protein L13a [Arabidopsis thaliana]	1.03924	0.282613	0.238701	0.000178384
	SV5_43D03	DN977615	60S ribosomal protein L17 [Oryza sativa]	1.0696	0.167558	0.292839	0.000291257
	SV5_51B06	DN978460	60S ribosomal protein L21 [Oryza sativa]	1.01025	0.942644	0.242903	0.000495334
	SV6_17B12		60S ribosomal protein L24 [Prunus avium]	0.797522	0.228628	0.19976	5.66887e-05
	SV5_42E12	DN977540	60S ribosomal protein L24 [Prunus avium]	1.09339	0.0630163	0.379343	0.000519308
	SV6_25G09	DN980422	60S ribosomal protein L25 [Nicotiana tabacum]	0.923706	0.577687	0.271134	1.79407e-06
	SV6_45C11	DN982200	60S ribosomal protein L25 [Nicotiana tabacum]	0.964905	0.713552	0.330173	0.00241276
	SV6_40A02	DN981687	60S ribosomal protein L34 [Nicotiana tabacum]	1.07395	0.554513	0.488372	2.1253e-05
	SV6_10B06	DN983428	60S ribosomal protein L34 [Nicotiana tabacum]	1.11472	0.00748788	0.465076	0.000444847
	SV6_20B11	DN979854	60S RIBOSOMAL PROTEIN L36 homolog [Arabidopsis thaliana]	1.10389	0.0838308	0.250349	1.90019e-05
	SV5_59C06	DN979240	60S ribosomal protein L36-like protein [Arabidopsis thaliana]	1.12012	0.119255	0.262919	0.000904719
	SV6_33E10	DN981071	60S ribosomal protein L37a [Gossypium hirsutum]	1.0955	0.0376459	0.380094	0.000142875
	SV6_38A10	DN981503	60S RIBOSOMAL PROTEIN L39	1.0628	0.656723	0.446098	1.75919e-07
	SV6_27C07	DN980565	60S ribosomal protein L44 [Brassica rapa subsp. pekinensis]	1.05654	0.334729	0.251036	2.88152e-06
	SV6_48D02	DN982491	60S ribosomal protein L5 [Arabidopsis thaliana]	0.949133	0.333261	0.274864	0.000251137
	SV5_40C01	DN977311	60S RIBOSOMAL PROTEIN L7A protein [Arabidopsis thaliana]	1.04471	0.312355	0.136763	9.35387e-07
	SV5_48H12	DN978153	Dermal glycoprotein precursor extracellular - carrot (fragment) conglutin gamma [Lupinus albus] basic 7S globulin isoform [Glycine max]	0.795123	0.163672	0.124074	0.000909053
	SV5_57C12	DN979054	Elongation factor 1 alpha [Zea mays]	0.959865	0.546253	0.242452	9.78897e-05
	SV6_11D11	DN983538	ELONGATION FACTOR 1-ALPHA [Glycine max]	0.915582	0.35042	0.264735	0.00130634
	SV6_48C09	DN982486	Elongation factor 1B alpha-subunit [Arabidopsis	0.969811	0.763307	0.302265	6.61761e-05
	SV6_39F07	DN981656	Elongation factor 1B alpha-subunit [Arabidopsis	0.899376	0.46017	0.331396	0.000559285
	SV5_55F02	DN978888	Elongation factor 1B alpha-subunit [Arabidopsis thaliana]	0.921007	0.391265	0.326331	5.33989e-08
	SV5_40B12	DN977310	Elongation factor EF-2 [Arabidopsis thaliana]	1.09422	0.0768822	0.301992	0.00100164
	SV5_43F05	DN977641	Putative 40S ribosomal protein s12 [Fragaria x ananassa]	1.05682	0.203251	0.408447	0.000999733
	SV6_10B11	DN983433	Putative 40S ribosomal protein S18 [Arabidopsis	1.08532	0.109656	0.440933	0.000824419
	SV6_39H09	DN981682	Putative 60S ribosomal protein L1 (L4-B) [Arabidopsis	0.912925	0.474706	0.190505	1.27747e-06
	SV5_57D03	DN979057	Putative 60S ribosomal protein L17 [Arabidopsis	0.990692	0.891895	0.172448	6.61085e-05
	SV6_41E03	DN981832	Ribosomal protein L12 homolog F19F18.150 - Arabidopsis thaliana	0.997079	0.977764	2.33839	0.000325251
	SV5_40E08	DN977342	Ribosomal protein L15 [Petunia x hybrida]	0.987108	0.915583	0.425486	1.16318e-06
	SV5_47A07	DN977968	Ribosomal protein L18a [Castanea sativa]	1.09407	0.0757097	0.431856	0.00153602
	SV5_55D10	DN978872	Ribosomal protein L28 [Spodoptera frugiperda]	0.989542	0.900076	0.22025	2.56417e-05
	SV6_25G08	DN980421	Ribosomal protein L29 [Panax ginseng]	0.951446	0.507271	0.381848	0.000555158
	SV5_58F01	DN979175	Ribosomal protein L32 [Arabidopsis thaliana]	1.1189	0.0339067	0.340248	0.000192014
	SV6_14B12	DN983729	Ribosomal protein L32 cytosolic - Arabidopsis thaliana	1.03817	0.597328	0.266273	0.00159694
	SV6_20B10	DN979853	Ribosomal protein L32 -like protein [Arabidopsis	1.07107	0.0248445	0.272282	4.80018e-05
	SV5_36B04	DN976832	Ribosomal protein L32 -like protein [Arabidopsis thaliana]	1.09091	0.0915308	0.266373	7.54644e-05
	SV5_47C05	DN977990	Ribosomal protein L32-like protein [Arabidopsis	0.99549	0.910885	0.291366	7.90851e-05
	SV6_23E10	DN980197	Ribosomal protein L33 [Castanea sativa]	0.984697	0.899337	0.266414	1.76643e-05
	SV6_42E04		Ribosomal protein L37 [Lycopersicon esculentum]	1.02797	0.820206	0.464326	0.00131766
	SV6_07B10	DN983182	Ribosomal protein L37 [Spodoptera frugiperda]	0.991899	0.932222	0.451721	0.00139404
	SV5_49C06	DN978183	Ribosomal protein L38 [Lycopersicon esculentum]	0.929862	0.485191	0.419643	0.000254779
	SV6_03B07	DN982836	Ribosomal protein L41 [Candida maltosa]	1.01359	0.886315	0.424654	3.25889e-05
	SV5_47F12	DN978033	Ribosomal protein L7 [Solanum tuberosum]	1.09589	0.115946	0.344682	7.83235e-05
	SV5_36C06	DN976846	Ribosomal protein S11 [Glycine max]	1.14421	0.0470136	0.255615	0.000336063
	SV6_31A07	DN980925	Ribosomal protein S11 [Glycine max]	0.982838	0.898449	0.222489	2.95875e-05
	SV5_58C07	DN979145	Ribosomal protein S14 (clone MCH1) - maize	1.06876	0.224513	0.368797	0.00238549
	SV5_58H08	DN979206	Ribosomal protein S14 (clone MCH1) [ Maize]	0.982858	0.732829	0.455497	1.39325e-06
	SV5_59G12	DN979294	Ribosomal protein S15 [Arabidopsis thaliana]	0.995645	0.971084	0.277172	0.00357912
	SV6_07A02	DN983165	Ribosomal protein S19 [Mya arenaria]	1.13901	0.0904759	0.497435	1.51574e-05
	SV6_04A05	DN982925	Ribosomal protein S19 [Solanum tuberosum]	1.02088	0.746477	0.249581	8.96933e-07
	SV6_25A09	DN980350	Ribosomal protein S21 - like [Arabidopsis thaliana]	0.988567	0.911731	0.304243	2.53862e-08
	SV6_23G11	DN980225	Ribosomal protein S28 [Prunus persica]	1.0681	0.449314	0.371563	4.8182e-05
	SV5_40G11	DN977369	Ribosomal protein S8 [Oryza sativa]	1.08366	0.342968	0.461353	0.000123838
	SV6_47E05	DN982410	Ribosomal protein YL16 [Mesembryanthemum crystallinum]	0.99851	0.965051	0.205816	4.65305e-05
	SV6_38F05	DN981558	Ribosomal S29 -like protein [Arabidopsis thaliana]	1.05795	0.0338225	0.364195	0.000113283
	SV5_52G11	DN978621	S18.A ribosomal protein [Arabidopsis thaliana]	0.934674	0.683431	0.192551	0.00327064
	SV5_53B03	DN978649	S6 ribosomal protein [Asparagus officinalis]	0.966568	0.711354	0.213488	2.16967e-06
	SV6_39E03	DN981640	S6 ribosomal protein [Asparagus officinalis]	1.00455	0.956451	0.386979	0.00259559
	SV5_51G01	DN978515	S6 ribosomal protein [Asparagus officinalis]	0.911661	0.504424	0.25298	8.57927e-05
	SV6_10H05	DN983487	Strong similarity to 60S ribosomal protein L17 [Arabidopsis thaliana]	1.20828	0.160118	0.48322	0.00493862
	SV6_34F03	DN981172	Translation initiation factor-like protein [Arabidopsis thaliana]	1.02372	0.812976	2.51274	1.24564e-05
	SV6_07A08	DN983169	Ribosome associated membrane protein RAMP4 [Rattus norvegicus]	1.15243	0.164591	5.60082	0.00143419
	SV5_40E01	DN977335	Acidic ribosomal protein P0 [Glycine max]	0.969016	0.669	0.19363	4.1634e-07
	SV5_36B07	DN976835	P40-like protein [Daucus carota]	1.08345	0.257037	0.373053	1.25079e-05
	SV5_04C06	DN978279	Nucleolar protein [Cicer arietinum] SAR DNA binding protein putative [Arabidopsis thaliana]	1.08164	0.618788	0.225414	8.77399e-05
Protein fate
	SV5_42A09	DN977487	DnaK-type molecular chaperone hsc70-3 [Lycopersicon esculentum]	0.685395	7.82669e-06	0.325699	0.000322435
	SV5_48F11	DN978128	Maturase K [Solanum tuberosum]	0.796209	0.00718702	0.226225	0.000240521
	SV5_45H01	DN977854	Phosphatidylinositol 3- and 4-kinase family protein / ubiquitin family protein [Arabidopsis thaliana]	1.00057	0.990806	2.64852	2.25427e-05
	SV5_58H12	DN979210	RAD23 protein [Lycopersicon esculentum]	0.876868	0.0702209	0.422956	8.22534e-06
	SV6_34H11	DN981204	Putative snRNP protein [Arabidopsis thaliana]	1.06532	0.547977	0.524492	0.000859374
	SV5_07C07	DN979574	DnaJ protein [Thermotoga maritima]	1.2179	0.0128064	0.584572	0.00187619
Signal transduction
	SV6_04A11	DN982931	Calmodulin	0.958197	0.63392	3.62828	0.0023257
	SV6_11A09	DN983502	GTPase activating protein-like [Arabidopsis thaliana] protein kinase C [Drosophila melanogaster]	1.08247	0.269024	2.76502	0.0019183
	SV6_48G07	DN982532	Leucine rich repeat C-terminal domain containing protein [Mus musculus]	0.990842	0.959846	5.29224	0.00015308
	SV6_29A11	DN980737	Putative leucine-rich repeat transmembrane protein kinase [Arabidopsis thaliana]	1.00885	0.905823	0.368268	9.89738e-05
	SV6_23E05	DN980191	Receptor-like protein kinase [Arabidopsis thaliana]	1.08655	0.455666	14.019	0.000899821
	SV5_36D08	DN976860	Shaggy like protein kinase [Nicotiana tabacum]	0.950387	0.51091	2.52562	0.000725289
	SV6_06D11	DN983121	Shaggy-ralated protein kinase NTK-1	0.952207	0.564492	2.22476	2.09309e-06
	SV6_09H07	DN983409	Shaggy-ralated protein kinase NTK-1 [Nicotiana tabacum]	0.873458	0.118403	2.45411	6.55235e-06
	SV6_30A06	DN980828	14-3-3 protein [Solanum tuberosum]	0.94581	0.650171	2.84995	0.000287783
	SV6_27C11	DN980569	14-3-3 protein [Solanum tuberosum]	1.05064	0.370333	3.47004	0.00177829
	SV6_44A07	DN982076	14-3-3 protein [Vigna angularis] stratifin [Homo sapiens]	0.918171	0.553274	2.96096	0.000216202
	SV5_45G05	DN977847	Putative GTPase activator protein [Arabidopsis	1.12628	0.1352	2.78815	7.46674e-05
	SV5_39H12	DN977202	Serine/threonine protein kinase [Arabidopsis thaliana]	1.08642	0.693592	9.82232	0.00152782
	SV5_10C06	DN979747	ADP-ribosylation factor [Leishmania major]	1.12037	0.535927	4.2014	1.25745e-05
	SV6_42G05		ADP-ribosylation factor-like protein [Arabidopsis thaliana]	1.02282	0.859016	5.04647	1.07075e-05
Transcriptional regulation
	SV6_44H08	DN982161	CCR4-NOT transcription complex	0.881681	0.34385	0.219526	0.000239346
	SV5_08F10	DN979654	General negative transcription regulator-like [Arabidopsis thaliana]	1.1292	0.406188	3.25319	6.65142e-05
	SV6_39A06	DN981595	Metallothionein-I gene transcription activator protein [Arabidopsis thaliana]	0.960476	0.750128	0.306067	0.000772483
	SV5_45F02	DN977831	Myb-related protein TMH27 - tomato	1.06352	0.672506	5.08516	3.6936e-05
	SV6_01G04	DN982738	Putative transcription factor BTF3 (RNA polymerase B transcription factor 3) [Arabidopsis thaliana]	1.22567	0.012037	0.481694	0.000298295
	SV6_08G10	DN983313	c	0.835506	0.103068	0.410678	2.60362e-07
	SV5_36C05	DN976845	Sigma-like factor (emb|CAA77213.1) [Arabidopsis thaliana]	0.950115	0.582117	1.93762	2.31103e-07
	SV5_55B08	DN978846	RNA helicase [Vigna radiata]	0.892406	0.140213	0.25459	0.000855905
	SV6_44B03	DN982084	AP2 domain-containing transcription factor [Nicotiana tabacum] ethylene responsive element binding protein [Fagus sylvatica] cadmium-induced protein - Arabidopsis thaliana	0.891257	0.119158	0.372389	9.62197e-05
	SV6_35B09	DN981226	DNA binding protein EREBP-4 (ethylene-responsive element binding factor) - common tobacco	0.851497	0.136838	0.340856	0.000348892
	SV5_41B08	DN977402	DNA-binding protein NtWRKY3 [Nicotiana tabacum]	0.956345	0.414081	0.230711	1.49534e-07
	SV6_45G05	DN982242	INO (INNER NO OUTER) YABBY proteins [Arabidopsis thaliana]	0.996422	0.930806	0.319844	0.000262445
	SV5_39A11	DN977117	Putative auxin-regulated protein [Arabidopsis thaliana]	1.00573	0.968078	7.17815	0.00176091
	SV6_25E07	DN980396	Zinc finger - like protein [Arabidopsis thaliana]	0.962498	0.537418	1.94929	6.62611e-06
	SV6_26F10	DN980507	Zinc finger - like protein [Arabidopsis thaliana]	0.925196	0.774942	19.2489	0.00337211
	SV5_03F06	DN977263	Zinc finger protein 216 [Homo sapiens] protein associated with PRK1 [Homo sapiens]	1.08808	0.469472	2.68903	0.000205552
	SV5_34H07	DN976715	Late elongated hypocotyl [Arabidopsis thaliana]	1.01026	0.912365	5.07853	0.000261297
	SV6_25E11	DN980400	AP2-containing DNA-binding protein [Arabidopsis	1.11724	0.125142	0.325543	4.27201e-05
	SV6_10G06	DN983477	Putative MADS box protein [Arabidopsis thaliana]	0.933965	0.448447	0.347687	2.67772e-06
	SV6_32D11		DNA binding protein EREBP-4 - common tobacco ethylene-responsive element binding factor	0.953985	0.807281	0.255229	0.00149445
Transport
	SV6_34F07	DN981176	ABC transporter protein 1-like [Arabidopsis thaliana]	0.879193	0.253257	3.67611	0.00365221
	SV6_30E05	DN980875	Acyl carrier protein [Capsicum chinense]	1.04097	0.517647	12.8731	0.000858231
	SV6_46B10	DN982283	BURP domain-containing protein [Bruguiera gymnorrhiza]	0.952546	0.53557	0.0769825	0.000252198
	SV6_39H05	DN981678	Cation transport protein ChaC [Arabidopsis thaliana]	0.911058	0.360394	0.339542	0.00161176
	SV6_38F11	DN981564	CATION TRANSPORT PROTEIN CHAC [Brucella melitensis]	0.919426	0.540836	0.311676	6.01806e-07
	SV5_36C07	DN976847	Contains similarity to cation transport protein CHAC from Escherichia coli [Arabidopsis thaliana]	1.03103	0.464091	0.378016	0.00113053
	SV5_46D08	DN977909	Cytochrome P450 [Nicotiana tabacum]	1.13759	0.358847	7.24922	0.00059689
	SV6_26H08	DN980529	Cytochrome P450 51 (CYPL1) (P450-L1A1) (Obtusifoliol 14-alpha demethylase) [Sorghum bicolor]	1.05704	0.374361	0.109153	0.000345572
	SV6_10D12	DN983451	Cytochrome P450 homolog - tomato	0.926072	0.435056	0.410754	0.00149805
	SV5_57A08	DN979026	Elicitor-inducible cytochrome P450 [Nicotiana tabacum]	1.04418	0.793815	6.32166	6.09832e-05
	SV6_05E08	DN983049	Fiber protein 2 [imported] - upland cotton	0.985392	0.842729	2.07039	0.0016868
	SV6_48H08	DN982545	Nitrate transporter NRT1-2 [Glycine max]	0.871561	0.0968557	0.221635	9.81782e-05
	SV6_04E07	DN982970	Putative glutamate	1.08387	0.304293	2.74759	0.000197482
	SV5_51F04	DN978506	Plasma membrane intrinsic protein PIP2 [Solanum chacoense]	0.875477	0.152504	3.57619	8.16612e-06
	SV6_40G02	DN981759	Putative integral membrane protein [Arabidopsis thaliana]	0.970619	0.649681	4.85575	0.000165025
	SV5_04F01	DN978310	RER1A protein (AtRER1A) endoplasmatic reticulum retrieval protein Rer1A [Arabidopsis thaliana]	1.12651	0.368919	8.66425	3.57388e-06
	SV6_13E02		Synaptobrevin-like protein - Arabidopsis thaliana	0.921167	0.363327	1.98858	0.00145284
	SV6_35E09	DN981262	Vacuolar H(+)-ATPase subunit-like protein - Arabidopsis thaliana	0.918635	0.586506	2.78274	2.36717e-05
	SV6_30B09	DN980843	Ferritin [Glycine max]	0.839551	0.35409	4.27926	0.000307167
	SV6_29A05	DN980731	14-benzoquinone reductase-like Trp repressor binding protein-like [Arabidopsis thaliana]	0.955859	0.523613	0.301369	4.36961e-06
	SV6_41A08	DN981789	14-benzoquinone reductase-like Trp repressor binding protein-like [Arabidopsis thaliana]	0.934872	0.152999	0.238981	4.1316e-05
	SV5_07B10	DN979568	Farnesylated protein (ATFP6) [Arabidopsis thaliana]	1.07055	0.297451	0.310243	0.000959316
	SV5_54F02	DN978792	Kinesin-like heavy chain [Arabidopsis thaliana]	0.873156	0.0782911	6.99797	1.40124e-07
Unclassified, no hit and unknown protein
	SV6_32A10		No hit	1.06295	0.734676	0.180893	0.000687813
	SV6_17C11		No hit	0.910763	0.450517	0.29109	0.000298703
	SV6_11A08	DN983501	No hit	0.974661	0.758082	2.39987	0.00017875
	SV6_47E06	DN982411	No hit	1.11583	0.348065	4.89927	0.00181471
	SV6_03A03		No hit	1.04791	0.23096	0.29169	0.000462342
	SV6_06A07	DN983090	Putative protein	0.863664	0.124376	0.38612	3.51062e-05
	SV6_41A09	DN981790	Similar to HYPOTHETICAL PROTEIN [Homo sapiens]	0.98053	0.860186	0.362054	3.35911e-07
	SV5_48H02	DN978143	Unknown protein [Arabidopsis thaliana]	1.02548	0.864753	2.95149	5.25872e-07
	SV6_26F09	DN980506	Unknown protein [Arabidopsis thaliana]	0.911399	0.56854	4.07299	0.000852469
	SV6_12C04	DN983598	Unknown protein [Arabidopsis thaliana]	1.00679	0.967087	6.87029	0.000176998
	SV6_27G05	DN980612	AMMECR1 protein [Homo sapiens]	0.965935	0.485584	3.83931	3.15713e-06
	SV6_01C06	DN982699	Contains similarity to PIR7A protein from Oryza sativa gb|Z34271 and contains an alpha	1.12498	0.0251356	3.06555	2.2352e-05
	SV6_12G11	DN983651	Putative embryo-abundant protein [Arabidopsis thaliana]	1.03153	0.793084	2.43172	0.00339504
	SV5_36G04	DN976892	Similar to Oryza australiensis retrotransposon RIRE1 (D85597) [Oryza sativa]	1.00783	0.884375	0.192804	1.31549e-05
	SV5_35B06	DN976738	Small nuclear ribonucleoprotein polypeptide G [Homo sapiens]	1.08885	0.0816486	0.509024	3.15916e-05
	SV6_21C06	DN979963	No hit	1.05348	0.116051	0.201465	1.01607e-06
	SV6_20B12	DN979855	No hit	0.97515	0.856494	0.298223	1.22702e-05
	SV6_21F07	DN980001	No hit	0.91026	0.396496	1.96265	3.89494e-05
	SV6_01B05		No hit	0.984471	0.904945	2.74026	0.0030942
	SV6_11E11		No hit	1.08773	0.418868	3.09616	0.000121174
	SV6_12G03		No hit	0.890587	0.274909	2.69038	0.00330006
	SV6_22D05	DN980074	No hit	1.03466	0.743058	7.26673	0.000191894
	SV5_59B06	DN979228	No hit	1.15602	0.230473	2.3759	0.00037833
	SV5_05D10	DN979439	No hit	1.03696	0.553463	0.475453	0.000637364
	SV5_07B03	DN979564	No hit	0.954911	0.762529	3.62693	0.000958134
	SV6_35G08	DN981285	No hit	1.03611	0.618903	0.406908	0.000330092
	SV6_30B11	DN980845	No hit	1.09784	0.393029	0.532912	2.42791e-05
	SV6_09H11	DN983412	No hit	0.928236	0.493302	1.95422	0.00378616
	SV6_13A02		No hit	0.989114	0.819916	2.09977	1.11962e-08
	SV6_27H03	DN980622	No hit	0.942382	0.232902	2.06385	0.0182128
	SV6_11B12	DN983517	No hit	0.964006	0.856828	3.90207	0.00140493
	SV6_11B11	DN983516	No hit	0.873582	0.568162	9.10827	0.000118382
	SV6_01G11	DN982745	No hit	0.897361	0.555481	2.97545	0.003727
	SV6_44E09	DN982126	Expressed protein [Arabidopsis thaliana]	0.932469	0.41204	0.0564825	6.15993e-05
	SV5_47D01	DN977998	Expressed protein [Arabidopsis thaliana]	0.934774	0.518488	0.429634	0.000577064
	SV6_26C12	DN980473	Expressed protein [Arabidopsis thaliana]	1.08622	0.599965	0.346566	0.000163208
	SV6_22E03	DN980084	Expressed protein [Arabidopsis thaliana]	0.923854	0.415939	0.33136	0.000639633
	SV5_34G05	DN976701	Expressed protein [Arabidopsis thaliana]	1.02679	0.798933	0.466759	0.00318777
	SV6_27A02	DN980535	Expressed protein [Arabidopsis thaliana]	1.04494	0.501594	2.45915	0.000302419
	SV5_04D07	DN978292	Expressed protein [Arabidopsis thaliana]	1.17797	0.233629	3.00809	0.000157168
	SV6_38C06	DN981523	Expressed protein [Arabidopsis thaliana]	1.18597	0.22416	8.12667	0.00116465
	SV6_38B06	DN981511	Expressed protein [Arabidopsis thaliana]	0.96694	0.853973	9.87806	0.000340754
	SV6_22F08	DN980103	No hit	0.973156	0.755353	0.435977	0.00197046
	SV6_24F09	DN980312	No hit	1.15575	0.00763167	9.14872	0.000123436
	SV5_34G03	DN976699	Hypothetical protein - common tobacco	0.647778	9.60639e-08	0.170761	2.25874e-05
	SV6_26G10	DN980519	Hypothetical protein [Arabidopsis thaliana]	1.04004	0.72546	0.358731	5.20275e-06
	SV6_13E08	DN983676	Hypothetical protein [Arabidopsis thaliana]	0.946573	0.54	1.91166	0.000353908
	SV5_07D04	DN979581	Hypothetical protein [Arabidopsis thaliana]	0.90988	0.315769	2.30916	3.87505e-05
	SV5_39E11	DN977165	Hypothetical protein [Arabidopsis thaliana]	1.13747	0.470085	4.39126	0.000178908
	SV6_34F11	DN981180	Hypothetical protein [Arabidopsis thaliana]	1.06989	0.470464	5.32276	0.000182837
	SV5_38G01	DN977083	Hypothetical protein A3 - common tobacco	1.08409	0.173278	0.219421	0.000562317
	SV6_22F09	DN980104	Hypothetical protein A3 - common tobacco	1.01944	0.81808	0.311255	0.00050769
	SV6_01C04	DN982697	Hypothetical protein SENU5 senescence up-regulated - tomato NAM-like protein [Arabidopsis thaliana]	0.968715	0.490506	4.13888	0.000261807
	SV6_26H03	DN980524	Putative protein [Arabidopsis thaliana]	0.974239	0.715592	0.204578	1.15469e-05
	SV5_42E09	DN977537	Putative protein [Arabidopsis thaliana]	0.979032	0.817447	0.216909	0.00086704
	SV6_22C04	DN980060	Putative protein [Arabidopsis thaliana]	0.943479	0.690661	0.217641	5.16553e-05
	SV6_14F04	DN983761	Putative protein [Arabidopsis thaliana]	0.920156	0.384929	2.10529	2.77799e-06
	SV6_44A08	DN982077	Putative protein [Arabidopsis thaliana]	1.04843	0.589493	3.00786	2.58342e-06
	SV5_42B01	DN977491	Putative protein [Arabidopsis thaliana]	0.990683	0.940186	3.10929	0.000108019
	SV5_40A05	DN977291	Putative protein [Arabidopsis thaliana]	1.0612	0.626258	3.41492	0.00174431
	SV6_32H05		Putative protein [Arabidopsis thaliana]	0.974736	0.735417	3.92412	0.000208313
	SV6_28H05	DN980719	Putative protein [Arabidopsis thaliana]	0.884984	0.507022	4.41675	8.60825e-05
	SV6_22G06	DN980115	Putative protein [Arabidopsis thaliana]	1.06572	0.610172	7.01996	0.000415468
	SV6_18C03	DN984074	Putative protein [Arabidopsis thaliana] PrMC3 [Pinus radiata]	0.915143	0.312238	2.02858	0.00514715
	SV6_10D07	DN983449	Unknown [Lycopersicon esculentum]	1.09552	0.0284455	3.20519	2.3459e-05
	SV6_18F08	DN984108	Unknown [Lycopersicon esculentum]	0.987996	0.906352	3.71116	0.000507783
	SV6_48H07	DN982544	Unknown protein [Arabidopsis thaliana]	0.864129	0.0906701	0.122112	8.57977e-05
	SV6_23G06	DN980220	Unknown protein [Arabidopsis thaliana]	0.814143	0.0477648	0.177617	0.000147898
	SV6_27B10	DN980556	Unknown protein [Arabidopsis thaliana]	1.05829	0.595912	2.25706	0.000386016
	SV6_42C07	DN981881	Unknown protein [Arabidopsis thaliana]	0.918781	0.477559	0.260841	0.00175303
	SV5_45G08	DN977850	Unknown protein [Arabidopsis thaliana]	1.053	0.520262	0.436247	0.000358245
	SV6_48E11	DN982512	Unknown protein [Arabidopsis thaliana]	1.11952	0.335787	0.492078	0.00673718
	SV6_04F10	DN982982	Unknown protein [Arabidopsis thaliana]	0.832281	0.164053	1.77169	1.67627e-06
	SV6_19E03	DN984163	Unknown protein [Arabidopsis thaliana]	0.969841	0.757139	2.30689	0.00378438
	SV6_07A07	DN983168	Unknown protein [Arabidopsis thaliana]	1.0203	0.854326	2.45275	0.00152847
	SV6_39F10	DN981659	Unknown protein [Arabidopsis thaliana]	0.923745	0.680305	4.7741	8.77833e-05
	SV6_10H09	DN983491	Unknown protein [Arabidopsis thaliana] lipin 2 [Mus musculus]	1.04862	0.618126	2.14624	0.000999431
	SV5_05B02	DN979413	Unknown protein [Arabidopsis thaliana] nucleoside triphosphatase putative [Arabidopsis thaliana]	1.04253	0.501106	2.5376	0.000488634
	SV6_02C04	DN982782	Unknown protein [Arabidopsis thaliana] putative phloem-specific lectin [Arabidopsis thaliana]	0.961715	0.631567	2.10748	0.00402621
	SV6_06C10	DN983110	Hypothetical protein [Arabidopsis thaliana] Identities = 112	1.21636	0.024846	0.577925	0.00034014
	SV6_48F11	DN982524	Pollen-specific protein BAN102-like protein [Arabidopsis thaliana]	1.16682	0.00895244	0.534713	1.95925e-07
	SV6_34G04	DN981185	Pollen-specific protein-like [Arabidopsis thaliana]	1.03772	0.553879	0.379092	0.000253601
	SV6_02G03	DN982821	Correspond to a region of the predicted gene.~Similar to Arabidopsis thaliana chromosome 1 BAC T31J12	1.09246	0.0188456	2.6936	1.39898e-06
	SV6_44F05	DN982134	Hypothetical protein [Arabidopsis thaliana]	1.08272	0.329765	3.7337	6.30297e-06
	SV5_60A02	DN979308	Hypothetical protein [Arabidopsis thaliana] cornichon protein [Homo sapiens]	1.00573	0.864483	2.16343	5.03494e-07
	SV5_44G11	DN977756	No hit	1.07061	0.160454	0.404131	0.00016904
	SV6_23C08	DN980169	No hit	1.01307	0.922936	0.269605	3.43808e-06
	SV6_26A04	DN980441	No hit	1.15591	0.0586037	0.34856	0.00198009
	SV6_33A10	DN981023	Expressed protein [Arabidopsis thaliana]	1.08976	0.128154	0.317634	8.5397e-06

## Sheet: Volcano Plot style vs 0
	Regulated genes (221) in style tissues
	The significantly differentially expressed Genes from the Volcano Plot built by comparing "Experiment Control:unfertilized ovules " with "Experiment Styles ", using the all genes list printed on the chip. Test Type: Parametric test, don't assume variances equal. Multiple Testing Correction: Benjamini and Hochberg False Discovery Rate. Which Genes were differentially expressed was defined by Fold …
				Control		Styles
	Internal data base identifier	Genbank	Description	Normalized data	t-test P-value	Normalized data	t-test P-value
Binding
	SV5_02B08	DN976546	In2-1 protein: Glutathione transferase gene family [Glycine max]	1.1158	0.119241	5.30688	0.000570023
	SV6_03G07	DN982907	Putative steroid binding protein [Arabidopsis thaliana]	1.02631	0.712181	2.74348	0.000734619
	SV6_20H05	DN979923	Putative WD-40 repeat protein MSI2 [Arabidopsis	1.00069	0.986097	0.474163	2.38966e-06
	SV6_18G02	DN984114	Dehydration-induced protein ERD15 [Lycopersicon esculentum]	0.934231	0.0853873	2.00107	5.72662e-05
	SV6_43G08	DN982053	Polyphenol oxidase precursor [Lycopersicon esculentum]	1.10357	0.614496	0.273823	0.0015247
Celle cycle
	SV6_09G09	DN983400	High mobility group protein HMGI	1.00656	0.930869	0.382351	0.00129221
	SV5_47E02	DN978011	Histone H2A.1 - tomato	1.10106	0.14571	0.159303	2.52031e-05
	SV5_39B03	DN977121	Histone H4 [Capsicum annuum]	1.09229	0.171973	0.327384	4.14778e-07
	SV5_48F10	DN978127	Histone H4 [Lycopersicon esculentum]	1.16302	0.0746336	0.299451	3.80201e-06
cell fate
	SV6_21C12	DN979969	Tumor-related protein [Nicotiana glauca x Nicotiana langsdorffii]	1.19606	0.0884375	0.233296	2.42643e-05
	SV6_34E02	DN981159	Tumor-related protein [Nicotiana glauca x Nicotiana langsdorffii] TAP1 PROTEIN PRECURSOR [Antirrhinum majus]	1.20213	0.034728	0.184585	0.000485703
Defense and stress response
	SV6_36E01	DN981350	BURP domain-containing protein [Bruguiera gymnorrhiza] dehydration-responsive protein RD22 [Prunus persica] polygalacturonase isoenzyme 1 beta subunit	1.08597	0.25404	0.0933526	0.00031349
	SV6_41E08	DN981837	BURP domain-containing protein [Bruguiera gymnorrhiza] putative dehydration-responsive protein RD22	0.975759	0.750325	0.0979292	3.07262e-05
	SV6_11B02	DN983507	Dehydration-responsive protein RD22 [Prunus persica]	0.955783	0.606572	0.119111	3.19779e-05
	SV5_11F02	DN979824	Dehydration-responsive protein RD22 [Prunus persica] BURP domain-containing protein [Bruguiera gymnorrhiza]	1.00928	0.91007	0.0819706	6.81756e-05
	SV5_35G12	DN976804	Mitogen PL-B [Phytolacca americana] lectin-B - Virginian pokeweed chitinase (EC 3.2.1.14) - rice	1.2532	0.0075065	0.295166	1.90617e-07
	SV6_46C04	DN982289	Sn-2 protein wound-stimulated protein [Capsicum annuum]	0.975338	0.82242	0.10167	0.000594386
	SV6_30G01	DN980895	Subtilisin-like serine protease putative [Arabidopsis	1.03105	0.702169	0.3591	0.000175138
	SV5_60C10	DN979340	Pistil-specific protein sts15 - potato	1.071	0.643142	9.15149	0.000327854
	SV6_03G10	DN982909	Protein sts14 precursor	1.14919	0.547577	7.7042	0.00252874
	SV6_37E11		Sn-2 [Capsicum annuum] major latex-like protein [Prunus persica]	1.03485	0.443712	0.0840044	6.15658e-06
	SV6_16H01		Sn-2 protein - pepper	1.0358	0.36471	0.132728	4.15238e-08
	SV5_03B05	DN977216	Cysteine proteinase inhibitor Scb - common sunflower	1.00047	0.998308	7.70827	0.000265331
	SV5_05B07	DN979417	Harpin inducing protein [Nicotiana tabacum]	1.0377	0.597334	3.66865	2.54212e-05
	SV6_21A09	DN979940	Brassinosteroid biosynthetic protein LKB [Pisum sativum] cell elongation protein diminuto [Pisum sativum]	0.787076	0.133723	0.190597	0.000401948
	SV6_06G04	DN983145	BURP domain-containing protein	1.11623	0.135054	0.207975	6.37064e-07
	SV6_28D08	DN980675	Metallocarboxypeptidase inhibitor [Solanum tuberosum]	0.894319	0.371284	0.124734	1.6577e-05
	SV6_41D04	DN981821	Metallocarboxypeptidase inhibitor [Solanum tuberosum] GM7 protein [Solanum brevidens]	0.942433	0.52256	0.122051	1.38654e-05
	SV6_45A07	DN982172	Ribonuclease I RNS1 [Zinnia elegans]	0.86017	0.00526309	1.86661	0.00276721
	SV6_14H02	DN983783	Metallocarboxypeptidase inhibitor [Solanum tuberosum]	0.904211	0.0937987	0.113883	1.27734e-05
	SV6_26H04	DN980525	Metallocarboxypeptidase inhibitor [Solanum tuberosum]	0.91881	0.0547329	0.116169	3.18416e-05
	SV6_14B02	DN983721	Metallocarboxypeptidase inhibitor [Solanum tuberosum]	0.918739	0.372471	0.125213	8.74212e-09
	SV6_29G01	DN980799	Metallocarboxypeptidase inhibitor [Solanum tuberosum]	0.981712	0.593727	0.166149	1.1866e-05
	SV5_45H07	DN977860	Metallocarboxypeptidase inhibitor [Solanum tuberosum]	0.929164	0.0571796	0.161289	3.94361e-05
	SV6_11B01	DN983506	Metallocarboxypeptidase inhibitor [Solanum tuberosum]	0.924968	0.163002	0.245292	1.61891e-06
	SV6_10G05	DN983476	Probable metallocarboxypeptidase inhibitor (clone GM7) - potato	0.953109	0.334362	0.104666	0.000330686
	SV6_07C09	DN983189	Probable metallocarboxypeptidase inhibitor (clone GM7) - potato	0.884287	0.0805897	0.148716	3.37258e-07
	SV6_17B11		Probable metallocarboxypeptidase inhibitor PFT3 - potato	0.884577	0.299251	0.130928	7.0365e-05
development and biogenesis
	SV5_47G04	DN978037	Alpha-tubulin [Nicotiana tabacum]	1.03347	0.586621	3.46027	0.00142189
	SV5_56D11	DN978969	Alpha-tubulin [Nicotiana tabacum]	0.964981	0.712972	3.91796	0.000762158
	SV6_34F08	DN981177	Tubulin alpha-6 chain (TUA6) [Arabidopsis thaliana]	0.938256	0.359729	3.91498	0.00100219
	SV6_30B03	DN980837	Arginine decarboxylase 1 [Datura stramonium]	0.72402	0.0465371	3.03082	7.18408e-06
	SV5_34G02	DN976698	Argonaute (AGO1)	1.03701	0.638554	0.165676	5.61458e-11
	SV6_28B07	DN980650	Argonaute (AGO1)-like protein [Arabidopsis thaliana]	1.00423	0.961322	0.307109	0.000198949
	SV6_28A10	DN980641	Argonaute (AGO1)-like protein [Arabidopsis thaliana]	1.047	0.634434	0.372573	0.000565294
	SV6_45F01	DN982226	Argonaute (AGO1)-like protein [Arabidopsis thaliana]	1.00189	0.987708	0.430285	0.000348217
	SV5_58C11	DN979149	Argonaute (AGO1)-like protein [Arabidopsis thaliana] zwille	0.917385	0.287964	0.225881	0.000487766
	SV6_30D07	DN980865	Fibrillarin 2 (AtFib2) [Arabidopsis thaliana]	0.945801	0.614714	0.294114	0.000250279
	SV6_05C05	DN983031	RNA binding protein-like - Arabidopsis thaliana	0.997003	0.9498	0.370607	0.000859771
	SV6_47G06	DN982435	Proline-rich protein [Capsicum annuum]	0.935795	0.361162	3.83149	0.000134331
	SV5_03E07	DN977254	Proline-rich protein [Capsicum annuum]	1.00572	0.87897	4.62326	3.87918e-07
	SV6_10H04	DN983486	Pescadillo - like protein [Arabidopsis thaliana]	1.14414	0.00757711	0.500554	0.000156199
	SV6_41F05	DN981846	Extensin-like protein [Solanum tuberosum]	0.874571	0.193985	0.244342	0.000939643
	SV6_22F01	DN980095	Extensin-like protein [Solanum tuberosum]	0.859332	0.272788	0.333173	0.000607588
	SV6_07F11	DN983221	ANTHER SPECIFIC LAT52 PROTEIN PRECURSOR [Lycopersicon esculentum]	0.894512	0.146956	4.10614	0.000242015
Energy
	SV6_05G05	DN983068	Photosystem I psaH precursor	1.19217	0.16918	2.89211	4.40101e-05
	SV6_06H05	DN983157	Photosystem I psaH precursor - wood tobacco	1.18744	0.122066	2.75402	8.20347e-09
	SV6_22F11	DN980107	Photosystem I reaction center II [Lycopersicon esculentum]	0.87309	0.23291	3.90277	0.00038842
	SV6_38E07	DN981548	Photosystem I subunit II protein precursor [Lycopersicon esculentum] PSI ferredoxin-binding protein II [Odontella sinensis]	0.974882	0.848475	2.73797	0.00249217
	SV6_25D08	DN980385	Photosystem I subunit XI precursor [Arabidopsis	1.03149	0.791374	2.93696	0.000710239
	SV6_30F03	DN980885	Photosystem II oxygen-evolving complex protein 3 precursor - spinach	0.961879	0.72919	2.39779	1.38121e-05
	SV6_27G03	DN980610	Photosystem II reaction center W protein [Spinacia oleracea]	1.0707	0.315787	2.20761	0.000484916
	SV5_36H02	DN976902	Rubisco activase [Lycopersicon pennellii]	0.852329	0.280999	2.26341	7.27335e-05
	SV6_35F08	DN981273	RuBisCO small subunit 3 chloroplast precursor [Solanum tuberosum]	0.940663	0.360134	3.32783	0.00171405
	SV6_42D01		CYTOCHROME C Selenoprotein T	0.814531	0.138635	2.31843	0.00043461
	SV6_47A04	DN982361	Thioredoxin-like protein CDSP32 (Chloroplast Drought-induced Stress Protein of 32kDa) [Solanum tuberosum]	0.888883	0.315526	4.07697	7.64099e-07
	SV5_49D06	DN978195	23 kDa oxygen evolving protein of photosystem II [Solanum tuberosum]	0.983673	0.736108	2.01495	6.8149e-09
	SV6_30G08	DN980902	Chlorophyll a	0.957001	0.636532	1.97437	0.0021637
	SV6_19E04	DN984164	Ferredoxin I [Solanum tuberosum]	1.11281	0.342061	3.02109	0.00208678
	SV6_40B08	DN981705	Ferredoxin--NADP reductase leaf isozyme chloroplast precursor	1.04198	0.121641	3.03803	0.000155181
	SV5_45E12	DN977829	UDP-glucose dehydrogenase [Arabidopsis thaliana]	0.786573	0.0421954	1.57926	0.00459912
	SV6_20D01	DN979868	Putative peroxidase [Arabidopsis thaliana]	1.00313	0.97766	0.411238	0.00251623
Metabolism
	SV5_54B12	DN978754	Beta-mannosidase [Lycopersicon esculentum]	0.900024	0.464697	0.18949	0.000400787
	SV6_10A12	DN983423	Beta-mannosidase enzyme [Lycopersicon esculentum]	1.08881	0.44161	0.370772	1.65694e-05
	SV5_10A09	DN979738	Endoxyloglucan transferase [Daucus carota]	0.772455	0.187669	3.43814	0.00242685
	SV5_05D07	DN979436	Enoyl-CoA hydratase	1.0134	0.84094	2.4262	6.44743e-05
	SV6_42B05		Mannan endo-14-beta-mannosidase [Arabidopsis thaliana]	0.965021	0.742838	10.4628	0.00150763
	SV5_60C08	DN979338	Obtusifoliol 14-demethylase [Arabidopsis thaliana]	0.950745	0.463823	0.19888	0.000271599
	SV6_16C04		Omega-3 fatty acid desaturase [Nicotiana tabacum]	0.921704	0.473194	4.87255	0.000478283
	SV6_23G07	DN980221	Phenylalanine ammonia-lyase [Lycopersicon esculentum]	0.974277	0.682658	0.338952	0.000244699
	SV5_41H10	DN977476	Propolyphenol oxidase [Solanum tuberosum]	1.06599	0.340889	0.136734	0.000222954
	SV6_20B01	DN979844	Putative CER1 [Oryza sativa]	1.07425	0.193421	3.60519	0.00109675
	SV6_49E04	DN982601	Putative glycogenin protein [Arabidopsis thaliana]	1.15556	0.207317	3.25555	0.00117097
	SV6_35D04	DN981245	Putative purple acid phosphatase [Arabidopsis thaliana]	0.982142	0.877948	2.15207	5.02129e-06
	SV6_22B10	DN980054	Putative serine carboxypeptidase [Pisum sativum]	0.908002	0.53935	0.248469	0.000171443
	SV6_09F09	DN983389	S-adenosylmethionine decarboxylase [Arabidopsis thaliana]	0.965498	0.574455	3.55717	0.0012456
	SV6_40G03	DN981760	S-adenosylmethionine decarboxylase [Arabidopsis thaliana]	0.921545	0.415602	4.62206	0.000385661
	SV5_58B01	DN979127	S-adenosylmethionine decarboxylase [Arabidopsis thaliana]	1.11108	0.321656	3.83889	0.000119713
	SV6_11E03	DN983541	S-adenosylmethionine decarboxylase [Arabidopsis thaliana]	0.973179	0.77696	3.95761	6.5904e-05
	SV6_31C12	DN980954	Starch phosphorylase (AA 1-966) [Solanum tuberosum]	0.951004	0.668304	0.339775	1.857e-07
	SV5_49E05	DN978206	Starch phosphorylase (AA 1-966) [Solanum tuberosum]	1.01786	0.712226	0.490754	3.19884e-05
	SV5_39E10	DN977164	Triosephosphate isomerase chloroplast isozyme [Spinacia oleracea]	0.960527	0.504578	1.94218	3.62778e-05
	SV5_06D07	DN979517	AMP-binding protein [Arabidopsis thaliana] medium-chain acyl-CoA synthetase [Aeropyrum pernix]	1.01418	0.943823	5.11836	0.000526082
	SV5_60G11	DN979389	Ascorbate free radical reductase [Lycopersicon esculentum]	0.955564	0.343593	1.92728	0.000161506
	SV6_06H08	DN983160	Catalase 2 [Lycopersicon esculentum]	0.971916	0.816656	2.31724	2.19268e-05
	SV6_21G03	DN980009	GDP-mannose pyrophosphorylase [Solanum tuberosum]	1.00979	0.896274	2.80201	6.94377e-06
	SV6_26B08	DN980457	GDP-mannose pyrophosphorylase [Solanum tuberosum]	0.996573	0.951547	3.1215	0.0012936
	SV5_55H09	DN978919	Glutamine cyclotransferase precursor [Carica papaya]	0.938554	0.549784	2.38374	0.00166264
	SV6_47G10	DN982439	Glutathione-s-transferase putative [Arabidopsis	1.03117	0.73368	2.76009	0.000515698
	SV6_41G02	DN981855	Myo-inositol 1-phosphate synthase [Nicotiana tabacum]	0.895416	0.404274	3.25218	0.00316117
	SV5_36E08	DN976872	Putative muconate cycloisomerase [Arabidopsis thaliana]	1.05236	0.292019	0.291627	0.000299952
	SV5_48H11	DN978152	Putative muconate cycloisomerase-like protein [Oryza sativa	1.02266	0.705275	0.286535	0.000803494
	SV5_41F10	DN977452	Putative beta-alanine-pyruvate aminotransferase [Arabidopsis thaliana]	1.00738	0.949501	0.378113	4.72319e-06
	SV6_10G10	DN983481	LYTB-like protein precursor [Adonis palaestina]	0.996469	0.913773	2.81262	0.000239869
	SV6_09C11	DN983356	LYTB-like protein precursor [Adonis palaestina]	0.984196	0.897734	3.3332	0.000547797
	SV6_34C02	DN981135	3-hydroxy-3-methylglutaryl CoA reductase [Lycopersicon esculentum]	1.14405	0.306334	0.230226	0.000902094
	SV6_42G03		2-oxoglutarate-dependent dioxygenase [Arabidopsis thaliana]	0.699611	0.00111973	0.144111	2.36348e-06
	SV6_23A09	DN980144	UDP-glucose glucosyltransferase [Solanum tuberosum]	1.0511	0.751417	0.245292	0.00113225
	SV5_48E11	DN978116	Cyclopropyl isomerase [Arabidopsis thaliana]	0.95311	0.671131	0.405625	5.98428e-05
	SV5_47H05	DN978050	Cytidine 5'-triphosphate synthase [Homo sapiens]	1.14629	0.215856	0.46679	0.000117577
	SV5_59A04	DN979214	Nonspecific lipid transfer protein [Pinus taeda]	1.00446	0.960268	0.368994	4.50586e-06
	SV6_11B05	DN983510	ACC synthase [Lycopersicon esculentum]	0.955612	0.806207	3.57984	0.000488059
	SV6_41E10	DN981839	Acetyl-CoA:benzylalcohol acetyltranferase [Clarkia concinna]	1.04796	0.498962	0.43591	0.0007786
	SV6_22E10	DN980092	Putative aminotransferase [Capsicum chinense]	1.08578	0.389835	0.0811657	0.000867478
	SV6_18F09	DN984109	Putative flavonol sulfotransferase [Arabidopsis thaliana]	1.04284	0.654411	0.334188	7.62879e-05
	SV6_10F05	DN983465	Xyloglucan endo-14-beta-D-glucanase (EC 3.2.1.-) - tomato	1.0054	0.965966	8.38143	0.00011864
	SV5_47E01	DN978010	Centromere protein [Arabidopsis thaliana]	1.11547	0.239347	0.54296	0.00257963
Nutrient reservoir
	SV5_55E07	DN978881	Glycine-rich protein Tfm5 auxin-induced protein AIR1 [imported] - Arabidopsis thaliana [Lycopersicon esculentum]	0.978153	0.874609	0.158681	0.000135671
Protein biosynthesis
	SV5_59A05	DN979215	40S ribosomal protein [Arabidopsis thaliana] ribosomal protein S10 [Oryza sativa (japonica cultivar-group)]	1.18447	0.123069	0.565163	4.22704e-06
	SV6_29A03	DN980729	40S ribosomal protein S20-like protein [Arabidopsis	1.01339	0.914673	0.440627	0.0010567
	SV6_31D11	DN980965	40S ribosomal protein S25 [Arabidopsis thaliana]	1.00866	0.94406	0.35495	0.000371833
	SV6_08A06	DN983245	40S ribosomal protein S25 [Arabidopsis thaliana]	0.927369	0.431821	0.339705	0.000754327
	SV6_35G07	DN981284	40S ribosomal protein S25 [Arabidopsis thaliana]	0.974038	0.814399	0.402841	0.000157849
	SV6_39F01	DN981650	40S ribosomal protein S25 [Arabidopsis thaliana]	0.977394	0.611005	0.430169	0.000466068
	SV6_14D04	DN983741	40S ribosomal protein S7 homolog putative [Arabidopsis thaliana]	1.0203	0.828424	0.413319	0.0017409
	SV5_35G08	DN976800	40S ribosomal protein S8	1.17874	0.00816102	0.531895	0.000590478
	SV6_18H02	DN984124	60S acidic ribosomal protein P3 [Arabidopsis thaliana]	0.98524	0.898433	0.434028	5.11446e-05
	SV6_17B12		60S ribosomal protein L24 [Prunus avium]	0.797522	0.228628	0.251175	0.000127764
	SV6_48D02	DN982491	60S ribosomal protein L5 [Arabidopsis thaliana]	0.949133	0.333261	0.389529	0.00165844
	SV5_48C12	DN978093	Cytoplasmic ribosomal protein L18 [Arabidopsis thaliana]	1.18694	0.0141314	0.433589	0.000192636
	SV6_45E02	DN982215	Elongation factor 1B alpha-subunit [Arabidopsis	0.977415	0.827736	0.449745	0.00205904
	SV5_55F02	DN978888	Elongation factor 1B alpha-subunit [Arabidopsis thaliana]	0.921007	0.391265	0.423615	0.000178487
	SV6_33C03	DN981040	Putative 40S ribosomal protein s14 [Arabidopsis	0.957984	0.558047	0.44882	0.000373941
	SV5_47A07	DN977968	Ribosomal protein L18a [Castanea sativa]	1.09407	0.0757097	0.455742	3.40528e-06
	SV5_58F01	DN979175	Ribosomal protein L32 [Arabidopsis thaliana]	1.1189	0.0339067	0.399915	0.000354977
	SV6_14B12	DN983729	Ribosomal protein L32 cytosolic - Arabidopsis thaliana	1.03817	0.597328	0.411826	0.000444567
	SV6_28B10	DN980653	Ribosomal protein L32 -like protein [Arabidopsis	1.12572	0.289579	0.391637	0.000351138
	SV6_28C12	DN980667	Ribosomal protein L32 -like protein [Arabidopsis	1.23096	0.16245	0.487065	5.0369e-05
	SV5_39F11	DN977177	Ribosomal protein L32 -like protein [Arabidopsis thaliana]	1.09479	0.325692	0.487872	0.000530923
	SV5_42A06	DN977484	Ribosomal protein S10 [Oryza sativa]	1.06994	0.410615	0.509234	8.55116e-05
	SV5_58C07	DN979145	Ribosomal protein S14 (clone MCH1) - maize	1.06876	0.224513	0.491876	6.07397e-06
	SV6_07A02	DN983165	Ribosomal protein S19 [Mya arenaria]	1.13901	0.0904759	0.479042	5.68593e-06
	SV6_21E11	DN979992	Ribosomal protein S19 [Solanum tuberosum]	1.10294	0.027966	0.345654	5.17415e-05
	SV6_47E05	DN982410	Ribosomal protein YL16 [Mesembryanthemum crystallinum]	0.99851	0.965051	0.376167	0.000361288
	SV5_53E12	DN978694	RING-H2 finger protein RHA3b [Arabidopsis thaliana]	1.04276	0.865241	5.67154	0.000937892
	SV6_39E03	DN981640	S6 ribosomal protein [Asparagus officinalis]	1.00455	0.956451	0.495825	4.07255e-06
	SV5_40E01	DN977335	Acidic ribosomal protein P0 [Glycine max]	0.969016	0.669	0.422423	3.9588e-05
Signal transduction
	SV6_24F07	DN980310	5-methylthioribose kinase [Klebsiella pneumoniae]	0.927981	0.10977	2.07771	1.76509e-05
	SV5_52A08	DN978546	5-methylthioribose kinase [Klebsiella pneumoniae]	0.836341	0.14072	2.25061	1.09922e-05
	SV6_40H07	DN981776	IRE homolog protein kinase-like protein [Arabidopsis thaliana] transcription factor IRE [Arabidopsis thaliana]	0.912529	0.459284	3.15468	2.47683e-05
	SV6_32E08		Putative receptor-like protein kinase [Oryza sativa]	1.04328	0.629166	2.68135	0.00110002
	SV6_23E05	DN980191	Receptor-like protein kinase [Arabidopsis thaliana]	1.08655	0.455666	2.9098	2.51412e-08
	SV6_15F12	DN983853	Serine-threonine protein kinase [Candida albicans]	0.868698	0.417219	3.776	0.00399876
	SV6_34F09	DN981178	Calmodulin calcium-binding protein [Olea europaea]	0.849197	0.0971577	0.286794	5.07422e-05
Transcriptional regulation
	SV6_44H08	DN982161	CCR4-NOT transcription complex	0.881681	0.34385	0.291922	0.00130157
	SV5_03F06	DN977263	Zinc finger protein 216 [Homo sapiens] protein associated with PRK1 [Homo sapiens]	1.08808	0.469472	2.38293	7.80087e-05
	SV5_55B08	DN978846	RNA helicase [Vigna radiata]	0.892406	0.140213	0.379188	0.000710412
	SV6_44B03	DN982084	AP2 domain-containing transcription factor [Nicotiana tabacum] ethylene responsive element binding protein [Fagus sylvatica] cadmium-induced protein - Arabidopsis thaliana	0.891257	0.119158	0.219255	5.95333e-06
	SV6_31G03	DN980993	Floral binding protein number 7 [Petunia x hybrida] (agamous-like)	0.975879	0.890703	0.226123	0.00164968
	SV5_35C12	DN976756	Tuber-specific and sucrose-responsive element binding factor [Solanum tuberosum] R2R3-MYB transcription factor [Arabidopsis thaliana]	0.993476	0.932639	0.369088	0.00160128
	SV5_11G06	DN976625	Phytochrome-associated protein PAP2 [Arabidopsis thaliana] IAA9 protein [Nicotiana tabacum]	1.06994	0.416471	0.454409	2.83424e-05
	SV6_30G02	DN980896	Homeobox protein (GLABRA2) [Arabidopsis thaliana]	0.95568	0.556319	0.452717	2.92614e-05
Transport
	SV6_30E05	DN980875	Acyl carrier protein [Capsicum chinense]	1.04097	0.517647	3.28217	7.11432e-06
	SV6_23E04	DN980190	Acyl carrier protein [Capsicum chinense]	1.00176	0.974279	3.84185	0.000559734
	SV6_46B10	DN982283	BURP domain-containing protein [Bruguiera gymnorrhiza]	0.952546	0.53557	0.152272	4.3044e-05
	SV6_26H08	DN980529	Cytochrome P450 51 (CYPL1) (P450-L1A1) (Obtusifoliol 14-alpha demethylase) [Sorghum bicolor]	1.05704	0.374361	0.27239	0.000233897
	SV6_48H08	DN982545	Nitrate transporter NRT1-2 [Glycine max]	0.871561	0.0968557	0.15251	0.000787014
	SV6_31C10	DN980952	Nitrate transporter NRT1-5 [Glycine max]	1.10765	0.501731	7.61143	0.000857479
	SV6_08H07	DN983322	Obtusifoliol 14-alpha-demethylase CYP51 [Sorghum bicolor]	1.03814	0.56718	0.300345	4.68035e-05
	SV6_37C09		Purine permease from Arabidopsis	0.881957	0.011887	0.116574	8.12699e-05
	SV6_15G03	DN983855	Glucose-6-phosphate 1-dehydrogenase [Solanum tuberosum]	0.792718	0.144092	2.13627	0.00103853
	SV6_30B09	DN980843	Ferritin [Glycine max]	0.839551	0.35409	4.10306	0.00224751
	SV6_29A05	DN980731	14-benzoquinone reductase-like Trp repressor binding protein-like [Arabidopsis thaliana]	0.955859	0.523613	0.234162	1.01997e-05
	SV6_11C05	DN983520	14-benzoquinone reductase-like Trp repressor binding protein-like [Arabidopsis thaliana]	0.917565	0.551352	0.24801	0.000886399
Unclassified, no hit and unknown protein
	SV6_32A10		No hit	1.06295	0.734676	0.285959	0.00336054
	SV6_17C11		No hit	0.910763	0.450517	0.346014	0.000602111
	SV6_21C04	DN979961	No hit	0.983933	0.802089	9.49989	0.000243871
	SV6_20C01	DN979856	No hit	0.95837	0.373444	2.6233	1.58462e-05
	SV6_30D02	DN980860	No hit	0.949448	0.708356	3.09217	0.00265392
	SV6_03A03		No hit	1.04791	0.23096	0.381611	0.000734923
	SV6_22F08	DN980103	No hit	0.973156	0.755353	0.338093	1.15233e-06
	SV6_27A10	DN980544	Putative membrane protein [Arabidopsis thaliana]	0.90555	0.301626	3.2088	0.000832947
	SV6_29B12	DN980750	Unknown protein [Arabidopsis thaliana]	1.04288	0.465945	2.54562	0.000385808
	SV5_60B12	DN979330	Glycine-rich protein Tfm5 - tomato	1.08081	0.280974	0.198497	0.000233087
	SV5_36G04	DN976892	Similar to Oryza australiensis retrotransposon RIRE1 (D85597) [Oryza sativa]	1.00783	0.884375	0.277743	5.77584e-06
	SV6_44E09	DN982126	Expressed protein [Arabidopsis thaliana]	0.932469	0.41204	0.121911	0.000279443
	SV6_46E07	DN982316	Expressed protein [Arabidopsis thaliana]	1.23611	0.141598	0.32513	0.000589826
	SV5_42E09	DN977537	Putative protein [Arabidopsis thaliana]	0.979032	0.817447	0.204647	0.00010957
	SV6_26H03	DN980524	Putative protein [Arabidopsis thaliana]	0.974239	0.715592	0.230139	4.04329e-05
	SV5_55G06	DN978904	Putative protein [Arabidopsis thaliana]	1.09162	0.0562643	0.420391	0.000170156
	SV6_40D11	DN981732	Putative protein [Arabidopsis thaliana]	0.943178	0.494578	0.379761	9.3651e-05
	SV5_02H04	DN976614	Putative protein [Arabidopsis thaliana]	1.11906	0.283918	4.13367	0.000958749
	SV6_43A03	DN981976	Putative protein [Arabidopsis thaliana]	1.10929	0.372336	2.57115	4.3912e-07
	SV6_22G10	DN980119	Putative protein [Arabidopsis thaliana]	1.05763	0.535164	2.79466	0.000525389
	SV6_26H11	DN980532	Putative protein [Arabidopsis thaliana]	1.00262	0.972142	2.65228	0.000171298
	SV6_05G08	DN983071	Unknown protein [Arabidopsis	1.04718	0.640242	5.31272	1.77776e-05
	SV6_48H07	DN982544	Unknown protein [Arabidopsis thaliana]	0.864129	0.0906701	0.205725	0.000185952
	SV6_38C03	DN981520	Unknown protein [Arabidopsis thaliana]	1.02343	0.665587	0.462717	3.6724e-05
	SV6_04B05	DN982936	Unknown protein [Arabidopsis thaliana]	0.963791	0.675837	2.32717	0.000132252
	SV6_05G04	DN983067	Unknown protein [Arabidopsis thaliana]	0.923258	0.50119	3.96107	6.00121e-06
	SV6_06D07	DN983117	Unknown protein [Arabidopsis thaliana]	1.14079	0.0706453	0.4599	0.000383163
	SV6_04F10	DN982982	Unknown protein [Arabidopsis thaliana]	0.832281	0.164053	1.91778	0.000607309
	SV6_28C04	DN980659	Unknown protein [Arabidopsis thaliana]	1.00758	0.88958	2.58664	0.000247571
	SV6_29F03	DN980789	HYPOTHETICAL PROTEIN [Homo sapiens]	1.00101	0.988664	0.491821	0.000819129
	SV5_59D03	DN979249	Serine-rich protein [Arabidopsis thaliana]	0.97075	0.800729	2.58067	0.00107944
	SV6_14G04	DN983773	No hit	1.02616	0.687282	4.45575	1.80508e-06
	SV6_41C02	DN981807	Hypersensitive-induced response protein [Zea mays]	1.00717	0.912214	2.04561	0.000163277
	SV6_24A01	DN980241	Hypothetical protein - castor bean	0.965669	0.782131	15.8781	0.000604747
	SV6_14E05	DN983752	Hypothetical protein - castor bean mais aussi d'autres especes dont arabidopsis	1.03334	0.473872	9.12649	0.000246051
	SV5_34G03	DN976699	Hypothetical protein - common tobacco	0.647778	9.60639e-08	0.300941	6.50761e-06
	SV6_16A11		Hypothetical protein F26K9.10 - Arabidopsis thaliana	0.875738	0.418972	3.06657	0.000123888
	SV6_02G03	DN982821	Correspond to a region of the predicted gene.~Similar to Arabidopsis thaliana chromosome 1 BAC T31J12	1.09246	0.0188456	2.89176	8.3544e-08
	SV6_44F05	DN982134	Hypothetical protein [Arabidopsis thaliana]	1.08272	0.329765	2.31917	2.53006e-08
	SV6_32H07		Hypothetical protein [Arabidopsis thaliana]	0.869194	0.40057	4.86084	0.00170054
	SV5_59B07	DN979229	No hit	1.04669	0.694233	0.302326	0.00176874
	SV5_08H12	DN979670	No hit	1.08365	0.65369	3.72663	0.00109421
	SV6_23C08	DN980169	No hit	1.01307	0.922936	0.324629	0.00149807
	SV6_09C07	DN983353	No hit	0.840241	0.0527209	2.19499	0.000301553
	SV6_47G03	DN982432	Expressed protein [Arabidopsis thaliana]	0.939361	0.647749	0.294422	0.000394536
	SV6_26C12	DN980473	Expressed protein [Arabidopsis thaliana]	1.08622	0.599965	0.384279	1.00116e-05
	SV6_44G02	DN982143	Expressed protein [Arabidopsis thaliana]	0.867846	0.0220056	2.25273	0.00131248
