# Supplementary material for: Transcription profiling of fertilization and early seed development events in a solanaceous species using a 7.7 K cDNA microarray from Solanum chacoense ovules
Source: BMC Plant Biol. 2010 Aug 12;10:174. doi: 10.1186/1471-2229-10-174 (PMC3095305; doi:10.1186/1471-2229-10-174)
Supplement: Additional file 4 — Differential expression of genes during embryo development showing a greater than ±10-fold change. Using Anova testing, along with a Benjamini and Hochberg multiple testing correction algorithm, 135 transcripts showed a statistically significant change in abundance (p value ≤ 0.01) and ±10-fold variation in expression in at least one time point during embryo development compared to the unfertilized ovule control. [file 1471-2229-10-174-S4.XLS]

## Sheet: Down regulated gene
	Down regulated ( 0 to 0,1 fold) genes during embryo development
					Control	2 DAP		4 DAP		6 DAP		8 DAP		10 DAP		12 DAP		14 DAP		16 DAP		18 DAP		20 DAP		22 DAP
	Internal data base identifier	Genbank	Functional groups	Description	Normalized data	Normalized data	t-test P-value	Normalized data	t-test P-value	Normalized data	t-test P-value	Normalized data	t-test P-value	Normalized data	t-test P-value	Normalized data	t-test P-value	Normalized data	t-test P-value	Normalized data	t-test P-value	Normalized data	t-test P-value	Normalized data	t-test P-value	Normalized data	t-test P-value
Fold
50-100	SV6_04F08	DN982980	Defense and stress response	Metallocarboxypeptidase inhibitor	0.879673	0.514994	0.0185124	0.574386	0.00862483	0.509212	0.0750668	0.0173789	6.03194e-05	0.0240865	6.63697e-07	0.0888249	0.00323459	0.039931	5.63518e-08	0.0160701	3.51096e-09	0.279334	0.00636131	0.38128	0.0286039	0.263937	0.0418789
	SV6_14H02	DN983783	Defense and stress response	Metallocarboxypeptidase inhibitor	0.904211	0.375486	0.014227	0.632962	0.0494293	0.491994	0.0855799	0.0210372	2.13016e-05	0.0313595	0.000681696	0.0867512	0.00273147	0.0500047	9.95631e-05	0.0175754	5.28697e-05	0.351865	0.0113749	0.373245	0.0515129	0.26542	0.0109937
	SV6_48H09	DN982546	Defense and stress response	Metallocarboxypeptidase inhibitor	0.892201	0.453197	0.02492	0.605468	0.0219159	0.507212	0.0846571	0.0164044	6.07685e-07	0.0255873	3.97471e-06	0.0843127	0.00256372	0.0409356	1.67358e-08	0.0186904	7.11038e-05	0.314824	0.00599261	0.425623	0.0637607	0.263376	0.038911
	SV6_10G05	DN983476	Defense and stress response	Probable metallocarboxypeptidase inhibitor	0.953109	0.507087	0.0449287	0.647354	0.0264749	0.430833	0.0327052	0.0141828	2.65166e-05	0.0233009	4.12767e-05	0.0631873	0.00522154	0.0324625	0.000228652	0.0194382	0.000301159	0.330258	0.00620164	0.364002	0.0114651	0.267946	0.0560604
	SV5_57E03	DN979069	RNA replication	RNA replication protein	0.924929	0.887823	0.295031	0.333541	1.21207e-07	0.211097	8.81087e-07	0.0161846	0.000963508	0.0227813	0.00485739	0.030286	0.005041	0.0314152	0.00384875	0.0322259	0.000673106	0.0732276	0.0344517	0.0652589	0.0238793	0.0544936	4.21226e-05
	SV6_02D10	DN982799	RNA replication	Putative replicase component	0.937421	0.617327	0.037945	0.174582	0.00570853	0.0709552	0.000625981	0.016753	7.46183e-05	0.0179611	2.74658e-05	0.02977	0.00121091	0.0205053	0.00019222	0.0177388	0.000948495	0.0445897	9.22904e-05	0.0543819	0.00154373	0.0704457	0.00230247
20-50	SV6_33A08	DN981021	Binding	Coat protein	0.938685	0.94167	0.679469	1.71991	0.0364508	1.4032	0.0588888	0.0354595	6.99973e-06	0.0309531	9.65462e-06	0.0348018	0.00039076	0.0244827	5.11356e-06	0.0206291	0.000134679	0.128497	0.00342423	0.260748	0.00448401	0.224866	0.00495889
	SV6_32G05		Binding	ATMT-K, MT2A (METALLOTHIONEIN 2A)	0.952166	0.599696	0.0236034	0.0647155	0.000355403	0.136284	0.0490443	0.0350592	2.5381e-05	0.0587273	0.000209423	0.0916059	9.58339e-07	0.11831	4.38784e-06	0.14488	7.21533e-06	0.556724	0.0120696	1.0189	0.699587	0.732695	0.234733
	SV6_41C03	DN981808	Binding	ATMT-K, MT2A (METALLOTHIONEIN 2A)	0.977015	0.436444	0.000448136	0.0589812	0.000118428	0.0645413	3.14785e-05	0.0355678	5.77593e-05	0.0611429	0.000242433	0.0922922	7.52508e-07	0.115066	0.000227953	0.145662	2.74554e-05	0.368525	0.00865635	0.596491	0.00296072	0.602368	0.0243427
	SV6_30H06	DN980912	Cell fate	Tumor-related protein	1.15404	0.207654	0.00290501	0.216149	8.77302e-05	1.321	0.299883	1.88998	0.00621521	1.87846	0.0148752	0.808398	0.150719	0.465528	0.0211375	0.21119	0.00132445	0.0910419	0.00648151	0.0778124	9.01486e-06	0.0496511	2.65225e-06
	SV5_52G10	DN978620	Cell fate	Tumor-related protein	0.937484	0.63557	0.128396	0.233938	0.00163504	0.422312	0.0521664	0.461076	0.0601263	0.403274	0.00280411	0.197489	0.000411194	0.135517	3.1473e-05	0.0927972	1.26057e-05	0.0770619	0.0147059	0.0524568	0.00535357	0.0338318	1.86633e-07
	SV6_41D04	DN981821	Defense and stress response	Metallocarboxypeptidase inhibitor	0.942433	0.331405	0.00103783	0.524379	0.00115749	0.415596	0.0278027	0.0366641	0.00116734	0.0414971	0.000155529	0.103458	0.000390841	0.0546537	2.67746e-06	0.0218575	6.57571e-06	0.206422	0.00415309	0.38051	0.0518754	0.256426	0.0230929
	SV6_43D07	DN982016	Defense and stress response	Metallocarboxypeptidase inhibitor	0.863576	0.274477	0.0231428	0.51493	1.88619e-05	0.489223	0.150459	0.0585184	0.00575851	0.0615976	2.18967e-05	0.156169	0.00115129	0.119319	0.000167879	0.0224192	3.03776e-09	0.191904	0.0364606	0.375238	0.0755046	0.365838	0.0599868
	SV6_07C09	DN983189	Defense and stress response	Probable metallocarboxypeptidase inhibitor	0.884287	0.520954	0.0657561	0.633792	0.0172118	0.568584	0.0647395	0.0211035	2.75065e-06	0.035428	0.000780545	0.10646	0.00461687	0.061128	1.22154e-05	0.0230053	8.04592e-07	0.378415	0.00945907	0.439804	0.0257119	0.31581	0.0434173
	SV6_26H04	DN980525	Defense and stress response	Metallocarboxypeptidase inhibitor	0.91881	0.396703	0.000691058	0.613442	0.02829	0.503697	0.0769433	0.0283956	0.000202415	0.0412325	0.00036669	0.118249	0.00208042	0.0477326	0.000129836	0.0262637	9.53518e-08	0.311458	0.0038982	0.335775	0.0124505	0.254346	0.0384339
	SV6_37E11		Defense and stress response	MLP31 | Bet v I allergen family protein	1.03485	0.368833	0.0254267	0.577137	0.0171098	0.0524926	3.99933e-08	0.0244694	0.000216096	0.0432859	0.00455725	0.0714108	0.00223859	0.0616288	9.77346e-05	0.0268183	0.000148672	0.119907	0.0132943	0.12508	0.0132888	0.0855095	0.00189821
	SV6_14B02	DN983721	Defense and stress response	Metallocarboxypeptidase inhibitor	0.918739	0.310905	0.00299426	0.572194	0.0148735	0.476589	0.0701849	0.0259771	5.36792e-05	0.0381322	0.000805443	0.108851	0.00299619	0.0571599	1.72359e-07	0.0284008	6.69217e-05	0.368895	0.0102922	0.373961	0.020031	0.291531	0.00558537
	SV6_17B11		Defense and stress response	Probable metallocarboxypeptidase inhibitor	0.884577	0.545122	0.0730723	0.543742	0.00472384	0.489772	0.0332116	0.0389678	2.68016e-08	0.0545123	4.07746e-05	0.152557	0.00179748	0.0887124	1.82608e-06	0.033606	4.40824e-05	0.200542	0.00370247	0.337331	0.0193763	0.257442	0.025856
	SV6_46C04	DN982289	Defense and stress response	Bet v I allergen family protein	0.975338	0.244734	0.000393022	0.504434	0.00205366	0.069426	0.00269428	0.0395558	5.11172e-07	0.0466828	4.29061e-05	0.0770215	6.78629e-05	0.0579533	0.0219349	0.0356241	0.000201709	0.0791982	0.00103595	0.102523	0.0038148	0.186404	0.00193409
	SV6_16H01		Defense and stress response	Sn-2 protein	1.0358	0.322188	0.00155212	0.575226	0.00298554	0.090969	7.97512e-07	0.039074	8.64702e-06	0.0652898	0.000175959	0.0825962	0.000417562	0.063849	0.000188894	0.0374291	5.01147e-06	0.157419	3.65997e-05	0.241701	0.00550451	0.215777	0.0329577
	SV5_45H07	DN977860	Defense and stress response	Metallocarboxypeptidase inhibitor	0.929164	0.364408	0.00788278	0.637276	0.025222	0.479023	0.0332531	0.0437672	4.79902e-06	0.0773288	0.00172104	0.130847	0.00523948	0.072319	3.57836e-05	0.041619	0.000166139	0.296876	0.00891513	0.415412	0.142641	0.284085	0.00783385
	SV6_28D08	DN980675	Defense and stress response	Metallocarboxypeptidase inhibitor precursor	0.894319	0.337283	0.0023832	0.478297	0.000216776	0.481518	0.0260373	0.0653414	6.95122e-05	0.0786257	0.000202331	0.323796	0.00249723	0.194001	0.00320105	0.0437157	3.09386e-05	0.21733	0.0095702	0.359322	0.0416191	0.338124	0.0347088
	SV6_29G01	DN980799	Defense and stress response	Metallocarboxypeptidase inhibitor	0.981712	0.537623	0.00907082	0.657244	0.0443554	0.500519	0.0748299	0.0338831	0.000284624	0.0574241	0.000532199	0.0920039	0.00217342	0.104498	0.0342317	0.0490037	0.0003481	0.4361	0.0270943	0.338068	0.000241058	0.311667	0.0169539
	SV6_11B01	DN983506	Defense and stress response	Metallocarboxypeptidase inhibitor	0.924968	0.368801	0.00793691	0.61369	0.0446388	0.508509	0.0371212	0.0489193	0.000346417	0.0807545	0.00146345	0.150297	0.00423494	0.0995096	1.62162e-05	0.0523244	5.64276e-07	0.569024	0.0256978	0.529328	0.276278	0.46447	0.0479089
	SV6_42G03		Metabolism	2-oxoglutarate-dependent dioxygenase	0.699611	1.01619	0.735258	3.06744	0.00174372	1.01867	0.923958	0.0797332	1.7074e-07	0.0791552	2.43965e-08	0.0636328	0.000952064	0.0754051	0.00051135	0.040782	1.38641e-05	0.270373	0.00285473	0.270045	0.000164157	0.269338	0.0190731
	SV6_44E09	DN982126	Transcriptional regulation	Transcription factor	0.932469	0.380973	0.00836317	0.575476	0.00184281	0.42557	0.00844644	0.0298349	5.28434e-05	0.051411	1.94257e-07	0.124104	0.00026396	0.100138	0.0019514	0.0422878	8.60622e-05	0.208793	0.000901526	0.280232	0.00058561	0.282667	0.0230721
10--20	SV6_26H03	DN980524	Binding	GTP binding / RNA binding	0.974239	0.418669	0.00297268	0.607361	0.0144663	0.496399	0.0292715	0.103549	0.000362021	0.136482	0.00061258	0.206813	0.00127883	0.153664	0.000314068	0.0825652	8.61523e-10	0.300429	0.00168709	0.454748	0.12086	0.286308	0.00844464
	SV6_43E12	DN982033	Binding	ATMT-K, MT2A | MT2A (METALLOTHIONEIN 2A)	0.92333	0.231942	0.000479104	0.0900162	0.0018612	0.0748145	0.00101242	0.0573442	6.22546e-05	0.0921584	5.89582e-05	0.306404	0.00497556	0.307525	0.00862746	0.152785	0.000139132	0.268248	0.00222829	0.602383	0.104039	0.733381	2.80904e-05
	SV6_48D11	DN982500	Cell fate	Tumor-related protein	1.07081	0.217286	0.0129613	0.212689	0.000127298	1.25328	0.375584	1.75503	0.0961828	1.79548	0.0304287	0.666384	0.0389548	0.432425	0.0238756	0.204435	0.0014173	0.0804127	0.00393521	0.0937788	0.00382626	0.0613282	2.65727e-06
	SV6_32B08		Cell fate	Tumor-related protein	1.19814	0.264211	0.0241147	0.225064	0.000270698	1.42319	0.155016	1.83677	0.0374943	2.04533	0.00173838	0.736416	0.063672	0.400773	0.0025501	0.207816	1.31084e-05	0.0859634	0.0105693	0.0753242	0.00546349	0.0591417	0.000514024
	SV6_30B06	DN980840	Cell fate	Tumor-related protein	1.15586	0.20437	0.000163036	0.215203	1.02472e-06	1.32142	0.143251	1.98141	0.0641261	1.97137	0.0182622	0.79452	0.161851	0.466187	0.0163444	0.21632	0.00154257	0.0960774	0.011868	0.0598293	0.00153238	0.0505601	1.11646e-05
	SV6_34E02	DN981159	Cell fate	Tumor-related protein	1.20213	0.345252	0.0226411	0.228272	2.25937e-05	1.0107	0.949471	1.80097	0.0130308	1.79186	0.00455254	0.785766	0.069558	0.594157	0.158805	0.223203	0.000129742	0.106708	8.04256e-05	0.0939966	0.000116006	0.102	0.000511424
	SV6_48A08	DN982461	Defense and stress response	Probable metallocarboxypeptidase inhibitor IIa precursor	1.04024	0.127014	0.000517975	0.355536	0.000286137	0.184088	0.0050984	0.0870081	0.000349264	0.12951	0.000975735	0.177598	0.00027024	0.128733	0.000118503	0.0588992	0.00089382	0.182105	6.68386e-05	0.208862	0.00323511	0.227353	0.00197231
	SV6_11A02	DN983495	Defense and stress response	Probable metallocarboxypeptidase inhibitor IIa precursor	1.02466	0.155169	0.00232168	0.370594	3.32422e-05	0.219752	0.00277202	0.111171	0.00194233	0.162447	0.00378469	0.155008	0.000111014	0.125755	0.00221652	0.0708797	0.000352264	0.205687	0.00211582	0.272052	0.00508163	0.333511	0.0067733
	SV6_37C09		Defense and stress response	ATPUP10 (Arabidopsis thaliana purine permease 10); purine transporter	0.881957	0.435392	0.00061017	0.189472	1.20725e-05	0.202559	1.06095e-08	0.132596	0.000964871	0.171396	0.00143255	0.171001	0.00206751	0.133857	0.000491142	0.0769029	0.000457623	0.427402	0.00365554	0.372535	0.00290959	0.413588	0.000728475
	SV5_07C07	DN979574	Defense and stress response	J20 (DNAJ-LIKE 20); heat shock protein binding	1.2179	0.194593	1.35238e-09	0.103022	0.000641797	0.086333	8.17621e-07	0.0924201	0.000350722	0.162456	0.00690431	0.267036	0.0011431	0.132551	0.103267	0.091935	2.66344e-05	0.350472	0.0160231	0.37062	0.00148811	0.346757	0.00103997
	SV5_46C01	DN977890	Defense and stress response	Metallothionein-like protein	1.11972	0.429643	0.00188555	0.103669	0.00248523	0.112738	0.000396297	0.0684241	1.29496e-09	0.137108	0.00159117	0.120776	0.000966974	0.103533	7.06023e-05	0.0924574	0.000107252	0.29085	0.0192945	0.451419	0.117628	0.317884	0.0155971
	SV6_17E05		Defense and stress response	Probable metallocarboxypeptidase inhibitor IIa precursor	0.993154	0.133411	0.000469218	0.358984	0.000530651	0.0801809	0.0360271	0.125456	0.000317499	0.186578	0.00488259	0.196721	9.66576e-06	0.182619	0.00186197	0.0970523	0.000945395	0.159411	0.00882198	0.156552	0.00327917	0.222456	0.00576796
	SV6_38G02	DN981567	Defense and stress response	Metallocarboxypeptidase inhibitor	1.00337	0.622084	0.0694827	0.618035	0.0263196	0.497649	0.0440955	0.0812482	0.0155876	0.100282	0.000103696	0.395302	0.00471836	0.123987	0.0974984	0.102862	0.00210216	0.889875	0.487735	1.02046	0.752586	0.654848	0.120253
	SV6_10C08	DN983438	Lipid metabolism	ATLTL1 (LI-TOLERANT LIPASE 1); carboxylic ester hydrolase	0.945197	0.918523	0.0869155	0.897064	0.249427	1.07325	0.798908	0.299701	2.76583e-05	0.317324	0.00853258	0.0684706	0.0964049	0.16564	0.151064	0.331397	0.0190495	0.676633	0.0336224	0.707257	0.0284137	0.694588	0.0772325
	SV5_01G03	DN976497	Lipid transport	Protease inhibitor/seed storage/lipid transfer protein (LTP) family protein	1.09202	0.594655	0.0201696	1.44011	0.0384832	0.747962	0.375519	0.0513236	3.59347e-08	0.0760001	0.000834269	0.102827	0.000402395	0.106827	0.000249745	0.111335	9.49303e-11	0.346112	0.0225635	0.264634	0.00269454	0.267617	0.00204014
	SV6_36C12	DN981337	Lipid transport	Protease inhibitor/seed storage/lipid transfer protein (LTP) family protein	1.07176	0.543073	2.64719e-05	1.29059	0.049749	0.642288	0.180212	0.0945664	0.00202516	0.149168	0.000323235	0.336172	0.0130385	0.438095	0.02569	0.232386	0.013802	0.694255	0.288156	0.486227	0.167999	0.647212	0.258363
	SV6_38E09	DN981550	Metabolism	AT-POX, ERD5 (EARLY RESPONSIVE TO DEHYDRATION 5, PROLINE OXIDASE); proline dehydrogenase	0.841764	0.429152	0.00105487	0.963209	0.859157	0.258903	0.00210869	0.1873	0.000148064	0.157526	0.00145166	0.127281	2.52158e-08	0.12329	0.00313416	0.0914172	0.000217514	0.212616	0.00532509	0.296397	0.0620541	0.33467	0.025138
	SV5_47F03	DN978024	Protein folding	ATJ2 (Arabidopsis thaliana DnaJ homologue 2)	0.886966	0.618162	0.00149497	0.184043	0.00380667	0.09617	0.0539533	0.160625	0.00322782	0.240949	0.0317082	0.242412	2.28858e-05	0.283141	0.00365034	0.529617	0.0953624	0.848496	0.355454	0.790333	0.109435	0.712599	0.0376647
	SV6_17C11		Unknown	Unknown protein	0.910763	0.2798	0.00104649	0.378491	0.000436574	0.299618	0.0146883	0.0766487	1.58398e-05	0.112956	0.00244898	0.242746	0.000493903	0.175527	2.59343e-05	0.0854773	1.02919e-05	0.355132	8.59792e-05	0.383508	0.000739801	0.417288	0.00068571
	SV6_32G06		Unknown	Unknown protein	0.905183	0.306216	0.00259175	0.102832	0.000323508	0.144909	0.00392606	0.0763082	1.16591e-06	0.0977058	8.37109e-05	0.220496	0.000405576	0.221719	0.00408427	0.151765	0.000285826	0.403884	0.0502254	0.68246	0.269537	0.732436	0.448356

## Sheet: Up regulated genes
	Up regulated (from 10 to 200 fold) genes during embryo development
					Control	2 DAP		4 DAP		6 DAP		8 DAP		10 DAP		12 DAP		14 DAP		16 DAP		18 DAP		20 DAP		22 DAP
	Internal data base identifier	Genbank	Functional groups	Description	Normalized data	Normalized data	t-test P-value	Normalized data	t-test P-value	Normalized data	t-test P-value	Normalized data	t-test P-value	Normalized data	t-test P-value	Normalized data	t-test P-value	Normalized data	t-test P-value	Normalized data	t-test P-value	Normalized data	t-test P-value	Normalized data	t-test P-value	Normalized data	t-test P-value
Fold
More than100	SV6_33F08	DN981081	Proteolysis	Aspartyl protease family protein	0.943715	1.07288	0.628427	2.28885	0.0109523	10.6567	0.00465537	46.7151	0.000953281	86.5735	0.00353851	75.2643	0.00155604	37.5836	0.00124992	158.585	0.00025603	33.8888	0.00594712	17.8747	0.001863	13.536	0.00114646
	SV6_48G11	DN982536	Proteolysis	Aspartyl protease family protein	0.979631	0.965899	0.615483	2.98996	0.00559612	21.2483	0.0025348	110.065	0.00060992	171.759	0.00375452	65.5473	0.000361108	79.2427	0.03599	136.607	1.42936e-05	47.7795	0.00237827	27.6403	0.000219251	31.0768	0.000848438
	SV5_55D05	DN978867	Proteolysis	Subtilase family protein	0.980316	2.3165	0.0202341	6.27921	0.000605709	24.8364	0.000391736	96.8651	0.000394444	137.252	0.000438326	108.731	0.000457223	66.8344	0.0023249	118.023	8.27172e-05	34.0674	0.00362842	20.1995	0.000393439	23.5325	0.0037511
	SV5_44D02	DN977711	Proteolysis	Aspartyl protease family protein	1.00359	1.01087	0.932632	2.83019	1.62415e-07	13.3027	0.00307102	50.1711	0.000815185	88.4966	0.00916133	95.2909	0.010079	39.5875	0.00688183	116.769	1.48505e-05	16.89	0.0229553	11.5907	0.00419789	12.14	0.00982766
	SV6_11D07	DN983534	Proteolysis	SCPL40 (serine carboxypeptidase-like 40)	0.975528	2.5856	0.0134731	1.79422	0.0541932	3.84131	0.00266255	21.1048	0.00031713	37.5983	1.95706e-06	54.2415	0.000612321	40.2177	0.00064528	109.921	0.000189709	23.671	0.00149481	13.3574	0.00112381	10.0786	0.000868056
	SV6_06B04	DN983097	Proteolysis	SCPL40 (serine carboxypeptidase-like 40)	1.15124	2.23886	0.0534893	1.6216	0.213776	4.14034	0.0144941	23.9417	0.00446249	33.6481	0.00264673	53.8965	0.00464299	38.7493	0.00199534	103.376	0.000333128	17.7885	0.013527	10.2432	0.00172905	6.85474	0.00856739
	SV5_35F02	DN976782	Proteolysis	DELTA-VPE (delta vacuolar processing enzyme)	0.879056	2.22552	0.00153456	10.3175	0.000881683	27.5103	0.0039269	68.2406	0.0038851	104.38	0.00195585	109.829	0.00533745	71.9052	0.000914631	102.175	0.000728959	23.231	0.0176936	15.633	0.000383838	33.094	0.0127947
	SV5_35E07	DN976775	Proteolysis	DELTA-VPE (delta vacuolar processing enzyme)	1.03086	1.34564	0.102792	5.14877	0.000397288	11.7061	0.00219498	80.1457	0.00111809	131.543	0.0064048	90.6624	0.00125131	66.3745	0.003293	79.8214	0.000128221	17.8855	0.024735	9.55892	0.00650062	25.0168	0.0166379
	SV5_46D07	DN977908	Proteolysis	Cysteine proteinase	0.939115	0.853674	0.496305	1.8452	0.0703947	4.44271	0.0385097	32.1865	0.00539904	74.4521	0.0119263	199.955	0.00753472	86.9137	0.00507496	74.3122	0.000222989	21.6164	0.0215887	12.1883	0.00105707	30.2428	0.0140139
	SV5_40D05	DN977327	Lipid transport	Lipid transfer protein precursor [Oryza sativa]	0.926483	2.18293	0.000647081	4.38586	0.00336592	14.7052	0.00784516	74.616	4.56553e-06	83.8805	0.00156706	51.3296	0.000655284	34.8176	0.000910761	118.831	0.000241695	23.3012	0.00941117	17.3217	0.00161478	22.6539	0.00203699
	SV5_35H09	DN976813	Carbohydrate metabolism	Glycosyl hydrolase family 10 protein	1.02393	2.06889	0.0409744	2.63924	0.0387568	13.6085	0.00548351	88.8092	0.000547377	77.1293	0.00337017	123.654	0.00415198	76.8315	0.00147897	64.3341	0.000652051	18.4084	0.0161208	16.423	5.41808e-05	26.9843	0.00674637
50-100	SV5_35C11	DN976755	Proteolysis	Aspartyl protease family protein	0.935052	1.09524	0.752068	2.00866	0.11984	8.16689	0.0501223	65.8949	0.00263151	75.2216	0.0025862	83.427	0.00312485	48.0275	0.00444288	99.5675	0.00205073	18.2339	0.0393023	9.7834	0.0155134	17.9769	0.014468
	SV5_35H08	DN976812	Proteolysis	Aspartyl protease family protein	1.10909	1.06589	0.840821	2.24395	0.0359291	8.33263	0.0144874	62.8525	0.00417304	59.0969	0.00215437	78.6126	0.003239	53.8198	0.00182997	90.3256	0.000951797	25.2311	0.0167696	19.92	0.000105788	19.9814	0.00652283
	SV6_45C05	DN982194	Proteolysis	ARA12; subtilase	1.03255	1.52235	0.20999	4.92387	0.000670466	15.4496	3.76672e-07	27.5518	3.57797e-05	44.8483	0.000229967	68.3693	0.00980871	29.0965	0.000725642	80.5459	0.000184653	24.9224	0.000331874	15.8566	0.000335626	13.2045	0.00117877
	SV6_30A09	DN980831	Proteolysis	SCPL28 (serine carboxypeptidase-like 28)	0.992013	2.09676	0.000452473	1.86666	0.0177737	3.83411	0.000503402	13.0182	0.00498414	27.2657	0.000330805	37.8763	0.000180384	34.8452	0.00270581	77.1159	8.75103e-05	15.7008	0.00451309	9.14391	0.00226308	5.85094	0.00141974
	SV5_55F11	DN978897	Proteolysis	Aspartyl protease family protein	0.900416	1.35678	0.0182823	1.9644	0.000272949	7.70212	0.000566773	30.4375	0.000184959	29.8447	0.000199839	59.1315	0.0129542	23.3135	0.00138345	75.9872	0.000188633	22.6227	0.00860607	14.3968	0.00186612	15.2456	0.00313887
	SV5_39D11	DN977153	Proteolysis	ARA12; subtilase	1.06839	2.17276	0.0409582	5.20291	0.00873619	12.0833	0.0335	54.254	0.00258931	67.8846	0.003955	69.2588	0.00345188	60.0492	0.00320544	60.5307	0.00110389	19.7241	0.020154	11.1366	0.00176194	13.1595	0.00620553
	SV6_50B11	DN982668	Proteolysis	ARA12; subtilase	1.01533	1.92446	0.0102277	6.03461	0.000904534	17.6792	0.000555113	49.7378	0.000642127	73.3894	0.000252849	54.2833	0.00108245	54.8721	0.00117422	57.2602	0.000145072	0.929306	0.447241	0.999592	0.995239	3.61447	0.202638
	SV6_27F01	DN980596	Proteolysis	SCPL28 (serine carboxypeptidase-like 28)	0.848618	1.82009	0.00886868	1.59245	0.101928	2.45146	0.0181149	10.011	0.00256993	13.1599	0.00209333	30.8643	0.0032684	20.1242	0.00275457	50.6808	0.0017899	8.28463	0.0258246	3.49292	0.024565	1.92883	0.118065
	SV6_25E02	DN980391	Lipid transport	Lipid transfer protein precursor [Oryza sativa]	0.978302	1.53125	0.00173014	3.89446	0.000113871	8.95431	0.000280676	48.0954	1.93932e-08	48.1517	0.000920562	59.7295	0.00228235	29.749	0.0013279	69.9669	0.000157964	19.406	0.011154	16.0715	0.000349053	15.461	0.00333539
	SV5_35G03	DN976795	Lipid transport	Plant lipid transfer protein	0.993962	1.93081	0.0018114	4.73965	0.000538178	11.6828	0.000421129	33.7159	0.000479032	48.1647	0.00441207	58.5029	0.0033521	37.9883	0.00451655	55.4785	4.03904e-05	13.7883	0.0293291	11.2436	0.00795637	8.46254	0.0197516
	SV6_49G07	DN982628	Lipid transport	Nonspecific lipid-transfer protein precursor (LTP)	1.10705	2.3309	0.0060785	5.1231	0.00836298	11.2051	0.00517177	45.1694	0.000401058	53.68	0.0011285	54.1484	0.00527335	32.0938	0.00413662	36.6873	0.000128868	12.4983	0.0225543	8.7965	0.00561214	11.293	0.0112088
	SV6_05B07	DN983020	Lipid transport	Nonspecific lipid-transfer protein precursor (LTP)	0.826233	2.56677	7.93243e-06	5.49049	7.87452e-05	12.9824	0.00148443	41.0534	2.24879e-05	52.975	0.000265351	62.3224	0.000970207	43.5355	0.00134156	33.6421	3.47583e-05	13.1745	0.00624994	12.0966	0.00236943	16.8458	0.00514289
	SV6_17D01	DN984002	Carbohydrate metabolism	Glycosyl hydrolase family 10 protein	0.857351	1.69109	0.0304478	2.24093	0.00366347	10.5632	0.000752928	55.5458	0.000472108	58.5709	0.0019885	55.3674	0.000853176	44.7338	0.0008827	85.4712	0.000771002	18.8884	0.0186207	16.1373	1.26339e-06	11.3748	0.00360744
	SV5_42E05	DN977533	Unknown	unknown protein	0.955126	0.967806	0.689476	1.2848	0.172284	2.03151	0.00115821	8.19618	1.1491e-05	15.3809	0.000158885	23.6598	0.00028528	17.803	0.000153905	58.3671	0.000345231	28.0938	0.00258261	22.5353	0.000513764	32.1828	0.00110737
	SV5_11D03	DN979807	Unknown	unknown protein	1.01154	1.34765	0.00156869	3.82886	5.31908e-06	9.54865	0.0031895	24.432	0.000641931	27.1278	0.000970111	31.1873	0.00216219	28.7293	0.00120712	58.319	0.000120558	18.8391	0.00374588	14.2072	0.00160593	18.1694	0.0032377
20-50	SV6_17C01	DN983998	Antigen processing and presentation	Harpin-induced 1	0.908958	1.15253	0.419147	1.47718	0.0729878	3.61109	0.00418846	22.0101	0.000391864	20.6971	5.61938e-08	24.053	0.00070488	18.1131	0.000272309	40.1291	1.36224e-05	16.7352	0.000685066	11.7511	0.00177574	5.02797	0.00947031
	SV6_12D03	DN983609	Defense and stress response	Peroxidase	0.983917	3.24303	0.00590708	7.94112	0.000183718	17.5456	0.000611213	41.6221	0.00139351	21.3529	0.00012418	10.7523	0.00388505	3.73075	0.00396724	2.69455	0.000125385	1.55192	0.0357255	1.44211	0.00164961	1.41325	0.121474
	SV6_44B09	DN982090	Defense and stress response	Proteinase inhibitor IIa	0.817115	2.61259	0.0106069	6.62245	0.000209171	18.3783	8.93211e-06	20.0214	1.71525e-07	10.3749	0.000385291	2.35746	0.0036729	1.46826	0.133982	0.377114	0.0395517	0.417782	0.0743369	0.557396	0.10588	0.50162	0.0699827
	SV5_50A03	DN978348	Defense and stress response	nodulin-75	1.14868	1.14791	0.652459	0.866426	0.725113	0.885737	0.766923	1.10183	0.843113	1.17621	0.809376	1.29708	0.541244	1.09986	0.867095	1.8983	0.0498881	9.68478	0.0141896	11.8574	0.00460663	27.2737	0.0167748
	SV5_04F12	DN978321	Defense and stress response	Proteinase inhibitor IIa	0.898537	3.10105	1.41744e-05	6.2446	7.21432e-05	15.4415	1.7722e-05	24.1002	2.62304e-05	9.3076	0.000524923	2.43366	0.00731766	1.50166	0.106439	0.473484	0.0900262	0.46457	0.0742112	0.551864	0.0267935	0.588606	0.0402995
	SV5_60G09	DN979387	Lipid transport	Nonspecific lipid transfer protein	1.04744	2.14868	7.92519e-05	3.82558	0.00110216	11.3988	0.000111174	30.1913	1.41281e-06	36.6786	0.000535335	41.2918	0.000806208	29.6547	0.00120038	38.9906	2.49275e-05	9.11171	0.00809897	10.0241	0.00167972	14.1607	0.00734503
	SV5_34B02	DN976638	Lipid transport	Nonspecific lipid transfer protein	0.965438	0.958493	0.918992	0.833947	0.790563	1.23564	0.655272	1.69071	0.244181	3.52695	0.0126868	10.632	0.0716975	5.95662	0.00147828	27.8591	0.000925244	5.61046	0.00380172	6.42355	0.0175609	5.77013	0.040155
	SV5_59A04	DN979214	Lipid transport	Nonspecific lipid transfer protein	1.00446	2.80782	0.000638471	4.59143	0.00103091	12.7812	3.80559e-05	26.0271	7.31472e-05	30.3883	0.00181871	49.5098	0.00190779	35.6864	0.0017832	23.4413	0.000373825	13.5735	0.0122053	10.2058	0.000123017	13.7585	0.00624001
	SV6_16E08		Metabolism	Putative serine carboxypeptidase	1.04805	1.34578	0.247425	1.31545	0.330364	1.95744	0.00887743	8.94249	0.000313716	10.1649	0.000640078	13.8407	0.000113702	11.427	0.00738629	34.8856	0.000390187	12.2862	0.000141233	8.64944	0.00100297	3.88907	0.023825
	SV5_35F01	DN976781	Metabolism	Hydroproline-rich protein	0.901585	1.48118	0.0105183	1.70853	0.0171778	3.48514	0.00496565	7.51299	3.08574e-05	7.07981	0.000625107	16.2828	0.00271761	17.4424	0.000272971	23.4512	8.3465e-06	6.08043	0.00061125	5.29143	0.00359619	3.48245	0.00169254
	SV5_55A08	DN978834	Nutrient reservoir	CRU3 (CRUCIFERIN 3); nutrient reservoir	1.04167	0.959512	0.865988	1.10205	0.70914	1.09002	0.622367	1.25801	0.397224	1.09434	0.74541	1.29636	0.416701	1.3902	0.173754	6.64204	0.00540041	7.71888	6.29892e-05	14.6475	0.00163206	21.4171	0.00316325
	SV5_36G10		Nutrient reservoir	Cell wall protein	0.881595	0.923923	0.674297	0.939315	0.860059	0.865219	0.769437	1.10029	0.8173	1.39107	0.469516	1.06154	0.877332	0.921523	0.825741	1.21842	0.603985	7.85523	0.00634934	14.5818	0.00114066	30.272	0.00607171
	SV5_58F03	DN979177	Nutrient reservoir	CRA1 (CRUCIFERINA); nutrient reservoir	1.04493	0.929182	0.280207	0.931606	0.602224	1.2048	0.0534813	1.07601	0.82951	1.83805	0.164589	1.41391	0.102717	1.37747	0.179955	8.98606	0.00436561	13.3011	0.000540113	15.0946	0.00260912	32.4662	0.00630019
	SV5_60C11	DN979341	Proteolysis	Aspartyl protease family protein	0.90696	0.865059	0.756702	1.55882	0.0474725	4.76025	0.0484224	35.4856	0.00744552	31.4387	0.00425863	14.6663	0.0345768	10.4085	0.00555842	43.6215	0.00021519	23.8148	0.0164001	11.9389	0.0194395	12.1962	0.00335697
	SV5_40G03	DN977361	Proteolysis	Subtilase family protein	1.07267	1.24515	0.140574	2.28975	0.00426029	5.51408	0.0164855	21.5443	0.0010706	21.6199	0.00404708	32.6543	0.000924825	23.582	0.00184181	43.1606	0.00120843	12.8289	0.0135284	7.14201	0.00968462	9.12249	0.00554134
	SV6_37D11		Proteolysis	ARA12; subtilase	0.852365	1.82456	8.30729e-06	2.56083	9.34642e-08	5.50122	0.000817555	11.5478	0.000586018	15.5209	0.00170986	17.8846	0.000158699	17.8025	0.000454567	26.2224	0.000675509	7.53251	0.01472	6.03875	0.000396656	4.80313	0.000592905
	SV6_26A02	DN980439	Proteolysis	Aspartyl protease family protein	1.08707	0.911362	0.473799	1.11389	0.522717	2.69855	0.0159881	14.8117	0.000123167	19.958	0.00191802	27.4003	0.00133611	15.8921	0.0163771	24.1314	0.000151868	9.30306	0.0195418	10.156	0.00309632	6.8079	0.000796771
	SV5_51C03	DN978469	Proteolysis	ARA12; subtilase	1.03579	1.57257	0.129377	4.66447	0.0240705	9.66646	0.123049	32.6487	0.00211064	21.9982	0.00391647	31.0634	2.97329e-05	27.1227	0.00203254	23.9142	0.0446418	12.1818	0.0298117	8.09602	0.00328109	6.81587	0.008952
	SV6_15H10	DN983873	Proteolysis	Aspartyl protease family protein	0.782259	0.989366	0.960991	1.19359	0.3859	2.92705	0.022255	14.8642	0.000653611	12.0401	1.73629e-05	9.98032	0.00121662	8.20903	0.00781261	22.957	0.000530152	11.7769	0.00574288	9.49033	0.00730504	7.98954	0.00277443
	SV6_12D06	DN983612	Proteolysis	SCPL28 (serine carboxypeptidase-like 28)	1.01753	1.1919	0.109365	1.06528	0.55047	1.65959	0.0578385	4.25115	1.11027e-06	5.98188	6.69834e-09	8.91342	0.000143403	11.3677	0.000110237	20.4508	0.00133305	14.1761	0.000133673	9.51444	1.22317e-09	4.12896	0.0151899
	SV5_40H12	DN977382	Response to gibberellin stimulus	Gibberellin-regulated family protein	0.973415	1.07888	0.726538	1.10637	0.751695	1.86486	0.190809	5.20879	0.0099191	8.34051	0.00481261	19.1137	0.0100869	15.2768	0.00315208	35.4036	0.00178873	13.2712	0.0424244	15.2953	0.000323604	12.0773	0.0239327
	SV6_11D08	DN983535	Transport	ATOXA1 (Oxidase assembly 1); protein translocase	1.02055	1.44455	0.173891	1.08985	0.773299	1.87953	0.0455459	5.42663	3.3386e-05	7.10504	0.00993507	12.1953	0.000703618	10.3231	9.01514e-05	28.0534	9.05364e-05	8.70819	9.98177e-05	5.51475	0.00051943	3.76538	0.0112455
	SV6_31E04	DN980970	Unknown	Unknown protein	1.08077	0.963132	0.677294	1.08139	0.513349	1.42917	0.137947	10.8136	0.0029387	11.8651	0.000592793	22.0223	0.00610207	22.434	0.00639001	49.855	0.000498522	12.881	0.0036189	9.25409	0.00209364	7.49902	0.00467323
	SV5_34B08	DN976644	Unknown	Unknown protein	0.890955	0.949382	0.787176	1.71987	0.0828646	3.27267	0.0103535	2.59465	0.0250867	5.83611	1.84851e-05	12.9405	0.0107664	15.0709	0.00219528	36.9465	0.000277282	14.5019	0.00633262	10.6659	0.00387825	14.9393	0.00136946
	SV5_09D12		No hit	EST others	1.06553	1.04197	0.798843	2.26984	0.00374523	6.3308	0.00122497	14.5789	0.00201181	14.3432	0.00401855	18.2406	0.00979524	14.827	0.0168997	33.7996	6.17574e-06	13.5889	0.00655676	12.2384	0.0013414	14.0022	0.00619777
	SV6_27E07	DN980590	No hit	EST others	0.958924	1.33546	0.181276	2.14321	0.0223259	5.95014	0.00229336	16.116	0.00072767	14.7176	0.000118549	15.7939	0.00473774	12.8759	0.00452841	30.2802	0.000367277	11.5007	0.0181816	8.99298	0.000866403	10.5106	0.00887313
	SV5_48A11	DN978068	No hit	EST others	0.936205	1.19888	0.320075	1.59542	0.140609	3.72109	0.00849427	9.97352	0.00287647	10.2996	0.000591253	8.63375	0.00193857	8.73783	0.000236124	25.3454	0.00132635	15.4614	0.000172407	14.7349	0.000694963	10.8724	5.76592e-05
	SV6_16H09		No hit	EST others	1.03124	1.10463	0.585653	1.16563	0.537862	1.24956	0.436223	3.9778	0.00525067	7.55363	2.33161e-05	7.92838	8.85748e-05	11.2244	2.9057e-05	23.0311	3.29715e-05	7.25979	0.00772571	7.36646	6.09211e-05	6.50189	0.000153772
	SV5_60C09	DN979339	Binding	Protein binding / zinc ion binding	0.88565	0.572599	0.0262949	0.753019	0.0479528	1.98502	0.00250136	5.74731	3.07634e-10	7.22369	0.000166419	6.49115	4.52473e-06	6.3603	9.33383e-05	9.52385	0.000246245	11.1127	0.000260408	9.23248	0.000301174	3.88959	0.0291981
	SV5_37D09	DN976959	Cell adhesion	FLA1 (fasciclin-like arabinogalactan-protein 1)	1.0904	1.17782	0.190253	1.30956	0.359494	3.88742	0.0157643	10.3389	0.00701547	8.23269	5.18475e-05	8.15327	0.00820505	7.89988	0.0121494	7.6455	2.39043e-05	2.12742	0.00192533	1.7616	0.0359522	1.62234	0.017299
	SV5_34E11	DN976683	Defense and stress response	Pathogenesis-related protein 10 [Solanum virginianum]	0.995455	1.67764	0.0690733	2.01187	0.00603689	3.60114	4.67252e-06	7.31635	0.00034984	8.30588	0.00228459	7.79781	0.000545644	7.13696	0.00027344	18.276	0.000142035	7.55438	0.000237006	4.02732	0.00257989	4.64154	0.0212128
	SV5_59G03	DN979285	Defense and stress response	Metallocarboxypeptidase inhibitor [Solanum tuberosum]	0.983529	1.29105	0.533511	1.79322	0.140939	2.28984	0.117867	6.45925	0.00434726	13.582	0.0515013	6.89967	2.11009e-05	4.46273	0.0117793	14.9066	0.00298208	7.52938	0.00517769	3.84839	0.0932004	4.04921	0.00120108
	SV6_43G06	DN982051	Defense and stress response	Peroxidase	0.954725	1.41642	0.181939	2.0145	0.0937055	3.2539	0.0483379	7.95801	0.000133818	9.19585	0.00386491	6.89447	0.000222098	10.4426	0.000778146	10.2694	2.48485e-05	1.92705	0.141273	2.29466	0.103792	1.42904	0.317409
	SV6_22C08	DN980065	Defense and stress response	Proteinase inhibitor IIa	0.992964	3.05731	0.00415601	6.05207	6.99389e-06	18.4721	0.000223642	19.9825	3.94237e-09	8.65898	0.018478	1.96107	0.0631879	1.26744	0.422949	0.544277	0.211867	0.472171	0.107482	0.707181	0.0961893	0.615494	0.0947132
	SV5_39H10	DN977200	Defense and stress response	Proteinase inhibitor IIa	1.00528	2.58377	0.0073589	5.80681	5.85214e-07	15.318	5.27378e-05	16.4508	4.00119e-06	10.1566	0.000130372	2.23432	0.0162912	1.03303	0.821199	0.400478	0.00215636	0.475001	0.0153432	0.497019	0.0153942	0.489223	0.0191599
	SV5_54H02	DN978816	Development and biogenesis	Putative ROX1	1.04245	1.02581	0.928423	2.51774	0.0101093	7.64222	0.00057708	19.3295	3.36724e-05	16.3632	0.00212181	18.7401	0.000118067	16.3832	1.93286e-05	17.3119	8.46695e-05	4.55466	0.00334817	3.47836	0.0301544	1.43923	0.148154
	SV5_58D10	DN979160	Energy	CYP71B34 (cytochrome P450, family 71, subfamily B, polypeptide 34); oxygen binding	0.96299	0.967825	0.730221	0.928393	0.630843	0.990445	0.931463	2.49052	0.00584818	3.83573	0.00248766	8.36174	0.000757809	7.34246	0.00302598	18.3113	0.00164231	7.00045	0.0115961	5.49593	0.0024506	5.16629	0.00882609
	SV5_56C08	DN978954	Energy	v-ATPase subunit D (vATPD) [Arabidopsis thaliana]	0.883711	0.874465	0.335176	1.06279	0.737885	2.21568	0.000409347	5.87561	5.91923e-06	8.57696	7.30023e-08	7.72034	3.32859e-06	9.36331	0.000228146	14.5458	0.000238629	9.04416	0.000632611	6.80739	0.000208981	4.17617	0.000420763
	SV5_39G07	DN977185	Energy	CYP81K2 (cytochrome P450, family 81, subfamily K, polypeptide 2); oxygen binding	1.05008	0.890668	0.328672	0.694528	0.105596	0.851776	0.364829	1.71777	0.110609	2.87693	0.00180412	4.67762	0.00430541	6.0143	0.00212925	10.4297	0.00139151	8.44281	0.0137134	5.47569	0.0033442	6.28659	0.000918537
	SV6_43H06	DN982063	Lipid transport	Nonspecific lipid transfer protein	1.13029	1.65185	0.022841	2.65746	0.00324585	5.01611	0.00254805	10.8778	4.98571e-06	11.1158	1.26904e-09	10.5881	4.19949e-05	8.29222	0.000178466	19.5507	2.59585e-05	8.59847	0.011701	6.25019	0.0175924	3.25586	0.000444649
	SV6_12C11	DN983605	Lipid transport	Nonspecific lipid transfer protein	0.990623	1.16842	0.334868	1.87006	0.0266085	4.06199	0.000175321	11.0425	0.000144256	16.068	0.0003417	5.61065	2.15952e-05	6.79336	0.00200853	14.3954	7.53264e-05	3.16102	0.0247896	4.09842	0.00681844	2.92941	0.0601147
	SV5_45E10	DN977827	Lipid transport	Lipid transfer protein precursor	0.973827	1.25129	0.20745	0.995455	0.983718	1.35812	0.241744	2.12453	0.0145351	3.69002	0.00401319	4.77324	0.00938895	6.84657	0.00281569	13.2289	0.0013707	4.55962	0.00503603	4.76367	0.0156841	5.08597	0.0512144
	SV5_40E03	DN977337	Metabolism	Glycosyl hydrolase family protein 51	0.947366	0.948624	0.638475	1.15966	0.241384	1.71202	0.0103025	6.15994	0.000656688	7.50756	0.00285437	9.17142	0.000482684	7.29759	0.0126264	16.1968	0.000589249	7.98473	0.000565618	6.71198	0.00153999	6.46369	0.0016813
	SV5_47C02	DN977987	Metabolism	Xyloglucan:xyloglucosyl transferase, putative / xyloglucan endotransglycosylase, putative / endo-xyloglucan transferase, putative	1.04763	1.0042	0.973988	1.01752	0.933055	1.40383	0.154446	3.46574	0.000316854	3.5965	5.08379e-05	5.46113	0.0140959	7.16826	0.00327607	15.9911	1.16345e-09	6.94266	0.000653616	7.54598	0.00322651	6.01754	0.0143119
	SV5_40A11	DN977297	Metabolism	D hordein [Hordeum vulgare] hydroproline-rich protein [Glycine max]	0.950249	1.16242	0.101766	1.39492	0.00698177	2.96503	0.0131073	5.95103	9.83162e-05	5.74774	0.000150179	10.8878	0.00301977	13.0155	0.000805446	14.8819	2.62452e-10	4.8981	0.00166553	3.53192	0.00813253	3.09922	0.00123664
	SV5_54A04	DN978734	Metabolism	Glycosyl hydrolase family protein 51	1.01983	0.927679	0.627257	1.09372	0.544194	1.92825	0.048458	5.07531	0.0011837	5.4995	0.0117149	7.10797	6.51168e-05	5.56559	0.0034326	13.3817	1.24654e-05	7.27015	0.000777246	3.56268	0.00178452	3.11573	0.0410787
	SV5_49F09	DN978222	Metabolism	Invertase inhibitor homolog	0.9659	1.00156	0.975885	0.89442	0.222324	0.915685	0.505036	1.22146	0.0361573	1.7791	0.00749157	5.73871	0.0971614	3.70988	0.00351808	10.8652	0.000720402	2.62231	0.00771041	2.94671	0.0016699	1.99405	0.0010276
	SV5_51B02	DN978456	Nutrient reservoir	PV100	0.90709	0.968378	0.698102	1.07398	0.5943	0.349916	0.448608	0.99888	0.992728	1.31573	0.775953	2.54101	0.288871	0.333427	0.420746	3.09913	0.0557843	4.02473	0.0160272	8.25286	0.00657513	15.1134	0.0152751
	SV5_45A08	DN977777	Nutrient reservoir	Cupin family protein	0.983875	1.1138	0.362419	1.13942	0.256503	0.904232	0.63847	1.12284	0.564728	1.16977	0.655234	1.24874	0.460901	1.0307	0.888948	2.10124	0.0323368	3.01931	0.0579388	5.28326	0.00339998	10.4289	0.0227252
	SV6_24C10	DN980277	Protein folding	Luminal binding protein 1 (BiP-1) (BP1)	0.970012	2.05496	0.000485563	2.29542	0.00209861	3.45487	0.0172728	6.94971	0.00202709	7.40436	0.00724883	6.72278	0.000284334	7.06365	0.00970665	12.0863	0.0015838	3.8025	0.00235395	2.62303	0.000154208	2.99682	1.39197e-07
	SV5_34B10	DN976646	Proteolysis	Subtilase family protein	0.920153	1.45127	0.161277	1.81153	0.00518154	2.91436	0.00116822	4.59338	0.000652362	4.60045	0.0148003	2.7806	0.00272917	3.67618	0.0050643	15.8721	4.90498e-05	5.54436	0.0012749	4.21952	0.00808227	3.39583	0.0312489
	SV5_39G08	DN977186	Proteolysis	Serine carboxypeptidase S28 family protein	0.854154	0.99553	0.979822	0.704542	0.145638	1.497	0.337567	4.42744	0.00114792	4.76036	0.00652749	7.22776	0.00177134	6.8075	0.00913965	11.1162	2.14101e-06	5.27884	0.00209346	3.45784	0.00944173	2.61706	0.000414716
	SV5_51B08	DN978462	Signal transduction	Nuclear hormone receptor	0.911342	0.951936	0.742714	1.0844	0.272098	1.06416	0.252202	5.3079	0.00074849	10.5671	0.0472781	11.6169	0.0142468	11.949	0.0597878	11.0047	0.00280987	3.51191	0.0008304	2.08776	0.00930168	1.33998	0.269718
	SV5_40E05	DN977339	Transcriptional regulation	Zinc finger (C2H2 type) family protein (ZAT11)	1.00075	1.0954	0.127731	0.98885	0.955411	1.67244	0.203919	4.59527	0.000928151	4.04381	0.00157368	8.9833	0.0614757	3.18161	0.0325243	10.2527	0.000442435	4.4081	0.00141408	3.56185	5.33615e-05	2.57544	0.00013518
	SV5_55D02	DN978864	Transport	Proton-dependent oligopeptide transport (POT) family protein	0.951982	2.9911	0.00165178	2.14182	0.00857275	5.69798	7.84195e-05	15.3995	5.29992e-06	10.9715	0.00014524	10.6826	3.09257e-05	11.1474	0.00176518	14.95	0.000127618	3.86649	0.0041958	3.1678	0.0501955	1.83076	0.150606
2009-10-20	SV5_40D04	DN977326	Unknown	Unknown	0.964545	0.988393	0.935523	0.899448	0.664534	1.66801	0.0855215	7.40441	0.000809566	6.30375	3.53671e-06	6.09995	0.00381756	6.76684	0.00282987	19.8958	0.000165496	7.67103	0.00729	7.57547	0.00845716	7.32809	0.000369996
	SV6_29A10	DN980736	Unknown	Unknown	1.09945	1.6853	0.0197353	2.04998	0.00245166	4.24411	0.0126406	11.3217	0.00510449	8.86489	0.0102548	10.9373	0.00692225	8.83239	0.0138646	15.0331	0.000753283	5.45013	0.0301385	4.08853	0.0247799	4.46867	0.025662
	SV6_14E07		Unknown	Unknown	1.05797	0.759218	0.29044	1.14109	0.520214	2.0367	0.0312049	3.73828	2.57826e-06	2.46521	0.0873501	10.237	0.0367085	4.9911	0.00476376	12.4687	5.84141e-08	5.95611	0.00268483	3.83914	0.0407805	2.09328	0.118003
	SV5_40B08	DN977306	No hit	EST others	1.15162	1.0832	0.690376	1.181	0.529125	2.72587	0.0239767	6.1154	5.86474e-06	7.05788	0.000953983	6.59246	0.00407426	4.6836	0.033445	14.2978	2.29256e-05	8.65101	0.000622464	13.1599	0.000401185	9.69643	0.00170264
	SV6_17C05		No hit	No hit	1.03298	0.983957	0.945459	1.41298	0.171135	2.88777	0.018028	4.46026	0.00711663	3.8186	0.0227197	6.68467	0.000130317	7.68927	0.000855033	13.5158	2.07778e-05	4.84477	0.0367957	4.20572	0.0215293	2.31044	0.0541177
	SV6_14C05	DN983733	No hit	EST others	0.871795	1.10938	0.640879	1.81575	0.0821964	4.86383	0.00596381	7.54884	0.000880393	3.65367	0.0256685	13.1158	0.0219424	6.68468	0.00824122	13.3654	9.1081e-05	6.97321	5.58231e-05	11.2265	0.00025739	9.30528	0.000807741
	SV5_60F05	DN979371	No hit	EST others	0.895432	1.30518	0.408559	0.987932	0.977561	0.964346	0.939516	2.33101	6.13796e-05	4.51783	0.00580375	5.67549	0.000222398	5.56568	0.0240327	11.2191	0.00309265	2.84982	4.17453e-08	2.6269	0.0196348	2.012	0.132633
	SV6_45A03	DN982168	No hit	EST others	0.919484	0.690613	0.0799464	1.00909	0.944269	2.27485	0.01958	3.68483	0.00335188	3.32253	0.0168994	4.78338	0.000275129	6.0288	0.000285695	8.2292	0.000408833	6.19003	0.000205116	10.1617	0.000192822	8.9913	9.9767e-05
