# Supplementary material for: Transcription profiling of fertilization and early seed development events in a solanaceous species using a 7.7 K cDNA microarray from Solanum chacoense ovules
Source: BMC Plant Biol. 2010 Aug 12;10:174. doi: 10.1186/1471-2229-10-174 (PMC3095305; doi:10.1186/1471-2229-10-174)
Supplement: Additional file 5 — Differential expression of genes amongst the three major stages (early, middle, and late) of embryogenesis. Using Anova testing along with a Benjamini and Hochberg multiple testing correction algorithm, 1024 genes were differentially expressed (≥ ± 2 fold change, p value ≤ 0.01) in fertilized ovules compared to unfertilized ovules. Only limited expression overlap was observed between these genes and the genes expressed in the other tissues tested, with the vast majority of the fertilization-regulated genes (955) being specifically or predominantly expressed in ovules. The hierarchical gene clustering analysis showed that, following fertilization, the ovule-expressed gene pool could be clearly divided into three major groups that specified early, middle, and late stages of embryogenesis. A Venn diagram analysis of the genes predominantly expressed in fertilized ovules indicated that 298 genes are differentially expressed during the early developmental stage, 395 genes only during the middle stage, and 61 genes only during the late stage. Sixty-six (66) genes are differentially expressed in early and middle stages, 28 genes in early and late stages and 47 genes in middle and late stages. Sixty (60) genes are differentially expressed in all embryo development stages [file 1471-2229-10-174-S5.XLS]

## Sheet: Specific early
	specific genes (298) in early stage of embryo development
				Control (Unfertilized ovules)	2DAP		4DAP		6DAP		8DAP		10DAP		12DAP		14DAP		16DAP		18DAP		20DAP		22DAP
	Internal data base identifier	Genbank	Description	Normalized data	Normalized data	t-test P-value	Normalized data	t-test P-value	Normalized data	t-test P-value	Normalized data	t-test P-value	Normalized data	t-test P-value	Normalized data	t-test P-value	Normalized data	t-test P-value	Normalized data	t-test P-value	Normalized data	t-test P-value	Normalized data	t-test P-value	Normalized data	t-test P-value
Binding
	SV5_49A11	DN978164	Selenium binding protein [Medicago sativa]	1.05764	0.428458	0.0112283	0.391567	0.0154877	0.473155	0.00182298	0.652753	0.0573053	0.779069	0.190127	0.66569	0.00744193	0.672565	0.00771667	0.658578	0.0998116	0.805383	0.134104	0.717812	0.0082521	0.646146	0.0696507
	SV6_45E08	DN982221	Zinc-binding protein [Pisum sativum]	0.89782	0.494507	0.0329483	0.296978	0.00486722	0.269538	0.0347305	0.269397	0.0034882	0.300816	0.0171625	0.33256	0.00915655	0.301713	0.00354045	0.125633	0.000429089	0.357015	0.0395875	0.373326	0.0218355	0.440889	0.039755
	SV5_60G01	DN979379	Probable selenium-binding protein - Arabidopsis thaliana	0.918318	0.551311	0.0122737	0.4165	0.00234533	0.524608	0.00988391	0.576514	0.0712009	0.626244	0.0656822	0.571539	0.00203643	0.590845	0.0170202	0.649729	0.150247	0.773448	0.281543	0.839874	0.126746	0.959257	0.819938
	SV6_34H06	DN981199	Putative metallothionein-I gene transcription activato protein [Arabidopsis thaliana] DNA-directed RNA polymerases I II and III	1.03294	0.554985	0.00288687	0.422758	1.58556e-06	0.44998	0.00139625	0.477389	0.0210501	0.566822	0.00130601	0.632552	0.000509165	0.647391	0.0401845	0.538863	0.00208121	0.825627	0.364934	0.879077	0.194604	0.809588	0.241262
	SV6_10F09	DN983468	Dehydration stress-induced protein [Brassica napus]	0.973101	0.583497	0.01365	0.478031	0.000178183	0.654458	0.0471133	0.43901	0.000290826	0.592727	0.00354327	0.829042	0.175746	0.540409	0.0642001	0.902305	0.309257	0.826901	0.565269	0.671482	0.387296	0.510432	0.0740241
	SV6_32G05		Metallothionein-like protein [Lycopersicon esculentum]	0.952166	0.599696	0.0236034	0.0647155	0.000355403	0.136284	0.0490443	0.0350592	2.5381e-05	0.0587273	0.000209423	0.0916059	9.58339e-07	0.11831	4.38784e-06	0.14488	7.21533e-06	0.556724	0.0120696	1.0189	0.699587	0.732695	0.234733
	SV5_43B08	DN977596	EIN3-binding F-box protein 1 (EBF1) [Solanum lycopersicum] F-box protein family AtFBL6 [Arabidopsis thaliana]	0.957721	0.623199	0.080793	0.314324	0.0172201	0.302718	0.0193816	0.350548	0.0481252	0.399375	0.0733894	0.2211	0.0296705	0.267359	0.00993879	0.248073	0.0702486	0.46677	0.137525	0.308336	0.000715866	0.338643	0.000368265
	SV5_47G07	DN978040	An armadillo repeat-containing protein localized on the vacuolar membrane Vac8p [Saccharomyces cerevisiae]	1.04258	0.655014	0.00374728	0.433993	0.00030842	0.513943	0.000128649	0.757758	0.000358843	0.875636	0.0973705	0.999465	0.992463	1.03385	0.109431	0.906143	0.17484	1.06743	0.408011	1.01149	0.760068	1.10465	0.266828
	SV6_11C11	DN983526	Immunophilin [Arabidopsis thaliana]	0.950288	1.59393	0.00204142	2.27047	3.78299e-05	2.86643	7.02722e-06	3.33786	2.05247e-07	3.07481	0.00470245	2.52212	0.000511632	2.37415	6.76757e-06	2.62106	3.03565e-05	1.57841	0.000162077	1.3503	0.0191761	1.46477	0.0456747
	SV6_46B02	DN982275	Transmembrane domain-containing protein [Hypocrea jecorina]	1.06659	1.72181	0.0147462	2.26799	0.0121838	1.85214	0.0991511	1.02253	0.923762	0.972388	0.921866	0.974902	0.901525	1.02863	0.889261	0.922888	0.537303	0.947365	0.50591	1.03501	0.562541	0.902149	0.339621
	SV6_28G11	DN980713	In2-1 protein [Glycine max]	1.02075	1.92919	5.74741e-07	3.86258	0.000651841	2.52908	0.000547852	0.584029	0.00295924	0.620277	0.000349552	0.799766	0.00111041	0.84427	0.0705458	0.982062	0.91207	1.07336	0.313296	1.19571	0.0696196	1.03578	0.59892
	SV6_06C01	DN983102	Chloroplast nucleoid DNA binding protein putative	1.01883	2.09967	0.000107699	1.57167	0.0280952	2.36049	0.0109631	2.8934	0.000172769	2.03612	0.037683	1.95616	0.0358135	1.67087	0.0533783	1.82737	0.0079343	1.10468	0.611352	1.66312	0.0422326	1.40983	0.017415
Cell cycle
	SV6_19D03	DN984156		1.09953	0.369291	0.00763198	0.393247	0.0374295	0.448807	0.09896	0.405616	0.103383	0.50916	0.0355387	0.56963	0.16171	0.596715	0.0420516	0.348688	0.00561044	0.427979	0.0844336	0.700298	0.0889671	0.665772	0.140062
	SV6_15H07	DN983870	Histone H2B1 [Gossypium hirsutum]	0.930928	1.338	0.0606137	2.6197	0.000810786	2.41799	0.0065439	2.24884	0.000279077	1.51523	0.0142668	1.21692	0.0353559	1.16225	0.118007	1.04019	0.598506	0.795912	0.0924244	1.23939	0.282388	0.917381	0.647006
	SV6_04E01		HistoneH2B	1.09326	1.38024	0.024501	2.16731	9.18344e-05	1.72044	1.44137e-05	2.03821	9.88717e-05	1.75072	0.000969461	1.25067	0.00825028	1.07482	0.379968	1.0027	0.975913	0.764248	0.00103716	0.916279	0.391756	0.699156	0.157641
	SV6_32C09		Histone H2B [Lycopersicon esculentum]	0.967043	1.54408	0.0255203	2.3589	0.00103104	2.40703	6.06186e-05	2.17434	0.000180979	1.7408	0.0014672	1.47443	0.0400288	1.45535	0.0592317	1.10841	0.266248	0.992875	0.824007	1.17723	0.0872034	0.900912	0.493649
	SV5_43D08	DN977620	Histone H2B-2 [Lycopersicon esculentum]	0.990527	1.60041	3.0486e-05	2.0372	0.00170006	2.13742	0.000917694	2.1902	1.54182e-06	1.80055	3.08537e-06	1.35875	0.00654903	1.22036	0.000547388	1.16906	0.0450088	0.993671	0.959622	1.37704	0.317736	0.834339	0.102638
	SV6_25G12	DN980425	Histone H3 putative [Arabidopsis thaliana]	0.977599	1.64846	0.00293617	1.94843	0.000879768	2.09479	0.000374488	2.34579	1.12674e-06	1.57444	0.00193075	1.19337	0.00367474	1.13825	0.318186	0.905536	0.531857	0.762275	0.302351	0.725798	0.258279	0.966918	0.803762
	SV5_46E10	DN977923	Histone H1 [Lycopersicon esculentum]	0.967407	1.69562	0.00473316	3.472	1.90256e-06	3.12816	0.000732605	3.97463	5.60946e-05	2.4645	8.31039e-05	1.92044	0.000526178	1.7792	0.000818264	1.55825	0.00913743	0.96866	0.834689	1.09293	0.284795	1.33693	0.00183236
	SV6_42D04		Histone H2A [Cicer arietinum]	1.08132	1.70538	7.10779e-05	2.21708	0.000311043	2.13175	0.000229934	1.92277	0.00236524	1.32164	0.0731758	1.09604	0.264594	1.16355	0.0234937	1.06403	0.549557	0.88859	0.427739	1.09303	0.325784	1.00045	0.996906
	SV5_09A02		Histone 2B [Asparagus officinalis]	0.962226	1.74876	0.017046	2.21439	0.010838	2.27173	0.00581155	2.65932	0.00028471	1.78177	0.0119485	1.52035	0.0303803	1.51841	0.0310279	1.31221	0.313883	1.16538	0.696802	1.41579	0.372801	1.14744	0.64723
	SV5_47E02	DN978011	Histone H2A.1 - tomato	1.10106	1.84788	0.0336496	3.23419	1.95405e-07	3.43018	0.00109871	3.80234	1.16348e-05	2.98299	0.00241314	1.99783	0.000458131	1.79599	0.00343822	1.67827	0.00189491	1.32193	0.0152472	1.48162	0.00355016	1.39724	0.160354
	SV6_10D06	DN983448	Histone H1 - tomato	1.07488	1.9007	0.0122183	3.07359	0.00271008	3.68298	0.00852288	3.865	0.000215016	1.91768	0.173199	1.76826	0.0132019	2.01001	0.0192801	1.68493	0.0356712	0.958118	0.927945	1.31386	0.429295	1.07531	0.759602
	SV6_39F08	DN981657	B1-type cyclin dependent kinase [Lycopersicon esculentum] (protein kinase cdc2c)	1.02102	2.58627	1.01594e-05	2.37962	2.84828e-05	2.28535	0.00640763	1.99654	0.00269924	1.44027	0.0233549	1.12703	0.352408	1.12123	0.224889	1.0968	0.0549736	0.963664	0.61714	0.953116	0.716544	1.08758	0.537107
	SV6_27D12	DN980583	CycD32 [Lycopersicon esculentum]	0.864488	1.99659	0.0262765	1.91707	0.000179465	2.47305	0.0395437	2.16703	6.32388e-05	1.543	0.00807272	1.14129	0.425815	0.996859	0.991661	1.52921	0.0398225	1.11483	0.486894	0.881561	0.6441	1.02665	0.876374
	SV6_49C07	DN982580	Histone H1 [Lycopersicon esculentum] ribosome-sedimenting protein [Pisum sativum]	0.993641	1.99845	0.000212309	3.63138	0.000778557	3.40643	3.57105e-08	4.19117	8.21765e-07	2.30846	0.0467165	2.21671	0.0212434	1.94368	0.00139983	1.48761	0.0705631	0.937923	0.865339	1.251	0.579963	1.21782	0.432072
	SV5_53B01	DN978647	Histone H2A [Euphorbia esula]	1.01482	2.01564	0.00421728	2.50355	0.00116391	2.75682	0.000279023	2.96262	2.80166e-05	2.28454	0.0038175	2.06266	0.000423882	2.10633	0.000841355	2.42828	0.0029582	2.37452	0.0109076	3.16461	0.0201385	2.9117	0.00748496
	SV5_36H11	DN976911	Histone H4 [Capsicum annuum]	1.05452	2.05319	0.0322542	2.74599	0.000394116	2.6674	0.0238805	3.7	0.000247242	2.63131	8.54766e-05	1.76615	0.0203553	1.55588	0.0110562	1.36149	0.0378377	1.03745	0.310453	1.15317	0.109895	1.19226	0.00615106
	SV6_21B07	DN979951	Cell cycle checkpoint protein MAD2 homolog [Zea mays]	0.831361	2.34428	0.0164803	2.7827	0.00118958	2.2576	0.00378931	1.87781	0.046984	1.72663	0.0485059	1.15065	0.696245	0.992213	0.978439	1.11767	0.641205	1.15484	0.575741	1.01679	0.945621	1.01287	0.850658
	SV5_39B03	DN977121	Histone H4 [Capsicum annuum]	1.09229	2.3483	0.000168067	2.93137	4.84682e-05	3.00526	0.00311348	3.81163	0.000897946	2.42178	0.00119115	1.69936	0.0515722	1.55322	0.0838131	1.30004	0.0751779	1.04987	0.893863	0.943842	0.851636	0.978317	0.930221
	SV6_42F02		Histone H3 - rice	0.922368	2.35867	6.13693e-07	2.77536	0.000119206	2.55134	0.000492384	3.29308	0.000117965	1.92365	0.0141517	1.4831	0.00914008	1.53245	0.00949535	1.19105	0.143391	0.856738	0.149886	1.23118	0.471503	0.867054	0.245913
	SV5_60B03	DN979321	Histone H4 [Lycopersicon esculentum]	1.18977	2.4362	0.00826901	2.8412	0.00132964	3.13665	0.00641954	3.80218	0.00851485	2.96357	0.00352184	2.03667	0.0141054	1.99847	0.0472968	1.64691	0.021479	1.22936	0.0181997	1.49606	0.0922486	1.29982	0.231033
Cell fate
	SV5_01B04	DN976436	PsAD1	1.10464	0.558403	5.17648e-06	0.561434	0.000641253	0.393841	0.00285483	0.364222	0.0130006	0.582495	0.237669	0.628283	0.335303	0.621644	0.245882	0.360321	6.03424e-05	0.534839	0.031223	0.57836	0.0111846	0.832202	0.389351
	SV6_49A06	DN982555	Ganglioside expression factor 2 MAP1 light chain 3 related protein [Homo sapiens] polyprotein [pestivirus type 1]	1.07792	0.564949	0.0297934	0.482958	0.00980636	0.600043	0.0354058	0.856919	0.312905	0.834602	0.33624	0.865534	0.312899	0.990259	0.956254	0.791237	0.179268	0.950472	0.35033	0.88541	0.220504	0.785346	0.179525
development and biogenesis
	SV6_13E06	DN983674	Auxin-induce protein aux22 - soybean	1.15374	2.08501	0.00120792	2.4671	0.00180294	2.98618	0.0158305	3.21514	0.000797662	2.06744	0.0149738	1.12138	0.027412	1.31352	0.0273885	1.04295	0.529779	1.03152	0.875735	1.22939	0.252433	1.0622	0.689622
	SV6_28D11	DN980678	TA20 [Nicotiana tabacum]	0.981591	2.46332	0.00036358	1.5517	0.0699075	2.71775	0.00432717	2.9195	0.000120329	0.991768	0.953662	1.08762	0.285439	1.13584	0.363739	0.871647	0.293216	0.94258	0.377725	0.904971	0.101817	0.994827	0.948083
	SV6_39B05	DN981606	Beta tubulin [Arabidopsis thaliana]	1.06662	2.20655	0.000138572	2.43098	8.15798e-07	2.62097	1.93342e-05	1.78313	0.0320972	1.67447	0.0322714	1.31685	0.00624399	1.46634	0.0187068	1.52486	0.056586	1.15186	0.390647	0.924953	0.697781	1.2046	0.0433646
	SV6_42C06	DN981910	Endosperm specific protein - like [Arabidopsis thaliana] fasciclin-like arabinogalactan protein FLA8 [Arabidopsis thaliana]	1.04501	2.10421	0.000207201	5.57416	1.46836e-06	5.42516	3.65916e-05	6.06942	0.00014653	4.21234	0.00119708	3.10628	0.0105714	2.89218	0.00604803	2.07264	0.000715263	1.09701	0.784973	1.35534	0.294994	1.03013	0.894831
	SV5_48C09	DN978090	Tonoplast intrinsic protein [Oryza sativa] aquaporin 1 [Nicotiana tabacum]	1.11873	1.91937	0.003818	4.50332	3.50155e-06	4.0505	6.79064e-05	3.19766	3.97394e-05	4.14354	4.18012e-05	3.50657	3.1347e-05	3.28775	4.90386e-05	2.89592	0.00111344	0.941825	0.417822	0.895874	0.512953	0.672897	0.165225
	SV6_17H09		Brassinosteroid biosynthetic protein LKB [Pisum sativum]	0.95542	1.91137	0.0343066	3.92068	0.000260076	2.55926	0.0170729	0.625041	0.0969213	0.563374	0.00150283	0.578504	0.00114458	0.516599	0.0264478	0.525784	5.29548e-05	0.576673	0.054709	0.70841	0.142333	0.671447	0.176689
	SV6_26D07	DN980480	34 kDA porin [Solanum tuberosum]	1.04775	1.73223	0.000794891	2.32011	0.00954725	2.09225	0.00249876	1.36861	0.0923348	1.29659	0.00594211	1.16996	0.00916037	1.25936	0.0180333	1.12883	0.132967	0.99005	0.913317	1.07216	0.697109	1.05268	0.720673
	SV5_50G09	DN978427	Aquaporin-like protein [Petunia x hybrida]	1.03283	1.61498	0.0481772	4.14546	0.000172825	4.47663	9.70728e-06	1.47096	0.640756	3.21507	0.225094	2.07094	0.425472	1.6332	0.580285	2.05977	0.284671	0.940851	0.91995	1.12718	0.77855	0.61749	0.0493188
	SV6_47C05	DN982386	Putative Golgi-associated protein [Lycopersicon esculentum]	0.978158	1.60734	0.00168714	1.73018	5.00108e-05	2.03271	0.0177394	1.61826	0.00730019	1.4388	0.0986002	1.49199	0.143469	1.39592	0.00860636	1.40709	0.0442525	1.06898	0.496602	1.16101	0.0398557	1.15227	0.371502
	SV6_47E02	DN982407	Putative gamma TIP (Tonoplast intrinsic protein aquaporin 1) [Nicotiana glauca]	1.00124	1.402	0.0173551	4.82949	6.40885e-05	5.03349	0.000294753	2.98493	0.00218254	4.07275	0.000152528	3.4962	0.000133044	3.60806	3.96144e-06	2.81387	0.00271268	0.804025	0.10596	0.866303	0.615217	0.579782	0.202978
	SV5_37G04	DN976990	Tonoplast intrinsic protein aquaporin-like protein [Petunia x hybrida]	1.12477	1.38445	0.0353709	4.49599	3.91791e-05	4.69697	3.98649e-06	2.92858	0.000510295	3.71642	3.24723e-05	3.26503	0.000137969	3.75345	1.86305e-05	3.03734	0.00124417	0.978623	0.783743	0.65913	0.0790587	0.595139	0.0365561
	SV6_08H02	DN983317	PDF1 (PROTODERMAL FACTOR 1) (Arabidopsis thaliana)	1.02272	1.36117	0.0235943	2.41727	0.00358757	2.24554	0.000734841	3.06522	4.50277e-05	1.96087	0.0048205	1.15021	0.0948952	1.21416	0.237879	0.70796	0.0111354	0.853801	0.00284512	1.06168	0.408012	0.951556	0.522627
	SV5_56G12	DN979006	Fasciclin-like arabinogalactan-protein 1 [Arabidopsis thaliana]	1.06971	1.33555	0.0242956	2.06924	0.00629652	2.40007	0.000392861	2.57836	0.00454017	1.80366	0.09499	1.87071	0.0671192	1.94538	0.0340111	2.41353	0.000857617	1.1915	0.47518	1.05219	0.727855	1.11917	0.303447
	SV6_05C05	DN983031	RNA binding protein-like - Arabidopsis thaliana	0.997003	0.561688	0.0061526	0.369658	1.42044e-05	0.376847	0.000446474	0.434387	0.00277165	0.433196	0.0021782	0.379874	0.000629849	0.438364	0.000793768	0.460145	1.27738e-06	0.542038	0.0048197	0.554802	0.0420718	0.575341	0.0723353
	SV6_18A04	DN984054	N.tabacum mRNA for ENOD40 peptide	1.07758	0.315379	2.19761e-06	0.392091	4.85456e-05	0.578019	3.89805e-05	0.31359	0.000104229	0.500373	0.00212537	0.534434	0.0327752	0.198589	0.202822	0.345033	1.53699e-06	0.696526	0.0269598	0.705359	0.195791	0.654618	0.026052
Energy
	SV6_38H08	DN981585	Photosystem II 10 kDa polypeptide	0.931705	0.351958	0.00393037	0.501324	0.0055486	0.366139	0.0098887	0.159946	0.000377643	0.254784	5.31982e-05	0.486577	0.00598401	0.532374	0.0397831	0.480188	0.00581195	0.303479	0.0393773	0.274386	0.0445973	0.312659	0.00948157
	SV6_16G07		photosystem II 10K protein precursor - potato	1.00561	0.415335	0.0128997	0.498927	0.00259646	0.347469	0.000189285	0.181132	0.000937694	0.261925	0.00070031	0.427563	4.21216e-08	0.509413	0.0139942	0.494586	2.13686e-06	0.595389	0.0746837	0.46086	0.0210517	0.429549	0.0334952
	SV6_26F06	DN980503	Cytochrome b5 [Nicotiana tabacum]	1.00693	0.775293	0.00111911	0.521777	0.00272803	0.493742	0.00126983	0.683079	0.0166483	0.569861	0.00156065	0.793261	0.291413	0.464302	0.00300623	0.540871	0.00350758	0.546262	0.00308373	0.539183	0.0425199	0.831528	0.294061
	SV6_48G03	DN982528	Sterol 4-alpha-methyl-oxidase [Arabidopsis thaliana]	0.9513	1.27809	0.0138763	2.2776	0.00025213	1.61493	0.081432	0.633565	0.0606896	0.564756	0.0879426	0.607442	0.129121	0.581655	0.0497475	0.696997	0.0596754	0.547483	0.122165	0.748673	0.336056	0.71454	0.161179
	SV5_07C11	DN979576	Secretory peroxidase [Nicotiana tabacum]	0.900126	1.31279	0.00547047	2.29945	0.000112179	2.56091	0.000542173	2.00221	0.00474664	2.75865	0.00776419	2.09572	0.000456701	2.02953	0.00154368	1.79276	0.0175465	1.43172	0.0844006	1.45218	0.214516	1.07727	0.644927
	SV6_29E04	DN980778	Dihydrolipoamide dehydrogenase putative [Arabidopsis	0.989435	1.45118	0.143944	1.62653	0.00274856	2.04561	0.0112415	1.3134	0.104027	1.08918	0.237922	1.05103	0.142515	1.10613	0.0791568	1.47612	0.0302625	1.13213	0.244335	1.10481	0.509026	1.23779	0.164246
	SV6_47D06	DN982399	Peroxisomal copper-containing amine oxidase [Glycine max]	1.00651	1.78026	2.07034e-05	4.39573	6.24294e-07	2.45679	0.0027531	0.731486	0.001937	0.803562	0.00204509	0.72787	0.000659955	0.829932	0.208974	0.753812	0.00791701	0.854003	0.599487	1.0166	0.839203	1.0077	0.939077
	SV6_20C09	DN979864	ATP:citrate lyase [Capsicum annuum]	1.10213	1.88175	0.0013351	2.62469	0.00287606	1.72942	0.00924313	1.1354	0.0183635	1.00618	0.929134	0.969365	0.799261	0.930852	0.340838	0.878326	0.149232	1.03407	0.54169	1.03047	0.550142	1.11251	0.408134
	SV6_04D07	DN982961	Cytochrome P-450	0.905594	2.62417	0.0157049	1.76116	0.00421421	2.73698	0.000532682	3.82695	1.29337e-05	2.26539	0.000299596	1.63908	0.000898591	1.52137	0.00813546	1.74032	0.0323541	1.47392	0.00228158	1.43652	0.0464657	1.12202	0.307121
	SV5_59F07	DN979277	Phytocyanin-related protein [Ipomoea nil]	1.08543	2.64912	0.00231203	2.51985	0.0230199	3.12714	0.00274122	3.01856	0.0081417	2.65479	0.0264972	1.33836	0.233963	1.3739	0.113793	1.25679	0.0305334	0.98642	0.94979	0.976579	0.910862	1.05216	0.805219
	SV6_12D03	DN983609	Peroxidase isozyme 40K precursor [Nicotiana tabacum]	0.983917	3.24303	0.00590708	7.94112	0.000183718	17.5456	0.000611213	41.6221	0.00139351	21.3529	0.00012418	10.7523	0.00388505	3.73075	0.00396724	2.69455	0.000125385	1.55192	0.0357255	1.44211	0.00164961	1.41325	0.121474
Metabolism
	SV5_41F10	DN977452	Putative beta-alanine-pyruvate aminotransferase [Arabidopsis thaliana]	1.00738	0.275482	0.00567549	0.160313	0.0010539	0.257889	0.00131933	0.273684	0.0057661	0.343217	0.0409294	0.208464	0.00432895	0.219397	0.00658005	0.198403	0.011489	0.478396	0.187525	0.472782	0.0436377	0.422415	0.00453553
	SV6_16C03		Putative histidine decarboxylase [Arabidopsis thaliana]	0.995123	0.329179	0.000134478	0.325639	0.0033086	0.40964	0.0296568	0.377234	0.0146103	0.481122	0.0325886	0.59207	0.067222	0.616801	0.121096	0.514827	0.000135752	0.675319	0.124708	0.559897	0.16431	0.714238	0.131793
	SV5_56C06	DN978952	Starch phosphorylase (AA 1-966) [Solanum tuberosum]	0.886516	0.357214	6.36696e-07	0.392395	7.9716e-06	0.444201	0.0101431	0.295862	0.00224092	0.304396	0.000423432	0.446075	0.00505296	0.385566	0.0123028	0.284079	8.89922e-07	0.48383	0.0232385	0.488728	0.0423435	0.426073	0.00925808
	SV6_31C12	DN980954	Starch phosphorylase (AA 1-966) [Solanum tuberosum]	0.951004	0.361703	5.93505e-06	0.367205	0.000234774	0.412151	0.00211416	0.173349	0.00205608	0.205389	4.18454e-05	0.499757	0.0315387	0.435993	0.0643362	0.246607	0.000164264	0.320485	0.00705787	0.322855	0.0430669	0.39625	0.0172219
	SV5_36D04	DN976856	Probable sulfur metabolite control protein - fission yeast (Schizosaccharomyces pombe)	1.24723	0.364314	2.36206e-05	0.315481	0.000154798	0.48886	0.00758479	0.634428	0.0369705	0.812322	0.0400253	0.764765	0.205159	0.691811	0.0189392	0.665391	0.0235339	0.730402	0.0047287	0.6403	0.0293146	0.813931	0.0774405
	SV6_14G05	DN983774	Hypothetical protein [Arabidopsis thaliana] OU S-adenosyl-L-methionine:salicylic acid carboxyl methyltransferase [Stephanotis floribunda]	1.14073	0.384974	0.00102393	0.473334	0.030296	0.538493	0.0841938	0.373556	0.00206939	0.34862	0.0106891	0.578311	0.0957371	0.662025	0.148051	0.734868	0.0615449	0.857565	0.198223	1.1214	0.600533	1.14386	0.306116
	SV6_35E12	DN981265	Superoxide dismutase (EC 1.15.1.1) (Fe) - curled-leaved tobacco	1.27217	0.413558	0.0158298	0.45429	0.0244148	0.460454	0.0710946	0.252125	0.0190199	0.329069	0.0121762	0.64186	0.176376	0.631184	0.14272	0.291997	0.0182038	0.591874	0.145619	0.483059	0.0498691	0.574563	0.03492
	SV5_47B12	DN977985	Branched chain alpha-keto acid dehydrogenase E1-alpha subunit [Lycopersicon esculentum]	1.04484	0.41993	4.28763e-05	0.372554	0.00020822	0.602365	0.0257792	0.329245	0.000996209	0.487387	8.53521e-05	0.420849	0.011372	0.551216	0.000102874	0.405348	0.00209863	0.72589	0.000856153	0.633905	0.00264484	0.682871	0.0692197
	SV6_20A10	DN979841	Sulfate adenylyltransferase [Solanum tuberosum]	0.906174	0.427893	0.000270455	0.42461	4.12935e-06	0.41958	0.00648263	0.292892	0.000172007	0.266123	0.00312026	0.355275	0.000377645	0.379252	0.0192244	0.284065	0.0017678	0.596995	0.102928	0.545926	0.0126464	0.604819	0.000525101
	SV5_10B09	DN979743	2-oxoacid-dependent oxidase [Arabidopsis thaliana] gibberelin 3beta-hydroxylase [Lactuca sativa] flavonol synthase [Citrus unshiu]	1.00807	0.43707	0.0116659	0.579933	0.050261	0.559742	0.0162751	0.614001	0.022639	0.73928	0.0508203	0.686393	0.156626	0.707475	0.0122568	0.514147	0.000115962	0.857468	0.418869	0.78794	0.447458	0.671783	0.0114031
	SV5_46A08	DN977873	Putative acyl-CoA synthetase [Capsicum annuum] peptide synthetase [Bacillus subtilis]	0.800269	0.438713	0.0029885	0.305227	1.26096e-05	0.476562	0.0022209	0.818581	0.415062	1.00901	0.982801	1.11923	0.628596	1.28322	0.465542	1.61039	0.0781797	0.8658	0.385168	1.16797	0.332951	1.31896	0.11113
	SV5_48E06	DN978111	ACC oxidase [Lycopersicon esculentum]	1.08121	0.44751	0.0169892	0.152414	0.000114574	0.130641	6.13004e-06	0.161216	0.001058	0.215783	6.74282e-05	0.202088	0.000576464	0.18695	0.00048252	0.200237	6.73072e-06	0.730505	0.107421	0.504519	0.000918565	0.528034	0.00988771
	SV5_59D06	DN979252	Pit2 protein (clone pAL141) Pi starvation induced [Nicotiana tabacum] subtilisin-like serine protease [Arabidopsis thaliana]	0.932892	0.490926	0.000637756	0.627126	0.00457124	0.617014	0.00471586	0.687364	0.196365	1.04051	0.80167	1.06847	0.652558	1.16908	0.0602051	1.10589	0.65365	1.26948	0.511945	1.60451	0.00443947	1.69519	0.00614292
	SV6_23G07	DN980221	Phenylalanine ammonia-lyase [Lycopersicon esculentum]	0.974277	0.491037	0.00452879	0.40604	0.00468719	0.345618	0.0168598	0.214257	0.00523319	0.255407	0.00940575	0.367145	0.00276359	0.624911	0.066326	1.18025	0.445283	1.35762	0.0100755	1.11624	0.4415	0.822407	0.197765
	SV5_02D05	DN976567	Cinnamyl-alcohol dehydrogenase [Nicotiana tabacum]	1.01883	0.507779	0.00112646	0.330914	0.00652203	0.481361	0.00634026	0.615943	0.0765551	0.862301	0.570509	0.711454	0.108011	0.769586	0.297689	0.543503	0.0206012	0.94013	0.600663	1.16792	0.0760998	1.4991	0.00795156
	SV5_06A02	DN979485	Allyl alcohol dehydrogenase [Nicotiana tabacum] quinone oxidoreductase [Halobacterium sp. NRC-1] leukotnothinge b4 12 hydroxydehydrogenase	1.1153	0.513712	0.00405015	0.379319	0.00109259	0.364491	0.00458616	0.365401	0.00385049	0.46385	0.0318191	0.487548	0.00162054	0.410876	0.0178202	0.362696	8.33809e-05	0.631593	0.00781812	0.602174	0.00157775	0.691914	0.106894
	SV5_36F07	DN976883	Protein phosphatase 1 regulatory (inhibitory) subunit 1C thymocyte ARPP [Mus musculus]	0.960937	0.5164	0.000348615	0.47224	0.00437106	0.467253	0.00106443	0.437624	0.000111147	0.603624	0.129616	0.478885	0.00494149	0.567942	0.000112109	0.556466	0.000504931	0.667386	0.000164602	0.816	0.387044	0.530468	0.0645783
	SV6_24B03	DN980257	Aspartic proteinase [Centaurea calcitrapa]	0.873448	0.520657	0.000674673	0.454592	0.00137863	0.615951	0.000202317	0.789281	0.139222	0.903735	0.542227	0.833497	0.00539833	0.949064	0.523141	0.932437	0.756421	1.14361	0.395603	1.23428	0.48148	1.0351	0.833903
	SV5_50B06	DN978363	Putative aspartic proteinase (cyprosin) [Arabidopsis thaliana] Cathepsin D [Podarcis sicula]	0.886042	0.531579	0.0130021	0.469729	0.00749223	0.580738	0.0723826	0.871682	0.486622	0.875224	0.609279	0.820316	0.183335	0.902618	0.34153	0.933	0.81035	0.943717	0.638629	0.849625	0.370876	0.878043	0.0840044
	SV5_60E03	DN979357	S-adenosyl-L-methionine synthetase [Lycopersicon esculentum]	1.05089	0.540193	0.0852	0.416788	0.000475659	0.356179	5.56859e-05	0.288932	0.00131222	0.402154	0.000887574	0.257846	0.00231139	0.328946	0.000156206	0.370988	2.20289e-05	0.514603	0.00918706	0.737545	0.394514	0.576143	0.00955518
	SV5_49E05	DN978206	Starch phosphorylase (AA 1-966) [Solanum tuberosum]	1.01786	0.550204	0.00858407	0.434478	0.0106688	0.475601	0.0276307	0.303679	0.00772592	0.353346	0.000944122	0.282394	0.00521509	0.302832	0.00773415	0.366224	0.0270983	0.463171	0.0191909	0.369835	0.001025	0.310812	1.85033e-05
	SV6_41A02	DN981783	Aspartic proteinase 2 (Cyprosin preprocardosin B) [Nepenthes alata]	0.838914	0.553613	0.0127184	0.454431	0.00471419	0.557141	0.0194554	0.752916	0.274037	0.913054	0.686303	0.739237	0.028483	0.881331	0.496564	0.954782	0.897692	0.85849	0.500599	0.742492	0.119894	0.771926	0.224134
	SV6_26C03	DN980464	Putative glutamine synthetase [Oryza sativa]	1.06825	0.571109	0.000235966	0.518802	0.00145994	0.423836	0.000234329	0.448673	0.0017585	0.555106	0.0307102	0.511387	0.00381529	0.563015	0.00750025	0.598285	1.16589e-05	0.855889	0.296298	0.976621	0.888427	0.781757	0.32234
	SV6_42A12		Tyramine hydroxycinnamoyltransferase	1.0666	0.595515	0.0153003	0.51431	0.0521474	0.296475	0.015265	0.39601	0.0993637	0.386469	0.0314707	0.81045	0.230982	0.872503	0.467771	1.39415	0.34723	1.24366	0.00465793	0.91792	0.707765	1.0834	0.344402
	SV5_08B06	DN979625	Hydroxycinnamoyl-CoA:tyramine N-(hydroxycinnamoyl) transferase [Capsicum annuum]	1.155	0.60857	0.132946	0.521504	0.0125176	0.455552	0.0207547	0.539799	0.0182398	0.782912	0.0130657	0.951366	0.634748	0.933279	0.665536	1.41448	0.0292643	1.1449	0.156904	1.12492	0.376429	0.877208	0.0543969
	SV5_35B08	DN976740	Aspartic proteinase 2 [Nepenthes alata] cyprosin [Cynara cardunculus]	0.99348	0.62659	0.0229634	0.442252	0.0104139	0.56072	0.0713402	0.726217	0.323577	0.910605	0.789152	0.752507	0.0282235	0.914313	0.685887	1.03162	0.905054	1.04101	0.910682	0.711399	0.000170303	0.904739	0.518556
	SV6_20F02	DN979894	Putative adenine phosphoribosyltransferase [Arabidopsis	1.03891	0.693707	0.0420046	0.361531	0.00029186	0.453316	0.000951184	0.455288	0.000148758	0.518999	0.00453129	0.414888	0.00259353	0.450017	0.000442504	0.481198	0.00212313	0.794539	0.00181913	1.03648	0.766675	0.718286	0.0612724
	SV6_08C10	DN983272	Acetohydroxy acid isomeroreductase [Pisum sativum]	1.05375	0.738955	0.0777443	0.527655	0.00850231	0.479556	0.0267537	0.432122	0.0389905	0.557774	0.111536	0.475295	0.000343777	0.451601	0.00031318	0.495634	0.0322897	0.646442	0.0910119	0.551354	0.000306058	0.672372	0.0474159
	SV6_41E10	DN981839	Acetyl-CoA:benzylalcohol acetyltranferase [Clarkia concinna]	1.04796	1.4465	0.00649482	2.33678	0.00167957	2.10399	0.0033782	1.4573	0.167026	1.14161	0.370382	1.19988	0.197619	1.17189	0.252961	0.764486	0.150024	0.853744	0.416036	0.727208	0.182456	0.769306	0.208858
	SV6_46A01	DN982262	Allene oxide cyclase [Lycopersicon esculentum] mangrin [Bruguiera sexangula]	0.89795	1.45179	0.149988	2.38777	0.0378308	2.0554	0.0179229	1.19105	0.523437	0.981323	0.938009	2.39042	0.343236	1.26035	0.366342	1.23028	0.0342839	1.45745	0.00561777	1.8547	0.00682988	1.56442	0.0124881
	SV6_50B09	DN982666	Fatty acid hydroxylase (FAH1) [Arabidopsis thaliana]	1.12138	1.46518	0.0730781	3.01542	0.00552593	3.17369	0.0280144	2.59323	6.46767e-05	1.9417	0.0598731	1.49452	0.155862	1.67849	0.138273	1.73747	0.0301011	0.982154	0.884809	0.942011	0.553554	1.03496	0.304071
	SV6_13A04		Chlorophyll synthetase G4 [imported] - Arabidopsis thaliana	0.899901	1.48244	0.00356753	1.63016	1.51795e-05	2.08736	0.00466197	2.28972	0.0423095	2.48334	0.00227423	3.12214	0.00175092	1.93003	0.084559	4.31094	0.000323014	1.69217	0.051129	1.7176	0.0585527	1.37918	0.056974
	SV5_48B10	DN978079	Serine carboxylase II-3 [Hordeum vulgare subsp. vulgare]	0.958402	1.54924	0.000786696	1.603	0.00716272	3.70438	0.00173359	3.06568	0.00395943	2.28542	0.00336978	2.09535	0.00220689	1.95294	0.0584017	1.72694	0.0197231	1.50664	0.0162458	0.980103	0.507326	0.886072	0.130202
	SV5_45C07	DN977800	Nucleoid DNA-binding-like protein [Arabidopsis	1.02747	1.55048	0.00657258	4.19248	0.00711412	4.91408	0.00208697	5.18185	0.00757796	3.23155	0.00322438	2.26641	0.00123934	3.03597	0.0022007	1.65295	0.0043744	1.01923	0.933772	0.95644	0.802544	0.998764	0.992904
	SV5_53F07	DN978701	Cycloartenol Synthase [Panax ginseng] oxidosqualene cyclase [Allium macrostemon] lupeol synthase [Olea europaea] beta-Amyrin Synthase [Panax ginseng]	1.03021	1.60446	0.00314264	2.53025	0.00249021	1.90661	0.00211092	0.786677	0.00178514	0.736655	0.222727	0.633083	0.0685844	0.698486	0.0475675	0.677591	0.00603007	0.636359	0.20541	0.705778	0.458667	0.742534	0.15357
	SV6_27D06	DN980576	Allene oxide cyclase [Lycopersicon esculentum]	0.888334	1.60941	2.43762e-06	2.40921	0.000878336	2.04951	1.55648e-07	1.29995	0.00256603	1.60424	0.0468671	1.46322	0.0497357	1.50924	0.0275808	1.379	0.0298893	1.48014	0.100918	1.44441	0.0120287	1.58909	0.00640796
	SV6_33G06	DN981091	Allene oxide cyclase [Lycopersicon esculentum]	1.03861	1.68286	0.000742116	3.66787	9.35217e-07	2.82265	0.000992125	1.29809	0.172828	1.06592	0.806299	1.14272	0.421902	1.36158	0.0437008	1.85756	0.0255049	1.6294	0.114539	2.55632	0.0268174	2.74901	0.0137615
	SV5_44E02	DN977723	Methionine synthase [Solanum tuberosum]	0.93266	1.77214	0.0116126	2.36249	0.0159459	2.25132	0.0174589	1.80448	0.168785	1.81118	0.107699	1.62088	0.0272044	1.87005	0.0599327	1.85002	0.11475	1.75226	0.11317	1.70473	0.0122142	1.64456	0.000663221
	SV6_27D11	DN980582	Mevalonate disphosphate decarboxylase [Hevea brasiliensis]	0.861688	1.77886	0.000691767	3.47771	0.000843794	2.29019	0.0064659	1.06974	0.34442	0.92443	0.438847	1.00039	0.99722	1.08448	0.136664	0.881111	0.30162	0.772025	0.106463	0.706708	0.000902812	0.758372	0.0585632
	SV5_47C06	DN977991	Phosphate	1.16182	1.78927	0.0131365	2.06358	0.000669031	1.80982	8.68982e-06	1.26835	0.039133	1.15853	0.170289	1.04976	0.779846	0.971384	0.763877	1.12464	0.184892	1.08916	0.353325	0.912157	0.713156	0.943524	0.457937
	SV6_04F04	DN982976	Lipase -like protein [Arabidopsis thaliana]	0.935121	1.86989	0.00243987	3.26753	0.000310565	3.36398	0.00163434	1.29153	0.0180578	0.953955	0.32836	0.816027	0.160026	0.784016	0.0723315	0.625798	0.0320015	0.942989	0.751367	0.89947	0.595133	0.853045	0.00956532
	SV6_38E11	DN981552	Allene oxide cyclase [Lycopersicon esculentum]	0.924839	2.11456	0.011173	4.76825	1.54212e-07	3.70682	0.000321791	1.27203	0.259814	1.15815	0.712905	1.31978	0.313511	1.29324	0.164878	1.87224	0.0371735	1.78067	0.0278689	2.61058	0.089759	2.66224	0.0306075
	SV6_48C07	DN982484	Fructokinase [Lycopersicon esculentum]	1.07	2.28745	0.00446788	4.22321	0.000359541	4.90928	8.90864e-05	3.68526	0.00236724	2.04	0.0834546	3.62661	0.0320107	3.71064	0.0044774	4.48902	8.53342e-05	2.75412	0.0270108	3.09309	0.00641762	2.37629	0.0166577
	SV6_42D05		Nucleoid DNA-binding protein cnd41 chloroplast - common tobacco	1.03173	2.38989	0.00029977	1.77704	0.0340947	3.25642	0.00229407	4.02515	2.87119e-06	3.1358	0.00353298	2.19724	0.00595001	2.19343	0.000313463	1.84204	0.00226087	1.12563	0.658191	2.20027	0.110873	3.08855	0.00870753
	SV6_41C08	DN981813	Adenosine kinase 2 [Arabidopsis thaliana]	1.00463	2.42773	1.21995e-06	2.16602	0.000115607	1.79405	0.00817736	1.37594	0.0939293	1.1781	0.309888	1.17963	0.17075	1.32608	0.0977327	1.2185	0.100882	0.836619	0.544245	1.28042	0.569749	1.30446	0.266145
	SV5_56A03	DN978925	Adenosine kinase [Arabidopsis thaliana]	0.820358	2.43982	3.78225e-05	2.42426	9.29902e-06	1.69147	0.0150641	1.29499	0.10228	1.06559	0.644865	1.16767	0.252335	1.18587	0.146128	0.967783	0.836811	0.830099	0.00833398	0.955574	0.65678	1.56499	0.0173637
	SV6_30D09	DN980867	Adenosine kinase 2 [Arabidopsis thaliana]	0.997832	2.45483	1.80019e-06	2.46063	0.000258942	2.16103	0.000529995	1.50175	0.0286823	1.02282	0.914195	1.3071	0.169606	1.38469	0.0678517	1.01141	0.912974	0.872818	0.265368	1.02949	0.90878	1.01159	0.965865
	SV6_22H08	DN980130	Ribonucleotide reductase R2 [Nicotiana tabacum]	1.01977	2.54866	0.00343503	2.01532	0.00201723	2.29375	0.0107724	1.96715	0.000486905	1.25026	0.500856	1.04636	0.85753	0.780668	0.559033	0.979665	0.846115	0.844985	0.22493	0.9236	0.490543	0.904078	0.311883
	SV6_50B02	DN982659	Serine carboxylase II-3 [Hordeum vulgare]	1.00456	2.73155	8.0057e-07	3.05581	3.86009e-07	5.18437	4.81986e-05	5.37434	1.20553e-06	4.74966	0.000495137	3.6888	0.000825353	3.2292	7.04621e-06	4.08501	0.000747214	1.05766	0.273612	0.98976	0.864829	0.893882	0.0171776
Nutrient reservoir
	SV6_46A07	DN982268	Beta-coniferin [Picea glauca] 11-S globulin beta-subunit precursor [Cucurbita pepo]	0.981594	0.246571	2.57067e-08	0.163891	5.70344e-06	0.213046	0.0212058	0.242851	5.66519e-08	0.46357	0.00142503	0.474509	0.00791068	0.451257	0.0399043	0.214138	0.0023389	0.246504	6.50558e-09	0.238796	0.00668975	0.273992	0.00666011
	SV5_35H07	DN976811	Ginnacin [Ginkgo biloba] legumin 11S-globulin [Ginkgo biloba]	1.05593	0.328815	0.00490632	0.152173	0.00098137	0.163693	2.62089e-05	0.217861	0.000162027	0.458648	0.0229875	0.348247	0.00209779	0.357477	0.00123092	0.188054	0.000358612	0.20974	0.00498554	0.290528	0.0188967	0.255286	0.0100901
Protein biosynthesis
	SV6_18G06	DN984118	Putative translation initiation factor eIF-1A [Arabidopsis thaliana]	0.982596	0.686621	0.0384829	0.418468	1.7213e-05	0.449978	8.56624e-05	0.411664	7.62651e-05	0.517962	0.0150614	0.544784	1.58624e-05	0.618024	5.67089e-05	0.552476	0.00193094	0.84203	0.00392003	1.0637	0.509091	1.06175	0.656599
	SV5_02H07	DN976617	Translation initiation factor eIF-2A [Arabidopsis thaliana]	1.03554	0.623475	0.00109809	0.469222	7.88307e-05	0.506756	0.00262763	0.404503	0.00153048	0.486525	0.00121679	0.507671	0.000513888	0.544993	0.000983188	0.432815	0.00150226	0.548844	0.0365852	0.738685	0.138293	0.731448	0.173366
	SV5_46B11	DN977888	Exonuclease RRP41 [Arabidopsis thaliana]	1.09422	0.719072	0.0751759	0.436635	0.0309785	0.41535	0.00918153	0.564502	0.00933346	0.658105	0.0351321	0.674336	0.0346224	0.63907	0.000440495	0.584224	4.31751e-05	0.941241	0.66186	0.786084	0.0314521	0.762345	0.00195745
	SV6_21C08	DN979965	60S acidic ribosomal protein PO [Homo sapiens]	1.00218	0.742801	0.0320731	0.384944	0.000125309	0.368552	6.9255e-05	0.335592	0.00638353	0.406815	0.0264264	0.369078	0.000239599	0.392743	0.000940547	0.439747	0.00818671	0.716241	0.0681248	0.779957	0.0746263	0.836434	0.194221
	SV6_48D02	DN982491	60S ribosomal protein L5 [Arabidopsis thaliana]	0.949133	1.49589	0.181274	2.03301	0.000287811	1.55706	0.0136733	1.04781	0.697661	0.780732	0.149168	0.704164	0.00189251	0.809845	0.0509647	0.884672	0.520226	0.697547	0.107751	0.855358	0.553225	0.748714	0.257492
	SV6_14D04	DN983741	40S ribosomal protein S7 homolog putative [Arabidopsis thaliana]	1.0203	1.57992	0.0193342	2.05055	0.000330884	1.49759	0.00745574	0.992962	0.865485	0.795846	0.0274679	0.755614	0.000241346	0.879034	0.00444536	0.8696	0.210383	0.780509	0.279909	1.03124	0.902287	0.861883	0.422158
	SV6_30E09	DN980879	Reversibly glycosylated polypeptide [Gossypium hirsutum]	1.01886	1.69846	0.000640862	1.89846	0.00741202	2.04651	0.0312016	1.33352	0.138015	1.0518	0.828417	1.17303	0.56686	1.24687	0.0134627	1.47873	0.10127	1.10074	0.312666	1.21629	0.266501	1.09689	0.514781
	SV5_41C11	DN977417	Putative 60S ribosomal protein L22 [Arabidopsis	0.986524	2.00024	1.16486e-05	1.23584	0.0679788	1.35783	0.0142102	1.27422	0.12777	1.3298	0.0869404	1.03231	0.805823	1.12944	0.294707	0.916079	0.229241	0.884308	0.353081	0.836959	0.174645	0.792978	0.00222374
	SV6_34G11	DN981192	60S ribosomal protein L22 - like [Arabidopsis thaliana]	0.963422	2.01445	0.00132967	1.63257	0.000549095	1.23627	0.0304506	1.13133	0.0665386	1.00225	0.984376	0.970173	0.529339	0.866009	0.170734	0.893329	0.452175	0.825978	0.00723562	0.879247	0.300359	1.00767	0.897781
	SV6_21B06	DN979950	Ribosomal protein L30 [Lupinus luteus]	0.995438	2.02083	0.000281027	2.01095	0.00363245	1.64066	0.0156145	1.0511	0.428668	0.945406	0.602539	0.948201	0.527305	0.952709	0.256867	0.887011	0.304805	0.876494	0.642569	1.13012	0.571588	1.04674	0.768228
	SV6_20F05	DN979897	Ribosomal protein L30 [Lupinus luteus]	0.973558	2.07852	0.0130104	2.14644	0.00967537	1.85308	0.0553617	1.15739	0.356953	0.869691	0.471598	0.922407	0.630804	1.03483	0.852727	0.926661	0.615095	0.882164	0.717806	1.15731	0.485862	0.944726	0.723918
	SV5_44C12	DN977709	40S ribosomal protein S17 [Lycopersicon esculentum]	1.0468	2.09713	0.00315441	1.54924	0.00368249	1.4731	0.00757503	1.13886	0.44884	1.14333	0.304653	1.0448	0.705827	0.958935	0.819116	0.983511	0.726093	0.805126	0.0454435	1.07935	0.596849	0.842804	0.35541
	SV6_47F08	DN982425	50S ribosomal protein L34 [Xylella fastidiosa 9a5c]	0.969924	2.1083	0.00969555	2.48584	0.00273393	1.96532	0.028221	1.41787	0.215219	1.27682	0.537044	1.27264	0.282003	1.08161	0.728206	1.27898	0.403798	1.06699	0.869139	1.16	0.482633	1.16743	0.571885
	SV5_40E08	DN977342	Ribosomal protein L15 [Petunia x hybrida]	0.987108	2.17412	0.00899375	1.56393	9.76249e-06	1.37711	0.00741726	1.03881	0.726397	0.855188	0.152257	0.952475	0.637745	0.966534	0.837044	1.08399	0.28175	0.722552	0.0903242	0.784524	0.316147	0.855354	0.383313
	SV5_46F07	DN977932	Putative 60S ribosomal protein L22 [Arabidopsis thaliana]	1.13643	2.21567	0.000263473	1.82994	5.90099e-08	1.68583	0.00424162	1.34319	0.0136581	1.23288	0.0094205	1.24346	0.141817	1.03469	0.768371	1.06439	0.533594	1.15071	0.32866	1.18283	0.138989	0.98574	0.90404
	SV5_55F10	DN978896	60S ribosomal protein L30 [Lupinus luteus]	0.936285	2.24647	0.000345635	2.16485	0.00441825	1.57024	0.0782306	1.10367	0.460552	0.871819	0.698091	1.02224	0.900878	1.07356	0.710332	0.905241	0.643945	0.894284	0.76165	1.31433	0.45769	0.981327	0.946271
	SV5_50F08	DN978413	Ribosomal protein S26 [Pisum sativum]	0.889026	2.2696	0.00604848	1.77369	0.00885902	1.76113	0.0482547	1.17372	0.027973	1.03098	0.863925	1.06038	0.742853	1.20346	0.404236	1.15501	0.408611	0.975117	0.955317	1.30414	0.482916	1.03641	0.902306
	SV6_05F04	DN983056	60S ribosomal protein L14 [Arabidopsis thaliana]	1.08842	2.30052	8.26883e-05	1.55053	4.88151e-05	1.2907	0.00020521	1.13393	0.156331	1.08071	0.436514	0.896671	0.198694	0.864743	0.238148	0.892526	0.139212	0.758962	0.151068	1.17999	0.583826	0.845934	0.360667
Protein fate
	SV5_47E05	DN978014	Molecular chaperone MRJ [Bos taurus] dnaJ protein [Thermotoga maritima]	1.04384	0.890832	0.073859	0.493321	5.66538e-06	0.511117	0.000607828	0.585948	0.0526717	0.797637	0.218729	0.791681	0.044244	0.651034	0.0167253	0.569304	0.00157905	0.737565	0.00793896	0.689511	0.0199875	0.978422	0.880199
	SV6_49E09	DN982606	RUB1 conjugating enzyme [Arabidopsis thaliana] ubiquitin conjugating enzyme 12 [Homo sapiens]	1.00404	0.445627	0.00386002	0.371636	0.000850513	0.34659	0.00063071	0.368171	0.00167664	0.440539	0.000294047	0.463137	2.81811e-07	0.457977	0.00208217	0.405194	0.000138356	0.62086	0.00821962	0.736276	0.0468804	0.7197	0.0860208
	SV5_41G01	DN977455	S-ribonuclease binding protein SBP1 [Petunia x hybrida]	1.0374	0.456375	0.00827391	0.266446	0.00123507	0.359181	6.45199e-06	0.360243	0.0137364	0.473545	0.00875179	0.405522	5.64312e-06	0.368492	0.0069472	0.282195	0.000841509	0.850155	0.144468	0.863021	0.338158	0.642566	0.0269534
	SV5_38F12	DN977082	Ubiquitin-conjugating enzyme UBC7 [Arabidopsis thaliana]	1.0154	0.484378	0.000272815	0.363968	4.96293e-05	0.348421	0.00014195	0.384685	0.000122791	0.48891	0.00282055	0.486523	0.00144194	0.596886	0.00406347	0.645687	0.00885022	1.12162	0.443152	1.23617	0.154349	1.26227	0.222384
	SV6_40B04	DN981701	Ubiquitin-conjugating enzyme UBC7 [Arabidopsis thaliana]	1.02844	0.516987	0.00120787	0.417637	0.000751365	0.41482	0.00113703	0.413003	5.77907e-05	0.539817	0.00113887	0.546961	3.84288e-06	0.636352	0.0281851	0.695258	0.00265731	1.13183	0.55988	1.56298	0.155319	1.23452	0.37071
	SV5_47F09	DN978030	Ganglioside expression factor 2 MAP1 light chain 3 related protein [Homo sapiens]	1.01603	0.614036	4.69268e-05	0.493873	5.15749e-06	0.623392	0.00646163	0.865129	0.0727312	1.21553	0.266768	1.24488	0.159736	1.09485	0.431105	1.22294	0.0834431	1.2491	0.287012	1.27917	0.127017	1.18872	0.281938
	SV5_53C03	DN978661	J1P [Daucus carota] NTFP2 [Nicotiana tabacum]	0.857199	0.618264	0.0178497	0.292989	0.00183392	0.287486	8.60224e-05	0.252041	0.00398618	0.34837	0.00256634	0.340617	8.54958e-05	0.351046	0.000870323	0.525002	0.0561632	0.641916	0.12605	0.688373	0.128791	0.744926	0.415322
	SV6_29G09	DN980807	Ubiquitin-conjugating enzyme (E2) [Nicotiana tabacum]	0.914931	0.650442	0.128271	0.294174	0.000663035	0.262126	0.00170019	0.162755	7.97265e-11	0.229122	0.000584725	0.250415	4.06062e-06	0.297826	3.71498e-05	0.389598	0.00154875	0.663299	0.0775811	0.835862	0.418956	0.699293	0.246079
	SV5_48F11	DN978128	Maturase K [Solanum tuberosum]	0.796209	1.21379	0.191308	3.09166	4.39995e-05	1.97795	0.0120661	1.22969	0.0649316	1.44372	0.145647	1.22834	0.112147	1.15217	0.164729	1.41978	0.114319	1.07388	0.725946	1.38402	0.00388035	1.42089	0.125715
	SV5_39A12	DN977118	F-box protein family AtFBL4 [Arabidopsis thaliana]	1.03475	1.46779	0.000129961	1.4484	0.0214816	2.39602	0.010331	3.42967	0.000425828	2.19115	0.0182177	1.266	0.299527	1.09999	0.566991	0.962466	0.417134	0.982681	0.222367	0.903862	0.0968848	1.08559	0.522778
	SV6_16C09		Microtubule-associated protein MAP65-1b [Nicotiana	1.05175	1.78387	0.0484723	1.9749	0.032082	2.13181	0.0187627	2.11669	0.0317681	1.82752	0.0408443	1.22142	0.381931	1.51597	0.134983	1.5249	0.0115237	1.26278	0.00375422	1.33763	0.0915065	1.16707	0.207724
Signal transduction
	SV5_56A08	DN978930	Rac-GTP binding protein-like [Arabidopsis thaliana] (transduction)	0.937963	0.529356	0.00387953	0.436485	0.000397553	0.535164	0.0572284	0.539803	0.0118075	0.606379	0.0435436	0.559027	0.0831476	0.674822	0.182826	0.689826	0.000159962	0.626895	0.213102	0.656733	0.335812	0.735945	0.151779
	SV5_06E02	DN979521	GTPase-activating protein rhoGAP - human (fragment)	0.9988	0.300232	0.0188017	0.325229	0.0343683	0.35073	0.020382	0.456506	0.00266184	0.668592	0.241291	0.682179	0.14022	0.619434	0.0586803	0.694096	0.00022804	0.972526	0.879225	0.934786	0.341043	1.15695	0.363031
	SV5_57B11	DN979041	MAP kinase kinase 5 putative [Arabidopsis thaliana]	0.925325	0.37353	0.00207762	0.367308	0.00114017	0.312771	0.00967179	0.379505	0.0197474	0.474141	0.006062	0.522343	0.0034757	0.564943	0.0617062	0.475494	0.000477148	0.664279	0.145409	0.69216	0.171276	0.753944	0.21164
	SV5_56B09	DN978943	LRR protein [Lycopersicon esculentum] somatic embryogenesis receptor-like kinase 2 [Zea mays]	0.83432	0.459467	0.000812859	0.359634	0.00410812	0.61768	0.07265	0.924007	0.547629	0.934486	0.659761	0.763273	0.0246409	0.853866	0.105408	0.929478	0.140076	0.941635	0.65443	1.20087	0.539344	1.00175	0.99514
	SV6_39G09	DN981670	RALF precursor [Nicotiana tabacum]	1.13913	0.472066	0.000565425	0.63845	0.00284146	0.57546	0.000754469	0.355923	0.00423123	0.469698	2.85579e-06	0.638769	0.000280576	0.640466	0.0322453	0.526035	0.0269457	0.655774	0.00784327	0.778644	0.276406	0.792229	0.0661371
	SV6_41E04	DN981833	Calmodulin-like protein [Arabidopsis thaliana]	0.949915	0.476832	5.60899e-05	0.347706	0.000392116	0.405389	4.6348e-05	0.403594	0.00618611	0.388965	0.0029037	0.350665	1.93239e-05	0.482575	0.000767445	0.496891	0.00104235	0.681279	0.079175	0.749925	0.131619	0.712869	0.0222396
	SV6_08F11	DN983302	Ethylene receptor homolog [Lycopersicon esculentum]	0.874564	0.508849	0.00615377	0.344294	1.91132e-05	0.340305	0.00100996	0.277434	0.00507211	0.292344	4.24852e-05	0.364832	0.000581156	0.342034	0.0273105	0.299792	0.00405783	0.50068	0.0335441	0.543854	0.194162	0.793513	0.120566
	SV6_35H06	DN981295	Calmodulin-like protein [Arabidopsis thaliana]	0.913401	0.585418	0.000144066	0.352482	0.00378636	0.397091	0.00076445	0.402635	0.00199288	0.39073	0.000439746	0.367096	0.000250481	0.47181	0.000177218	0.385036	8.0307e-05	0.509457	0.0653269	0.656913	0.187428	0.545633	0.120295
	SV5_44F06	DN977739	Protein kinase C inhibitor [Zea mays]	0.997295	0.681426	0.0140199	0.467692	5.61185e-05	0.614788	0.00706727	0.917077	0.516446	1.27066	0.148834	1.61476	0.00198537	1.60613	3.41363e-06	1.60441	0.0163805	1.70055	0.0112216	2.32088	7.01499e-05	1.66156	0.0101673
	SV6_21C05	DN979962	Receptor-like protein kinase [Arabidopsis thaliana]	1.00859	1.39267	0.0905729	2.74714	2.33877e-06	2.69986	0.00205753	2.67065	0.00863319	2.36809	0.07891	5.79166	0.107767	2.43548	0.0243293	2.59523	0.00407707	1.08836	0.308522	1.10393	0.359468	1.06821	0.172326
	SV6_28H11	DN980725	Receptor protein kinase-like protein [Arabidopsis	1.07905	1.9224	0.0287796	2.91268	0.00992478	3.37233	0.0050131	2.99046	0.000137612	2.42192	0.0446221	1.76555	0.138585	1.93856	0.0747279	2.15214	0.0292047	1.29619	0.287918	1.0884	0.697087	1.17393	0.303821
	SV5_54B11	DN978753	Receptor protein kinase-like protein [Arabidopsis thaliana]	0.965333	1.9491	0.0399652	2.95458	0.00204048	3.06945	0.00604791	5.1714	1.56812e-06	3.31657	0.0260357	2.73868	0.0513823	2.43921	0.064151	3.22778	0.000933834	1.58457	0.00095282	1.26449	0.000520967	0.878438	0.278257
	SV5_59B03	DN979225	WD-repeat protein-like protein [Arabidopsis thaliana]	1.02279	2.03566	0.0536404	2.09534	0.00158303	1.78015	0.0519106	1.52384	0.00364466	1.12688	0.647462	1.05056	0.783231	0.973462	0.876937	0.864665	0.160736	0.93442	0.153706	0.953688	0.314616	1.10564	0.2708
Defense and stress response
	SV5_52G02	DN978612	Cathepsin B [Triticum aestivum]	0.941104	0.486533	3.82252e-07	0.432804	0.00233864	0.579471	0.0135869	0.606533	0.0147492	0.53572	0.00805148	0.506507	0.00728201	0.549882	0.00667255	0.442748	0.00529468	0.565301	0.103616	0.662281	0.384188	0.628634	0.210854
	SV6_17E05		Probable metallocarboxypeptidase inhibitor IIa precursor - potato	0.993154	0.133411	0.000469218	0.358984	0.000530651	0.0801809	0.0360271	0.125456	0.000317499	0.186578	0.00488259	0.196721	9.66576e-06	0.182619	0.00186197	0.0970523	0.000945395	0.159411	0.00882198	0.156552	0.00327917	0.222456	0.00576796
	SV6_09E09	DN983377	Probable metallocarboxypeptidase inhibitor IIa precursor - potato	1.06673	0.294215	0.00101552	0.417949	0.000340818	0.30126	3.21561e-05	0.267149	0.001124	0.522305	0.0017527	0.472699	0.00681311	0.390814	0.0482593	0.441839	0.00518813	0.784274	0.338909	0.600723	0.0148326	0.740285	0.000978968
	SV6_49G09	DN982630	cystatin [Lycopersicon esculentum]	1.04497	0.35107	2.7255e-06	0.435591	0.003661	0.407899	0.000259188	0.359465	0.00271056	0.492989	5.40715e-05	0.639481	0.000116671	0.683606	0.00156154	0.573468	0.0478569	0.727618	0.0287989	0.802092	0.0891527	0.799523	0.182567
	SV6_15A01		aspartic proteinase precursor wound-induced tomato	0.969434	0.477323	0.0221608	0.315813	3.363e-05	0.477659	0.0012631	0.398366	0.00232755	0.437571	0.00834661	0.254821	0.00136702	0.262052	0.000773619	0.1994	0.000193932	0.425928	0.017268	0.437916	0.00334475	0.416448	0.00153486
	SV5_36D10	DN976862	Ferritin [Glycine max]	1.10116	0.494688	0.0116801	0.46733	0.0278076	0.485001	0.0596766	0.569963	0.00583587	0.56501	0.0227423	0.650713	0.000384296	0.672785	0.0121082	0.697031	0.000102323	0.790776	0.0123937	0.667102	0.0106308	0.655463	0.0334371
	SV5_56B11	DN978945	putative wound induced protein [Arabidopsis thaliana]	1.06068	0.540202	0.00017777	0.300468	0.0108814	0.365963	0.0181421	0.356433	0.0428629	0.381249	0.024376	0.426136	0.00724916	0.513383	0.0168297	0.179469	3.56764e-05	0.390817	0.116837	0.629196	0.288773	0.598143	0.125826
	SV6_02F10	DN982816	symbiosis-related protein putative [Arabidopsis	1.03652	0.56216	0.0169224	0.434788	0.00714708	0.549346	0.0334282	0.732299	0.00275343	0.992608	0.962715	0.855595	0.36503	0.883497	0.497593	0.925618	0.171278	1.04897	0.791216	1.29259	0.0118579	1.05276	0.73762
	SV5_47F03	DN978024	DnaJ protein [Hevea brasiliensis]	0.886966	0.618162	0.00149497	0.184043	0.00380667	0.09617	0.0539533	0.160625	0.00322782	0.240949	0.0317082	0.242412	2.28858e-05	0.283141	0.00365034	0.529617	0.0953624	0.848496	0.355454	0.790333	0.109435	0.712599	0.0376647
	SV6_04A09	DN982929	Drought-induced protein SDi-6 - common sunflower (fragment)	0.956769	0.727391	0.00916214	0.576207	0.00514816	0.47123	0.0010113	0.668157	1.75775e-05	0.700146	0.0981952	0.452431	0.0329899	0.39325	0.00715108	0.246955	0.000633309	0.48853	0.00158668	0.532891	0.000489285	0.62677	0.022442
	SV6_38H05	DN981582	Avr9/Cf-9 rapidly elicited protein 75 (ACRE75) (Nicotiana tabacum)	0.941233	0.735498	0.0129211	0.463836	0.0105335	0.574892	0.0297758	0.763138	0.424653	0.581234	0.0197279	0.815111	0.0380335	0.983925	0.744336	1.37828	0.103236	1.22975	0.0829679	1.64361	0.00907673	1.67442	0.00125833
	SV6_06F09	DN983138	PROTEINASE INHIBITOR TYPE II PRECURSOR Nicotiana tabacum]	1.05597	1.54771	0.0712881	4.50756	5.49796e-08	9.33537	0.00131857	9.97546	2.12895e-05	7.32319	0.000121789	1.61463	0.0927763	1.07682	0.471119	0.627087	0.000179944	0.688753	0.0229413	0.692535	6.18784e-07	0.704378	0.0220445
	SV6_04G02	DN982986	Snakin2 [Solanum tuberosum] Identities = 28	0.879731	1.56545	0.0512704	4.19843	0.00255656	2.87546	0.00413749	3.68898	0.000125306	2.15265	5.51755e-05	1.35693	0.0979381	0.932706	0.83391	0.926694	0.3707	0.899547	0.386486	0.965702	0.859407	0.943599	0.456452
	SV6_46F09	DN982330	boiling stable protein A [Populus tremula]	0.90436	1.70331	0.00433419	3.37252	0.0157271	3.7182	0.00785194	1.15507	0.216799	0.772359	0.414078	1.11744	0.409841	1.227	0.0397907	1.11036	0.0554974	1.05604	0.58663	1.38384	1.02346e-05	1.37769	0.116499
	SV6_46A05	DN982266	Latent nuclear antigen [Human herpesvirus 8] myosin heavy chain [Entamoeba histolytica] Golgi complex-associated protein [Rattus norvegicus]	0.899836	1.88493	0.0211904	2.24253	0.00871925	1.70998	0.000659026	2.23524	7.62081e-05	3.25535	0.171365	3.08773	0.208576	1.16147	0.386009	1.15899	0.225768	1.317	0.606989	0.956452	0.922071	0.804616	0.240972
	SV6_47F07	DN982424	Elicitor like protein [Arabidopsis thaliana]	1.05987	1.9664	0.00533871	2.49723	0.00117519	1.94365	0.00358352	1.41409	0.00209768	1.53856	0.0102434	1.19524	0.0151218	1.01813	0.739622	1.27971	0.129288	1.00791	0.973308	1.1424	0.393794	1.16644	0.320117
	SV6_09B06	DN983341	Putative peroxidase [Arabidopsis thaliana]	1.08986	2.1624	0.00321465	1.70317	0.00156667	1.4672	0.0357897	0.965041	0.797509	0.963177	0.801493	1.15352	0.610464	1.27826	0.457779	2.31236	0.0141067	1.80633	0.0194313	1.58462	0.102559	1.76415	0.00193725
	SV6_20H03	DN979921	Thaumatin-like protein [Arabidopsis thaliana]	1.0918	2.80078	0.00230679	3.93081	0.00313426	3.61618	0.00613148	3.93265	0.00123182	2.72388	0.00416596	2.15228	0.00412163	1.81441	2.49491e-05	1.38789	0.0177354	0.919992	0.453528	0.976019	0.261928	1.05337	0.423866
Transcriptional regulation
	SV6_01F01	DN982725	Ethylene responsive element binding factor [Nicotiana tabacum]	1.01586	0.508399	0.0257123	0.317324	0.0144952	0.419462	0.0615431	0.657332	0.0185315	0.838871	0.596723	0.700487	0.0724098	0.926729	0.523793	1.02872	0.766149	0.986414	0.875029	1.01832	0.865692	1.00452	0.968413
	SV5_37C04	DN976940	Zinc-binding protein [Pisum sativum]	0.95551	0.323341	0.00177994	0.199578	0.000577298	0.306552	0.0664092	0.328135	0.00137212	0.419941	0.0427489	0.33098	0.0011749	0.60652	0.000460831	0.379855	0.00543828	0.500064	0.000379105	0.637687	0.0425833	0.569437	0.00104893
	SV6_04D06	DN982960	Heme activated protein [Arabidopsis thaliana]Identities = 104	1.03267	0.332506	5.50945e-07	0.207832	5.91115e-07	0.230344	9.58658e-06	0.298397	0.000129123	0.311997	0.000552716	0.312474	0.00185563	0.327603	1.71866e-05	0.287249	2.48414e-07	0.643019	0.271704	0.669414	0.18015	0.750267	0.199956
	SV6_25E11	DN980400	AP2-containing DNA-binding protein [Arabidopsis	1.11724	0.381067	0.000282491	0.26445	0.00147032	0.210661	3.24602e-05	0.358609	0.00109641	0.363507	0.0213969	0.568588	0.0360266	0.450665	0.0137727	0.38585	0.00419919	0.559794	6.6636e-05	0.563808	0.0203662	0.704043	0.0105444
	SV5_55B08	DN978846	RNA helicase [Vigna radiata]	0.892406	0.386626	0.000528946	0.317805	0.00248248	0.363175	0.0040885	0.383721	0.0228642	0.432168	0.0248539	0.449488	0.0102195	0.442981	0.00967521	0.575697	0.220905	0.699982	0.1554	0.754765	0.355935	0.719958	0.146855
	SV6_46G04	DN982337	AP2 domain transcription factor [Arabidopsis thaliana] cadmium-induced protein [Arabidopsis thaliana] ethylene responsive element binding protein [Fagus sylvatica]	0.974017	0.407878	0.00603172	0.310371	0.0221845	0.553208	0.0765868	0.383179	0.0449955	0.372279	0.0221684	0.504988	0.0722211	0.663317	0.107336	0.535336	0.00131225	0.734463	0.236476	0.874174	0.545198	1.02109	0.926786
	SV5_40C09	DN977319	CCR4-NOT transcription complex [Homo sapiens]	1.05708	0.421683	0.0109149	0.291919	0.0287863	0.403859	0.0709082	0.967898	0.886754	1.09199	0.667054	1.2068	0.0108094	1.6856	0.000440662	1.83452	0.000807548	0.980369	0.947377	1.13388	0.610564	1.30226	0.293863
	SV6_45G05	DN982242	INNER NO OUTER [Arabidopsis thaliana]	0.996422	0.422477	0.00564704	0.30139	0.000127153	0.330319	0.00046724	0.319729	9.975e-05	0.3475	0.000116836	0.360217	0.00582154	0.402073	0.00523996	0.32963	0.00825908	0.434904	0.00190533	0.448028	0.00365511	0.526711	0.000392965
	SV6_11G06	DN983560	Transcription factor EREBP-like protein [Arabidopsis	0.981215	0.432841	0.000333295	0.281995	0.000349694	0.321274	1.74022e-06	0.313951	0.00126323	0.256156	1.10208e-06	0.249637	0.000103709	0.311474	0.000132244	0.263177	0.00120281	0.390558	0.0132027	0.334528	0.0137098	0.454217	0.00712477
	SV6_41E05	DN981834	putative TFIIIA (or kruppel)-like zinc finger protein [Medicago sativa]	1.19173	0.452758	0.00816305	0.369224	1.75352e-05	0.436895	2.1917e-05	0.535844	0.00124284	0.556891	0.0132241	0.545813	1.9536e-05	0.657365	0.00303872	0.635548	0.0280594	0.829697	0.015218	0.810188	0.0562515	0.725174	0.0351793
	SV6_48E08	DN982509	Tuber-specific and sucrose-responsive element binding factor [Solanum tuberosum] R2R3-MYB transcription factor [Arabidopsis thaliana]	0.875671	0.461732	0.000428278	0.338958	0.00665776	0.441751	0.0224374	0.648897	0.0932541	0.566661	0.150913	0.764016	0.26918	0.636752	0.154051	0.599685	0.0188125	0.837631	0.667256	1.13514	0.799736	1.05005	0.8793
	SV5_45A05	DN977774	CCR4-associated factor 1-like protein - Arabidopsis thaliana	1.00744	0.467325	0.000930267	0.318397	0.00418135	0.433132	0.0839256	0.932932	0.775093	0.826952	0.272844	1.01575	0.89237	1.25798	0.137926	1.5053	0.00572116	1.3943	0.167989	1.32933	0.198593	1.44505	0.08694
	SV6_07F08	DN983219	WIZZ [Nicotiana tabacum]	1.0016	0.472052	0.00837063	0.257264	0.0111265	0.283804	0.00264176	0.491145	0.105389	0.398527	0.0343302	0.583255	0.0218708	0.592992	0.0125492	0.585051	0.0174988	0.665874	0.308246	0.74911	0.446055	0.778194	0.180217
	SV6_15B04	DN983805	Homeobox-leucine zipper protein [Arabidopsis thaliana]	0.93239	0.486389	0.00254067	0.283386	0.00185523	0.357077	0.0171514	0.393771	0.00669754	0.315575	0.00775659	0.429897	0.00322404	0.574811	0.0123872	0.452241	5.08145e-05	0.761609	0.197588	0.759146	0.206294	0.63987	0.0532414
	SV5_55E03	DN978877	Zinc finger protein 216 [Homo sapiens]	0.889611	0.507189	0.000343965	0.365336	0.000333641	0.432024	0.000694547	0.504599	0.000152527	0.596251	6.11284e-06	0.548612	1.65118e-05	0.671613	0.016873	0.736479	0.181541	0.668495	0.0693012	0.839502	0.461836	0.759576	0.346409
	SV6_32F05		BZIP transcription factor [Nicotiana tabacum]	0.980894	0.521317	0.00550769	0.443842	0.0130916	0.397945	0.0329603	0.479643	0.000426405	0.421197	0.00128384	0.431419	0.00432137	0.708152	0.349779	0.657313	0.131193	0.528505	0.106543	0.759032	0.467924	0.822094	0.527709
	SV5_59F09	DN979279	Putative AP2 domain transcriptional regulator 5' partial 1-558 [Arabidopsis thaliana]	1.06394	0.531297	5.29392e-06	0.371297	0.0114292	0.713675	0.00318981	0.550536	0.0123483	0.595889	0.00422048	0.812307	0.136572	0.905982	0.055617	0.709925	0.0191665	0.983434	0.924301	0.943484	0.688961	1.13946	0.0229596
	SV5_42F06	DN977546	Homeobox-leucine zipper protein HAT22 (HD-ZIP protein 22) [Arabidopsis thaliana]	1.02664	0.546176	0.000549751	0.424208	0.00154604	0.485881	0.000511909	0.464532	0.0128498	0.552925	0.000105236	0.532626	1.58287e-06	0.670776	0.000261239	0.612714	8.94133e-05	0.896603	0.0307333	0.971511	0.8508	0.852747	0.075764
	SV6_09E08	DN983376	NAC1 transcription factor (Arabidopsis thaliana)	1.16843	0.569041	0.00519639	0.384922	3.80245e-05	0.338941	0.0132057	0.463	4.59992e-05	0.505357	0.013568	0.595248	0.0553099	0.500208	0.066109	0.475311	5.30882e-05	0.710404	0.00988615	0.789883	0.088069	0.775633	0.171284
	SV6_44B03	DN982084	AP2 domain-containing transcription factor [Nicotiana tabacum] ethylene responsive element binding protein [Fagus sylvatica] cadmium-induced protein - Arabidopsis thaliana	0.891257	0.587229	0.0123531	0.260474	6.62114e-06	0.251461	8.90722e-05	0.167903	5.09166e-05	0.237238	2.85868e-05	0.416838	1.92174e-06	0.561511	0.000441202	0.908781	0.403651	1.36856	0.040595	1.59647	0.0902799	1.45612	0.00376177
	SV6_39A06	DN981595	Metallothionein-I gene transcription activator protein [Arabidopsis thaliana]	0.960476	0.587691	0.0102639	0.394123	0.00330393	0.448228	0.0438454	0.481729	0.00738669	0.548565	0.000320859	0.645774	0.00237644	0.728876	0.0753387	0.600619	0.0723212	0.857982	0.322519	0.892365	0.420768	0.81447	0.258639
	SV5_35C12	DN976756	R2R3-MYB transcription factor [Arabidopsis thaliana]	0.993476	0.589717	0.00128588	0.375323	0.0443791	0.383053	0.0763244	0.692389	0.128621	0.825804	0.351357	0.871374	0.664397	0.994196	0.984408	1.28598	0.0363205	0.93702	0.767579	0.82911	0.30943	0.774623	0.0167453
	SV5_55H02	DN978912	DNA binding protein EREBP-3 [Nicotiana tabacum] ethylene-responsive element binding factor [Nicotiana sylvestris]	1.00589	0.634994	0.00138704	0.375343	0.00557779	0.546848	0.00477657	0.746636	0.301709	0.596118	0.00404191	0.66943	0.016807	0.853244	0.11328	1.00419	0.980989	1.00118	0.993728	1.44913	0.299598	1.36534	0.231067
	SV6_40F10	DN981755	Myb-related transcription activator [Solanum tuberosum]	0.922434	0.660485	4.60359e-06	0.470702	0.00391646	0.425301	0.00695414	0.533683	0.00518959	0.513814	0.0138565	0.57325	0.0659042	0.628097	0.000273863	0.486022	0.012606	0.699694	0.0688796	0.627589	0.0716789	0.723378	0.0595107
	SV6_47E01	DN982406	Ewing sarcoma breakpoint region 1 isoform EWS-b [Homo sapiens]	0.953589	1.45451	0.00293283	2.5199	0.000207951	2.89593	0.00228237	2.56755	0.0012389	2.36504	0.00254746	2.08635	0.000953665	2.26387	0.000522622	2.25944	0.000217673	0.863629	0.687707	0.948512	0.825279	0.633942	0.0192733
	SV6_11A06	DN983499	EIL3 [Lycopersicon esculentum]	1.07693	1.58478	0.0002842	2.24816	0.00239716	1.7437	9.14478e-05	0.707074	0.00134174	0.651514	0.00525144	0.67058	0.00629048	0.924468	0.113484	0.777161	0.00190454	0.825548	0.00369119	0.793593	0.0309995	0.875037	0.260835
	SV6_16B02		Nucleoid DNA-binding-like protein [Arabidopsis thaliana]	0.821234	1.92437	0.00180951	3.96424	0.000247902	3.37369	0.000815385	2.99961	9.19377e-05	2.68996	0.0695947	2.04538	0.0318123	1.80438	0.0448586	1.13441	0.646327	0.5837	0.310511	0.797867	0.387961	0.682411	0.179637
	SV5_38D05	DN977051	MAR-binding protein [Nicotiana tabacum] SAR DNA binding protein [Oryza sativa]	0.839098	2.07917	1.22906e-05	1.25447	0.00368331	1.2213	0.0359038	0.858239	0.383566	0.964432	0.885768	0.699623	0.129412	0.746978	0.214423	0.738564	0.104964	0.766701	0.00448813	0.850355	0.0543287	0.790939	0.00585332
Transport
	SV6_07B05	DN983177	Xaa-Pro aminopeptidase 2 [Lycopersicon esculentum]	0.998092	0.71936	0.0292038	0.717937	0.0274711	0.263374	0.30933	0.81222	0.0192691	0.852831	0.168091	0.809364	0.0713618	0.863688	0.0578956	0.793676	0.241776	1.03552	0.661006	1.12924	0.56701	0.943103	0.605678
	SV6_48H08	DN982545	Nitrate transporter NRT1-2 [Glycine max]	0.871561	0.451851	0.000149738	0.570315	0.000369659	0.730044	0.0509314	0.522631	0.00827667	0.744641	0.0768685	1.30687	0.112661	1.16135	0.464001	0.794927	0.323991	0.636784	0.000905499	0.734758	0.0426521	0.504544	0.0410909
	SV6_37C05		Putative phosphatidyl-inositol-transfer protein [Arabidopsis thaliana] SEC14 (S. cerevisiae)-like 2 [Rattus norvegicus]	1.11729	2.07221	0.0101898	1.84289	0.0313164	2.45915	0.00859278	2.29329	0.00327529	1.89338	0.0868859	1.19894	0.547742	1.29965	0.184911	1.13551	0.307419	1.01257	0.94131	1.33201	0.291767	1.29129	0.216862
	SV6_36G08	DN981381	Putative membrane import protein [Arabidopsis thaliana] evidence:ISS~nuclear receptor subfamily 1 group I	1.08137	2.02198	0.00513074	1.86185	0.00024772	1.97895	0.018832	1.26792	0.13073	1.10313	0.617817	1.11599	0.691215	0.980756	0.899735	1.0527	0.725674	0.961001	0.764508	1.23309	0.220198	0.989825	0.919855
	SV5_41C06	DN977412	Acyl carrier protein [Capsicum chinense]	1.07693	1.80653	0.0204059	1.87898	0.000386456	2.50937	0.000546196	1.78809	0.00124657	1.75218	0.00318956	1.56423	0.000344989	1.49683	0.00573776	1.75724	3.42259e-05	1.62463	0.0212291	2.01699	0.014087	1.46156	0.00354232
	SV6_39E02	DN981639	Acyl carrier protein [Capsicum chinense]	0.967169	2.07725	5.58705e-08	1.93055	5.52937e-06	1.99397	0.00649073	1.91983	0.000791303	1.45728	0.0782366	1.35075	0.00105092	1.52471	0.0232416	1.64993	0.00119892	1.37342	0.0641485	1.47185	0.0153925	1.3987	0.0912012
	SV6_36A11	DN981312	Enoyl-ACP reductase [Petunia x hybrida]	0.989774	1.76481	0.0820057	1.98798	0.0398737	2.09982	0.00873684	1.69064	0.061543	1.39387	0.0657199	1.24565	0.159683	1.25611	0.341861	2.0486	0.00875043	1.56964	0.280181	1.19196	0.603787	1.3043	0.269406
	SV5_60A03	DN979309	Putative transporter 8780-5873 [Arabidopsis thaliana]	0.945277	1.34689	0.0122622	2.03906	0.011415	2.59299	0.00374413	3.13149	0.00786231	2.56297	0.00837704	2.14908	6.52109e-05	2.04865	0.000105955	1.70873	0.0224046	1.48569	0.0571704	1.26555	0.0132157	1.49157	0.000607632
	SV6_43C12	DN982009	Ran-binding protein [Plasmodium falciparum]	1.08287	1.40038	0.133006	2.1623	0.0263677	2.20041	0.018331	2.19965	0.00259465	1.54894	0.172537	1.20435	0.433383	1.43138	0.297327	1.18598	0.55441	0.883899	0.696064	1.0034	0.990546	1.20125	0.00924707
	SV6_16A10		34 kDA porin [Solanum tuberosum]	1.15416	2.00248	0.000970721	2.76827	0.000738661	2.60249	0.0125169	1.67983	0.000540047	1.33367	0.221148	1.39156	0.152269	1.17099	0.363078	1.46165	0.074018	1.11657	0.672036	1.08155	0.594135	1.1515	0.488824
	SV6_17C02		Enoyl-[acyl-carrier-protein] reductase (NADH) (EC 1.3.1.9) 2 precursor - common tobacco	0.986719	1.43377	0.0321661	2.91912	0.000165773	2.5717	0.00287503	1.92792	0.0467412	1.30407	0.322043	1.61713	0.219739	1.53815	0.11494	1.99654	0.0068285	1.13819	0.158917	1.06862	0.478497	1.04715	0.716371
	SV6_37C03		Zeatin O-glucosyltransferase [Phaseolus lunatus]	1.1071	2.023	0.00369803	4.68011	0.00543893	2.70462	0.0197115	0.547958	0.0589806	0.762561	0.434328	0.5586	0.0420586	0.632422	0.0716016	0.610656	0.00200633	0.83639	0.197332	0.794168	0.127851	0.914732	0.64665
Unclassified, no hit and unknown protein
	SV5_46F09	DN977934	Predicted protein of unknown function [Arabidopsis thaliana]	1.1754	0.476041	0.000486349	0.488005	0.000627971	0.496956	0.00982463	0.558973	0.00491588	0.687776	0.116284	0.558657	0.0709549	0.238357	0.269187	0.581491	0.000212076	0.808015	0.000385642	0.771584	0.0318242	0.770954	0.197256
	SV6_30C04	DN980850	B12D protein [Ipomoea batatas]	0.944376	0.248418	0.000933983	0.339779	0.00993505	0.36613	0.0476511	0.25496	0.0119901	0.330671	0.0204569	0.393252	0.000415086	0.418176	0.0417208	0.325272	0.00510527	0.466216	0.0168703	0.546686	0.0119568	0.523998	0.0998543
	SV5_59B07	DN979229	No hit	1.04669	0.316273	3.85967e-06	0.206867	0.000497942	0.25038	0.002177	0.235156	0.0012675	0.330947	0.000808126	0.432777	0.0560943	0.373722	0.00410335	0.208697	5.28712e-06	0.329566	0.000601197	0.40369	0.015961	0.462282	2.23806e-05
	SV6_26H12	DN980533	B12D protein [Ipomoea batatas]	1.08117	0.327667	4.1161e-05	0.429047	0.00292535	0.332069	0.000248307	0.24972	0.00119136	0.417545	0.00104569	0.518874	0.0756321	0.452059	0.0161648	0.365676	0.000854379	0.437668	0.0210846	0.498987	0.0123936	0.585242	0.000145816
	SV6_47D03	DN982396	Hypothetical protein [Arabidopsis thaliana]	0.743098	0.357926	0.00288762	0.202541	0.00104599	0.280239	0.000774859	0.337983	0.0144305	0.293444	0.00496266	0.340727	0.000421877	0.472479	0.00408732	0.726962	0.204828	0.635733	0.144442	0.841262	0.683252	0.653728	0.0937277
	SV6_38C03	DN981520	Unknown protein [Arabidopsis thaliana]	1.02343	0.358651	8.93818e-05	0.21625	0.00657038	0.356934	0.000178258	0.258	1.04109e-05	0.349784	0.000105364	0.322853	5.87996e-05	0.403699	5.6016e-05	0.243271	0.000352158	0.588741	0.00122955	0.654874	0.00818523	0.800329	0.0216545
	SV6_02A05	DN982761	Unknown protein [Arabidopsis thaliana]	1.05532	0.373662	5.48993e-08	0.411494	0.00172195	0.500835	0.000517268	0.541113	0.00107592	0.685651	0.155514	0.656414	0.0216688	0.579129	0.00510353	0.61646	0.0472448	0.860681	0.650518	0.803449	0.526771	0.671443	0.0496957
	SV6_34B09	DN981130	Expressed protein [Arabidopsis thaliana]	1.05776	0.38148	0.000916215	0.327135	0.00133427	0.384307	0.00590444	0.276428	0.00728544	0.281997	6.07053e-06	0.513347	0.00115791	0.479072	0.00943485	0.215012	6.39842e-06	0.430363	0.00424747	0.479431	0.00879614	0.527214	0.0429688
	SV5_02C07	DN976557	Hypothetical protein T22A6.40 [Arabidopsis thaliana]	1.05482	0.389182	0.000324616	0.331636	0.00126993	0.514655	0.0159336	0.663304	0.00183907	0.832509	0.302097	0.716696	0.111552	0.697322	0.00457198	0.720199	0.0030648	0.81611	0.0220742	0.846207	0.0604597	0.771815	0.0110397
	SV6_41A05	DN981786	Expressed protein [Arabidopsis thaliana]	1.03234	0.394108	0.00604564	0.296115	0.00191812	0.329904	0.000437279	0.4335	0.00758562	0.395647	0.00923351	0.538542	0.130493	0.735571	0.180907	0.895391	0.632646	1.03294	0.777405	1.3548	0.104117	1.38785	0.0613438
	SV6_44C12	DN982105	Expressed protein [Arabidopsis thaliana]	0.864652	0.403113	0.000100923	0.41129	0.00590156	0.431922	0.020939	0.42647	0.00694812	0.40024	0.00043978	0.574771	0.0189378	0.606563	0.155843	0.601117	0.0268232	0.683445	0.469583	0.549769	0.137745	0.538534	0.0334729
	SV5_04E05	DN978302	Expressed protein [Arabidopsis thaliana]	1.01266	0.42093	2.24518e-05	0.311355	0.00518166	0.397595	0.000661286	0.393797	0.00235652	0.468409	0.0585342	0.494242	0.025886	0.647617	0.0809312	0.92503	0.645753	1.13115	0.127724	1.23286	0.226012	1.25058	0.0549085
	SV5_47C10	DN977995	Expressed protein [Arabidopsis thaliana]	1.05942	0.421572	0.000569516	0.227291	7.79407e-07	0.303241	0.00485325	0.416115	0.000211452	0.449226	0.0407935	0.421218	0.00125883	0.459061	0.00377712	0.535905	0.0153488	0.640973	0.00240843	0.899113	0.693581	0.71245	0.00019429
	SV6_29B09	DN980747	similar to kelch repeat-containing protein [Arabidopsis thaliana]	1.09642	0.446193	0.015409	0.527438	0.0457549	0.501178	0.0611101	0.629522	0.0500017	0.804921	0.385158	0.722393	0.289108	0.662159	0.102207	0.632709	0.0355484	0.702504	0.000710434	0.699419	0.0119082	0.719139	0.00494761
	SV6_31D06	DN980960	No hit	0.718691	0.446905	0.0017424	0.321046	0.00267954	0.402539	0.018298	0.489405	0.0174885	0.442559	0.0272618	0.403972	3.59901e-05	0.411475	0.0149696	0.345173	0.0221091	0.507146	0.00467788	0.459883	0.171382	0.560841	0.0560184
	SV6_34G01	DN981182	No hit	0.921094	0.44906	0.0212597	0.337125	0.00151637	0.41231	0.0157598	0.386678	0.00245359	0.421421	0.00973083	0.391454	0.000223867	0.388408	0.0137878	0.370719	0.00106175	0.572395	0.000496166	0.576292	0.000774742	0.534236	0.0248429
	SV6_41B10	DN981803	No hit	0.884934	0.450571	0.0180465	0.320145	0.00488318	0.313351	0.003623	0.333421	0.00982479	0.458542	0.0510524	0.412371	0.0065179	0.453045	0.000120301	0.519728	0.0712949	0.887898	0.570495	0.770759	0.0663691	0.757611	0.000464249
	SV6_26F03	DN980500	Hypothetical protein [Cicer arietinum]	1.1435	0.455768	3.54222e-06	0.25962	2.49206e-05	0.288869	0.000115415	0.294191	1.42607e-08	0.413335	0.00352285	0.411081	0.00158404	0.391534	2.97452e-05	0.507269	1.83642e-05	0.707197	0.0785089	0.964094	0.902158	0.594773	0.0451066
	SV6_20A09	DN979840	Unknown protein [Arabidopsis thaliana]	1.03003	0.46062	0.0152122	0.221384	7.43209e-05	0.298435	2.85143e-05	0.280641	0.000847365	0.297731	0.00197694	0.321072	6.10965e-07	0.433168	0.00149585	0.433754	0.00136736	0.557559	0.112552	0.722936	0.000259245	0.802479	0.000696144
	SV5_37G03	DN976989	Putative protein [Arabidopsis thaliana]	1.04338	0.474147	0.000407721	0.418228	0.00115006	0.410047	9.03288e-06	0.44111	1.17375e-05	0.51229	0.00645769	0.585071	0.0424634	0.538881	0.00384934	0.436441	0.00027098	0.640381	0.211138	0.794408	0.370573	0.918369	0.625277
	SV6_13G02	DN983690	No hit	1.30632	0.479352	0.00307811	0.498138	0.000162983	0.692275	0.2561	0.368059	0.00421359	0.529089	0.00157263	0.58892	0.000818065	0.568923	0.0191908	0.531989	0.0158686	0.679909	0.1674	0.708311	0.0224435	0.610273	0.05152
	SV6_05A01		Hypothetical protein T8M16_10 - Arabidopsis thaliana	1.0063	0.483356	0.00180072	0.37188	9.64224e-06	0.4282	7.06455e-07	0.405487	1.02887e-05	0.545475	0.000542299	0.430041	0.000309696	0.4592	0.00991788	0.572773	0.000150844	0.635228	7.85861e-05	0.704086	0.0234258	0.567726	0.0673388
	SV5_38G04	DN977086	Hypothetical protein [Arabidopsis thaliana]	0.923848	0.500694	0.00061267	0.375542	0.007702	0.425892	0.00852451	0.561975	0.0403643	0.544118	0.00691233	0.727967	0.0263633	0.806304	0.105347	0.703306	0.0174377	0.876783	0.222648	0.923204	0.44667	0.915314	0.507239
	SV5_01D06	DN976464	Unknown protein	1.06506	0.505534	0.00151746	0.363851	0.00359206	0.419727	0.0178636	0.571624	0.000882364	0.717886	0.251171	0.845893	0.208837	0.708986	0.103074	0.89936	0.195817	1.35317	0.420116	1.50057	0.10268	1.18196	0.551141
	SV6_32B12		Unknown protein [Arabidopsis thaliana]	1.07414	0.505726	0.00775115	0.629034	0.0262411	0.403615	0.00354834	0.384433	0.00187463	0.457996	0.00180697	0.838943	0.127269	0.927553	0.430048	0.694097	0.101679	0.952026	0.908638	0.689994	0.271338	0.785153	0.35385
	SV5_41E08	DN977438	Putative protein [Arabidopsis	1.05968	0.509298	2.72036e-05	0.38656	0.0051321	0.518849	0.00236507	0.681095	0.0168456	0.66913	0.0111683	0.739834	0.0476648	0.860983	0.373714	0.837905	0.0295979	0.917219	0.597054	0.874161	0.219101	0.850387	0.063154
	SV6_09E10	DN983378	Unknown protein [Arabidopsis thaliana]	1.04003	0.515934	0.00438261	0.34451	0.00300667	0.437767	0.000213498	0.589656	0.0168749	0.792804	0.433114	1.02942	0.846117	0.887849	0.403716	0.753321	0.192133	0.984508	0.810391	0.766904	0.00516783	0.840184	0.165958
	SV6_29E06	DN980780	No hit	0.986606	0.516065	0.00779871	0.415186	0.00287511	0.411737	0.0257454	0.281885	0.000744922	0.322989	0.00039635	0.383167	0.00596023	0.465476	0.0126055	0.306045	0.000444444	0.474895	0.121301	0.665106	0.353648	0.728603	0.279899
	SV5_46H08	DN977957	Putative protein [Arabidopsis thaliana]	1.1472	0.527481	0.000499054	0.486597	0.000765137	0.561224	0.00355107	0.640194	0.00160934	0.770778	0.0279473	0.866013	0.29306	0.859443	0.271709	0.709964	0.106376	0.764548	0.0475531	0.815816	0.000444171	0.717633	0.166258
	SV5_41A08	DN977390	Unknown protein [Arabidopsis thaliana]	0.878478	0.528102	9.81494e-05	0.413593	5.54443e-05	0.495498	0.000619609	0.49466	0.000763127	0.515587	0.0146441	0.575137	0.000953606	0.544897	8.93808e-06	0.541068	0.00879973	0.604602	0.126034	0.889987	0.781453	0.970042	0.894682
	SV6_02C05	DN982783	Unknown protein [Arabidopsis thaliana]	0.994813	0.532363	0.0022173	0.483828	0.00109299	0.536906	0.0185548	0.538394	8.9803e-05	0.504322	1.0254e-05	0.46967	0.000222548	0.494519	2.4332e-06	0.348431	3.16243e-06	0.598315	0.10402	0.758857	0.131014	0.739787	0.301858
	SV6_20B09	DN979852	Unknown protein [Arabidopsis thaliana]	1.014	0.53973	0.0561246	0.266524	0.00202088	0.327605	0.00294867	0.319916	0.00630376	0.305895	0.00784884	0.347813	0.00343284	0.413686	0.000801837	0.413065	0.00792543	0.605514	0.0872514	0.676596	0.0030741	0.798018	0.112745
	SV6_15D09	DN983827	Unknown protein [Arabidopsis thaliana]	1.00885	0.547605	0.0127515	0.398698	0.00139994	0.483209	0.0620014	0.381747	0.00153067	0.463333	0.000336099	0.650667	0.00722308	0.601379	0.0818523	0.514924	0.00450805	0.713232	0.239178	0.966489	0.924585	0.698239	0.278365
	SV6_05B03	DN983016	Hypothetical protein	1.07775	0.548849	0.00866764	0.373412	2.1011e-05	0.331828	1.60625e-05	0.389598	0.00431483	0.424569	0.00129114	0.445171	0.00548622	0.439342	0.00336198	0.378052	0.000537847	0.626207	0.103251	0.713656	0.170002	0.842733	0.0886155
	SV5_46G02	DN977939	Unknown protein [Arabidopsis thaliana]	1.12011	0.548981	0.0100447	0.428489	0.0130416	0.428501	0.0118327	0.532051	0.00692321	0.65859	0.0519964	0.808402	0.397576	0.748323	0.0922791	0.978178	0.919964	1.14486	0.147319	1.26076	0.327468	1.35093	0.157896
	SV6_03G05	DN982905	Unknown protein	1.02223	0.555304	0.000305086	0.398555	1.02104e-05	0.555696	0.022131	0.915542	0.369887	0.924525	0.316025	0.992093	0.926249	1.43014	0.00416375	1.51689	0.00162197	1.20958	0.0984459	1.67495	0.00320042	1.42987	0.0168871
	SV5_36C11	DN976851	Expressed protein [Arabidopsis thaliana]	1.15502	0.563629	0.018366	0.440701	6.93119e-05	0.457553	0.000358297	0.411093	4.48805e-07	0.577067	0.0319789	0.730381	0.172893	0.678	0.0446099	0.578509	0.0088726	0.737152	0.0166407	0.819129	0.163472	0.754469	0.0784711
	SV5_44F09	DN977742	No hit	0.973729	0.566293	6.12809e-05	0.550395	0.000382595	0.472028	0.00236847	0.496328	0.0005806	0.535951	0.00800072	0.6227	0.00179158	0.639932	0.00806457	0.51916	0.00547231	0.766905	0.214732	0.687423	0.0035425	0.834345	0.130402
	SV6_16F08		Unknown protein [Arabidopsis thaliana]	0.901278	0.566982	0.00279585	0.472197	2.93878e-06	0.529521	0.0217478	0.601107	0.000220436	0.569374	0.000675936	0.645577	0.000857349	0.751103	0.0223479	0.654395	0.00636217	0.868351	0.454915	0.848868	0.407965	0.894106	0.277581
	SV6_29C11	DN980761	Unknown protein [Arabidopsis thaliana]	0.822917	0.575931	0.00854917	0.232545	0.00805019	0.250272	0.00720828	0.433178	0.0643752	0.356764	0.00395356	0.460547	0.0400401	0.447328	7.55094e-05	0.335795	0.00352112	0.428265	0.0085883	0.477068	0.0565703	0.453358	0.00272384
	SV5_35A07	DN976727	Expressed protein [Arabidopsis thaliana]	0.985497	0.580736	0.0673434	0.309206	2.95416e-05	0.362808	0.00972133	0.532428	0.0252518	0.716845	0.226561	0.565715	0.0459933	0.616711	0.0305012	0.554181	0.00175655	0.797992	0.0196514	0.777219	0.0664895	0.724066	0.106059
	SV6_50B12	DN982669	Unknown protein [Arabidopsis thaliana]	1.0223	0.590657	0.0775908	0.380428	0.000232319	0.462457	0.00182922	0.380398	1.22152e-05	0.549634	0.000183935	0.653533	0.0108264	0.583184	0.00446579	0.551086	1.71602e-05	0.962925	0.472943	0.986418	0.746301	0.683744	0.140904
	SV6_23G06	DN980220	Unknown protein [Arabidopsis thaliana]	0.814143	0.601081	0.00448916	0.535873	0.0137418	0.43581	0.000526101	0.557504	0.0111204	0.552795	0.00254693	0.290562	1.25639e-05	0.293044	0.00222936	0.234965	1.31222e-06	0.370869	0.00714199	0.430433	0.0241079	0.532	0.0258018
	SV5_39F02	DN977168	Putative protein [Arabidopsis thaliana]	1.09966	0.603599	0.000469863	0.670167	0.000769801	0.491309	0.00049164	0.969053	0.784503	0.975338	0.900121	0.835459	0.389224	0.827714	0.106766	0.885286	0.352551	1.04627	0.523049	1.11174	0.333705	1.08594	0.580673
	SV6_24E11	DN980302	Hypothetical protein [Arabidopsis thaliana]	0.805595	0.605868	0.0118221	0.232185	0.0123437	0.278038	0.0069956	0.523895	0.0195296	0.35173	0.00114186	1.71286	0.0475006	0.827324	0.338405	0.856348	0.444533	0.456998	0.302704	0.318808	0.132451	0.876119	0.569816
	SV6_07D05	DN983197	Putative protein [Arabidopsis thaliana]	1.10465	0.612373	0.000624974	0.480023	0.000376837	0.580226	0.0433229	0.767357	0.0508475	0.746366	0.0013391	0.751794	0.0660676	0.936365	0.431816	0.663302	0.00679604	0.723789	0.0318105	0.746457	0.0848642	0.76423	0.230534
	SV5_45C09	DN977802	Expressed protein [Arabidopsis thaliana]	0.969312	0.616347	0.00442288	0.480626	0.00165013	0.605711	0.00585843	0.770604	0.00392746	0.747174	0.10177	0.841374	0.511868	0.825994	0.30837	0.835984	0.0167038	0.989405	0.955196	0.927308	0.782911	0.966218	0.818661
	SV6_06A07	DN983090	Putative protein	0.863664	0.616725	0.00173576	0.438352	0.00101205	0.558762	0.0215152	0.816652	0.167609	0.738004	0.000372234	0.748343	0.0053302	0.787045	0.107125	0.950121	0.666457	0.923794	0.449395	1.44025	0.00106887	1.46882	0.00661406
	SV5_03D07	DN977243	Expressed protein [Arabidopsis thaliana]	0.989297	0.617319	0.0430598	0.499259	0.0320606	0.431874	0.0182668	0.712526	0.000662164	0.821137	0.408298	1.06537	0.547296	0.946009	0.465639	0.912854	0.193695	0.922314	0.414157	1.06339	0.469446	1.36024	0.00171379
	SV6_03F03	DN982892	No hit	1.13377	0.623088	0.0516437	0.475909	0.00230919	0.544773	0.000741876	0.947404	0.734995	0.782044	0.0286973	0.973156	0.859545	0.613036	0.0547458	0.906668	0.504207	0.965222	0.747551	1.0663	0.416811	1.17945	0.238971
	SV5_47A12	DN977973	Hypothetical protein [Cicer arietinum]	1.00996	0.624251	0.00196896	0.464485	4.23159e-05	0.56532	0.0024339	0.623277	0.00259987	0.766853	0.0536898	0.840914	0.00246469	0.939548	0.114892	0.925368	0.332915	1.06419	0.448852	1.37381	0.0185904	1.16681	0.289448
	SV6_47C07	DN982388	Expressed protein [Arabidopsis thaliana]	0.922411	0.637534	0.000939692	0.481137	0.00209624	0.506154	3.73093e-05	0.48547	0.00509636	0.486468	0.000163854	0.509973	0.000721181	0.624671	0.0555105	0.465354	0.000752845	0.605469	0.0279881	0.651781	0.0140086	0.729905	0.012294
	SV6_18F06	DN984106	Orf251 [Arabidopsis thaliana]	0.765872	0.666713	0.0214427	0.295895	0.0236207	0.389497	0.0020874	0.551679	0.0259961	0.378317	1.34614e-06	1.68279	0.0356561	0.867087	0.410451	0.957786	0.733488	0.38996	0.265132	0.28812	0.122902	0.767288	0.275327
	SV6_15E11	DN983841	LMBR1-like conserved region [Medicago truncatula]	1.06565	0.675672	0.00747446	0.606877	0.00185262	0.466218	2.26232e-05	0.692665	0.104518	0.950955	0.855779	0.869635	0.579004	0.809422	0.540908	0.878896	0.423376	1.04652	0.679304	0.930693	0.685965	0.916595	0.459884
	SV6_17G01	DN984045	Unknown protein [Arabidopsis thaliana]	1.09519	0.706071	0.00618056	0.464546	6.83919e-07	0.499031	7.09242e-05	0.46023	0.00330682	0.617473	0.00390687	0.633732	0.0110906	0.590711	0.000117415	0.61953	0.000343492	0.742734	0.0075708	0.994756	0.981732	0.669352	0.058029
	SV5_40F10	DN977356	Expressed protein [Arabidopsis thaliana]	0.900093	0.725068	6.31948e-05	0.431089	0.00016649	0.637214	0.00182314	0.76175	0.318807	0.672185	0.108722	0.847333	0.503788	0.565952	0.128653	0.734136	0.170756	0.838115	0.326938	0.802685	0.158384	0.91609	0.639543
	SV5_05D10	DN979439	No hit	1.03696	0.726313	0.0106961	0.557971	0.00437741	0.496561	0.000958126	0.576419	1.32397e-06	0.619726	0.0199994	0.676662	0.0132956	0.776784	0.00707019	0.638408	0.00142397	0.91465	0.642328	0.955587	0.806394	1.00256	0.985392
	SV5_03C05	DN977226	Expressed protein [Arabidopsis thaliana]	1.13145	0.72832	0.000868495	0.329876	0.000271674	0.46186	0.0602311	0.785041	0.12095	0.759384	0.231042	0.926354	0.451597	0.771227	0.314972	0.885099	0.0246957	1.01884	0.855331	0.835216	0.14126	1.09527	0.462452
	SV6_26B11	DN980460	Putative protein [Arabidopsis thaliana]	1.14894	0.728708	0.00931668	0.646793	0.0305007	0.499975	0.00193577	0.560198	0.000204313	0.613238	0.0161914	0.780195	0.23122	0.70514	0.0957139	0.694735	0.0160758	0.850287	0.0670257	0.789449	0.0490909	0.791918	0.115501
	SV5_41D09	DN977427	Unknown protein [Arabidopsis thaliana]	0.943138	1.33716	0.00993986	1.62885	0.0066853	2.67962	0.000537607	3.04838	5.01588e-06	2.21786	0.000551716	1.64486	0.00896374	1.56395	0.0196022	1.54698	0.0180292	1.12806	0.54541	1.07042	0.476246	0.977534	0.793691
	SV5_54D06	DN978772	No hit	0.989779	1.36903	0.100075	1.83094	0.023115	2.63385	0.0197643	1.69941	0.128874	2.1719	0.0749406	2.55205	0.0414642	2.20307	0.0251046	3.60611	0.00935827	1.34658	0.337635	1.20269	0.0443599	1.12664	0.1222
	SV6_40E05	DN981738	S-protein homologue [Lycopersicon esculentum] S1 self-incompatibility protein putative [Arabidopsis thaliana]	0.930963	1.3695	0.00580345	1.97374	0.000761803	3.74747	0.000582917	4.05314	0.00033081	1.53029	0.102526	2.50764	0.434289	1.22026	0.60971	0.872549	0.473563	1.02318	0.906814	0.94465	0.797692	0.883685	0.301989
	SV6_44D09	DN982114	Unknown protein [Arabidopsis thaliana]	1.09292	1.43268	0.00433849	1.66948	0.0156234	2.65053	0.00852383	3.0118	1.85989e-06	1.44532	0.171767	0.921735	0.393719	0.983543	0.915529	0.652343	0.0130647	0.659278	9.03868e-06	0.821638	0.0785812	0.853577	0.0767896
	SV6_06F08	DN983137	Unknown protein [Arabidopsis thaliana]	1.06883	1.49423	0.0445707	2.29717	0.000560588	4.01539	0.000287057	4.99715	2.46151e-07	2.84313	0.00188837	1.42544	0.0158862	1.15204	0.0347557	0.801609	0.0254372	0.951384	0.443336	0.851105	0.0533307	0.929438	0.345239
	SV5_35G11	DN976803	Pollen specific gene [Oryza sativa]	1.00516	1.50308	0.0441653	2.31575	0.000459192	2.53838	9.24225e-06	2.49241	7.43935e-05	2.93494	4.19105e-06	2.61883	0.000215715	2.43675	0.00023796	2.21147	6.64414e-05	1.67263	0.014729	1.7162	0.0132799	1.71546	0.00727567
	SV6_20D03	DN979870	Expressed protein [Arabidopsis thaliana]	1.02986	1.57028	5.16823e-05	1.82597	5.80886e-05	3.25556	0.000295229	3.27335	0.000556804	2.97582	4.62748e-06	2.4017	0.00171563	2.0077	0.00833038	1.52113	0.0165056	0.99076	0.965529	0.973955	0.836462	0.878603	0.320491
	SV6_15G09	DN983861	Unknown protein [Arabidopsis thaliana] ou bien neurofilament triplet H protein - mouse	1.05439	1.65426	0.0185971	1.98046	0.0067125	2.12492	0.0236711	1.5204	0.00555619	1.07482	0.8314	1.17225	0.578524	1.15408	0.612782	1.11327	0.512552	0.834492	0.513797	1.17656	0.601331	1.03448	0.795554
	SV6_43E01	DN982022	Expressed protein [Arabidopsis thaliana]	0.971149	1.69879	0.0309302	2.39982	2.82557e-05	1.42842	0.0951573	1.96046	5.9545e-05	1.0728	0.560884	1.1446	0.402924	1.21588	0.371969	0.959971	0.54809	1.03509	0.939667	0.954811	0.902635	0.770415	0.259692
	SV6_31B04	DN980934	No hit	0.916989	1.73993	0.000263424	4.09746	0.00335791	5.61714	8.63643e-05	3.51826	0.0989476	7.75267	0.0354356	5.00792	0.150225	1.71542	0.00751603	1.8819	0.00584318	1.13165	0.517582	0.975903	0.920495	0.992842	0.957714
	SV6_47G02	DN982431	No hit	1.06487	1.761	0.00954566	2.50407	0.00135658	2.52361	0.00445687	2.45825	0.000465617	1.62438	0.161608	1.07488	0.772649	1.0142	0.950193	0.883209	0.363532	0.760621	0.23625	0.923184	0.677612	0.988918	0.951316
	SV6_21D05	DN979974	No hit	1.04983	1.77949	0.000436425	1.33114	0.0296019	0.38833	0.494606	1.01511	0.910407	0.90652	0.339511	0.847624	0.0512985	0.833421	0.0656274	0.886651	0.188272	0.761205	0.0855484	0.920646	0.603081	0.78414	0.124233
	SV5_39G05	DN977183	Hypothetical protein [Gossypium hirsutum]	0.98532	1.82387	0.00239651	1.93716	0.00185182	2.80991	9.00579e-05	2.9224	0.00422269	2.22454	0.00412221	1.60818	0.00191743	1.63631	0.00088799	1.9185	0.000758861	1.43157	0.112996	1.16472	0.0868249	1.19718	0.0525837
	SV6_03B12		No hit	0.900231	1.83238	0.0248731	1.97078	0.0524535	2.22342	0.106225	3.04529	0.0078039	2.44434	0.0384282	2.13623	0.0200752	1.6714	0.108402	1.9378	0.0569923	1.20039	0.204399	0.974117	0.878658	1.33964	0.195727
	SV6_44E05	DN982122	Expressed protein [Arabidopsis thaliana]	0.964568	1.91375	0.029046	2.18661	0.0396824	1.92089	0.0391273	1.97273	0.0291516	1.44576	0.354072	3.05219	0.252921	1.33835	0.300678	1.3116	0.293269	1.06415	0.628081	1.2544	0.0584111	1.02799	0.659391
	SV6_45F08	DN982233	Unknown protein [Arabidopsis thaliana]	0.997825	1.96393	0.00777478	2.02423	0.00401427	2.17294	0.00322372	1.76024	0.051733	1.59266	0.188674	1.50895	0.137077	1.65442	0.124455	1.50405	0.0686758	0.974217	0.683737	0.93976	0.330007	1.00023	0.997426
	SV6_07A06		No hit	1.00668	1.99408	0.0057595	2.14206	0.00601575	1.9084	0.0557508	1.17455	0.132311	1.15915	0.523049	1.03057	0.900254	1.11984	0.542325	1.03799	0.671782	0.902001	0.816734	1.39063	0.479406	1.14555	0.673076
	SV5_44G11	DN977756	No hit	1.07061	2.00534	7.27009e-06	1.85348	0.000125855	1.62708	0.0131885	1.21431	0.0444545	1.14989	0.0452498	1.08419	0.424972	1.0524	0.706417	1.03241	0.766383	0.92561	0.394561	1.09194	0.395394	1.09892	0.625051
	SV6_21F05	DN979999	No hit	1.06266	2.0108	0.00175783	1.56694	0.0291316	0.564992	0.699827	2.18824	0.0245271	1.80553	0.0141753	1.30389	0.0397997	1.37151	0.0786618	0.983651	0.874313	1.076	0.652934	1.05882	0.734767	1.16114	0.267616
	SV6_23E09	DN980196	Unknown protein [Arabidopsis thaliana]	1.1219	2.04401	0.00904371	2.39782	1.4181e-07	2.81894	0.00284869	1.9872	0.0139826	1.45822	0.110148	1.00665	0.978297	1.05816	0.849113	1.0435	0.826931	0.937393	0.622903	1.08483	0.554202	1.02825	0.806143
	SV6_12H02	DN983654	No hit	0.947576	2.0679	5.24851e-08	1.5204	0.000215662	1.3141	0.015856	1.25449	0.137146	0.982031	0.907037	0.921304	0.304949	0.941691	0.36299	0.938571	0.411522	0.827207	0.83704	1.00391	0.995328	0.744552	0.421787
	SV6_40F03	DN981748	No hit	1.03697	2.20384	5.14136e-05	1.76908	0.00708634	1.62935	0.0812585	1.35931	0.0494224	1.14481	0.342638	0.994581	0.895449	1.08163	0.310383	0.835606	0.409566	0.869585	0.58686	1.13445	0.590813	0.892234	0.651621
	SV6_38A08	DN981501	Unknown protein [Arabidopsis thaliana]	1.00834	2.26742	0.015589	2.60325	0.0288169	2.58186	0.0272943	2.83095	0.0036986	1.6947	0.34138	1.46769	0.289383	1.21869	0.428352	1.69461	0.0177162	1.11914	0.63304	0.999312	0.997085	0.90021	0.285795
	SV6_29F03	DN980789	Hypothetical protein [Homo sapiens]	1.00101	2.2941	1.26195e-05	1.8993	0.00710996	1.64052	0.0381146	1.34609	0.0947514	1.24359	0.240354	0.956881	0.613336	0.96132	0.62332	0.847121	0.447629	0.784105	0.218491	1.10974	0.568009	0.970347	0.848489
	SV5_55G06	DN978904	Putative protein [Arabidopsis thaliana]	1.09162	2.45492	0.000761207	1.48737	0.00105192	2.64905	0.000287586	3.72385	0.00396616	2.78608	0.000133026	2.04229	8.43299e-05	1.79382	0.0395639	1.8821	0.000124539	1.20667	0.000829832	1.48528	0.102513	2.3678	0.0231134
	SV6_18F07	DN984107	Putative protein [Arabidopsis thaliana]	1.05668	2.46799	0.0012545	4.40377	2.15498e-07	3.85294	3.83259e-05	4.60358	0.000847368	1.86822	0.187216	1.43421	0.209653	1.27373	0.251524	1.08778	0.809174	0.796843	0.0435215	0.876653	0.0889194	0.913994	0.111574
	SV5_57C06	DN979048	Expressed protein [Arabidopsis thaliana]	1.17846	2.60928	8.96551e-07	2.49284	0.0232004	2.67935	0.0121694	2.96434	0.00450323	2.01691	0.140711	1.85353	0.0710224	1.48977	0.0130946	1.54363	0.00773601	1.1458	0.414129	1.12481	0.395324	0.995858	0.969423
	SV6_11C10	DN983525	Hypothetical protein [Arabidopsis thaliana]	1.13754	2.60965	0.0110197	2.58934	0.0135778	3.36335	0.0359767	2.92961	0.0018751	1.56224	0.325658	1.45911	0.169998	1.58069	0.163057	1.69411	0.0643588	1.12575	0.475169	1.25129	0.17654	1.04422	0.798064

## Sheet: Specific middle
	specific genes (395) in middle stage of embryo development
				Control	2DAP		4DAP		6DAP		8DAP		10DAP		12DAP		14DAP		16DAP		18DAP		20DAP		22DAP
	Internal data base identifier	Genbank	Description	Normalized data	Normalized data	t-test P-value	Normalized data	t-test P-value	Normalized data	t-test P-value	Normalized data	t-test P-value	Normalized data	t-test P-value	Normalized data	t-test P-value	Normalized data	t-test P-value	Normalized data	t-test P-value	Normalized data	t-test P-value	Normalized data	t-test P-value	Normalized data	t-test P-value
Binding
	SV6_46F03	DN982324	Endopeptidase Clp ATP-binding chain B precursor chloroplast [Lycopersicon esculentum]	0.891786	0.780754	0.0663822	0.857803	0.0327549	0.799187	0.211292	0.563775	0.000445662	0.53585	0.00153721	0.491291	0.00124424	0.579583	0.00427604	0.650583	0.0752583	0.637489	0.192307	0.666504	0.329843	0.711714	0.180342
	SV6_45B07	DN982184	Glycolate oxidase [Lens culinaris]	0.825313	0.568427	0.00922771	0.914008	0.554255	0.603973	0.193084	0.409925	0.0110125	0.469916	0.0670062	0.440766	0.0121857	0.426447	0.00993958	0.339426	0.000319633	0.458585	0.114598	0.510759	0.157536	0.562158	0.16075
	SV6_32F09		Urease accessory protein G [Solanum tuberosum]	0.933458	0.614175	0.000234646	0.635785	8.19488e-05	0.568881	2.27561e-05	0.46058	0.00248758	0.491383	8.06858e-05	0.51986	0.00210605	0.49506	1.01294e-05	0.445928	0.000650758	0.681188	0.193287	0.793035	0.31874	0.691768	0.0839197
	SV6_18C01	DN984073	Putative annexin [Arabidopsis thaliana]	1.01962	0.6983	0.0283386	1.04842	0.79094	0.644019	0.242085	0.542663	0.0372568	0.426962	0.0320825	0.384824	0.0215435	0.356476	0.0483299	0.319663	0.0109977	0.677434	0.373973	0.7342	0.326699	0.614933	0.017397
	SV6_30D05	DN980863	RNA binding protein 31 [Nicotiana plumbaginifolia]	0.95856	1.22668	0.31822	1.91418	0.0017955	1.39139	0.37805	0.588492	0.0623934	0.476149	0.0371487	0.64677	0.13898	0.787238	0.38346	0.694483	0.14799	0.666973	0.51988	0.832722	0.604201	0.733884	0.303263
	SV6_42E07		Embryogenic callus protein 98b - carrot	0.869415	1.11816	0.273833	1.38768	0.00710876	0.848176	0.471179	0.603648	0.0240123	0.453155	0.0050382	0.38543	0.00340359	0.486071	0.0413669	0.353765	0.000688605	0.508057	0.000730219	0.548303	0.149345	0.571814	0.0499138
	SV6_11A10	DN983503	Putative DNA binding protein [Arabidopsis thaliana]	1.09201	0.81558	0.038256	1.08388	0.745121	1.16619	0.182993	0.655919	0.0593454	0.573382	0.0336853	0.710777	0.118209	0.66656	0.189295	0.466196	0.00529861	1.15115	0.449936	0.878719	0.168144	0.951502	0.590681
	SV6_22F10	DN980106	Putative phosphoribosylanthranilate transferase [Arabidopsis thaliana]	1.00313	1.41231	0.112536	2.09504	0.068479	1.75797	0.090463	0.72015	0.239884	0.896639	0.5123	0.977572	0.427409	0.249637	0.293158	0.797053	0.0668666	0.728427	0.12803	0.88188	0.0927081	0.925124	0.321855
	SV5_09F03		Protein disulfide isomerase 2	0.832651	0.539685	1.5403e-05	0.566076	0.00453883	0.70454	0.141567	1.20312	0.304068	1.43687	0.000979907	2.05497	9.14915e-05	2.19513	0.00389508	3.65105	0.0151188	1.95211	0.000627776	1.53499	0.0182098	1.23589	0.246914
	SV6_45A12	DN982177	Putative purine-rich single-stranded DNA-binding protein [Arabidopsis thaliana]	1.0247	1.03612	0.364604	1.07073	0.340539	1.3269	0.0665428	1.32492	0.02489	1.74028	0.00215248	2.00438	0.00917517	2.07624	0.00278537	3.6086	0.000134689	1.92036	0.0614421	1.16219	0.647951	1.47603	0.0701895
	SV5_41C04	DN977410	Signal sequence receptor beta (Trap-beta) subunit [Canis familiaris]	1.00226	1.3931	0.00284431	1.43889	0.000783084	1.58342	2.10704e-06	1.69059	5.7377e-05	1.66904	0.000184146	1.80398	0.000323	1.92614	1.76987e-06	2.32693	0.00102563	1.37497	0.00100843	1.37125	0.00720826	1.40434	0.0206654
	SV6_05B08	DN983022	Poly(A)-binding protein II-like [Arabidopsis thaliana]	0.909015	1.1793	0.0480456	1.02938	0.717629	1.07081	0.771461	1.79731	0.00149021	2.08569	2.25071e-06	1.55786	0.0255745	1.31976	0.00459533	1.91872	2.78518e-05	1.9536	0.0118586	1.64609	0.0353519	1.3635	0.0295545
	SV6_16E07		Putative glutamate	0.979532	1.15146	0.609644	0.939425	0.818882	1.28458	0.423549	2.14204	0.051165	2.42413	0.0358751	3.79893	0.00891072	2.94326	0.00372471	5.1527	9.11747e-05	2.81477	0.0424712	4.21728	0.0121261	3.93584	0.0149341
	SV5_39B02	DN977120	Calreticulin [Nicotiana plumbaginifolia]	0.800198	1.42327	0.0250086	1.27919	0.0385713	1.98435	0.00243443	2.58385	0.0297481	3.44386	0.00993044	3.29247	9.26201e-05	3.52643	1.7528e-05	4.38594	0.0109519	2.82231	0.0267039	2.25613	0.00453785	1.49079	0.0832715
	SV5_08G03	DN979656	Immunophilin [Arabidopsis thaliana] FK506 binding protein 2 (13 kDa) [Mus musculus] peptidyl-prolyl cis-trans isomerase [Brugia malayi]	1.08227	1.68058	0.00913157	1.63185	0.0545151	2.0822	0.0502766	3.17311	0.000290383	2.99016	4.57589e-06	2.58516	0.00167499	2.36083	0.00120923	2.25677	0.000259705	1.35191	0.000553906	1.11073	0.176534	1.34728	0.00078059
	SV5_56D09	DN978967	Isoleucine-tRNA ligase-like protein [Arabidopsis thaliana]	1.07308	0.985625	0.912558	0.938183	0.378627	1.57958	0.00107278	3.27254	0.000344256	3.80466	0.000146232	3.68707	3.04629e-05	3.24182	0.00222322	5.4415	7.31725e-08	3.15862	0.0335114	2.33231	0.07327	2.00566	0.0106892
	SV6_26A02	DN980439	Chloroplast nucleoid DNA binding protein putative [Arabidopsis thaliana]	1.08707	0.911362	0.473799	1.11389	0.522717	2.69855	0.0159881	14.8117	0.000123167	19.958	0.00191802	27.4003	0.00133611	15.8921	0.0163771	24.1314	0.000151868	9.30306	0.0195418	10.156	0.00309632	6.8079	0.000796771
	SV6_15H10	DN983873	Chloroplast nucleoid DNA binding protein putative [Arabidopsis thaliana]	0.782259	0.989366	0.960991	1.19359	0.3859	2.92705	0.022255	14.8642	0.000653611	12.0401	1.73629e-05	9.98032	0.00121662	8.20903	0.00781261	22.957	0.000530152	11.7769	0.00574288	9.49033	0.00730504	7.98954	0.00277443
	SV5_60C11	DN979341	Chloroplast nucleoid DNA binding protein putative [Arabidopsis thaliana]	0.90696	0.865059	0.756702	1.55882	0.0474725	4.76025	0.0484224	35.4856	0.00744552	31.4387	0.00425863	14.6663	0.0345768	10.4085	0.00555842	43.6215	0.00021519	23.8148	0.0164001	11.9389	0.0194395	12.1962	0.00335697
Cell cycle
	SV6_31E08	DN980974	Tetratricopeptide repeat protein 2-like [Arabidopsis	0.927063	1.3419	0.131089	1.52672	0.0908458	1.71055	0.034861	2.76497	0.00206908	2.36623	0.016772	2.36908	0.00383398	2.10228	0.00774354	4.80145	0.000799641	1.67078	0.0186373	1.47031	0.016618	1.40811	0.0339961
	SV5_42B06	DN977496	B-type cyclin [Nicotiana tabacum]	0.948602	1.62676	0.075701	1.59145	0.00658222	2.02653	0.181228	3.62453	0.000608781	7.00658	0.0627739	2.4367	1.55966e-05	1.943	2.5812e-05	5.81396	0.00385027	1.80589	0.00642188	1.19657	0.278037	1.80329	0.052914
	SV5_57E02	DN979068	Replication protein A1 [Arabidopsis thaliana]	0.914209	1.36194	0.359106	1.03661	0.922262	1.22758	0.659543	2.87093	0.0280232	2.7266	0.0240482	2.75973	0.00713699	2.43721	0.0123747	4.59405	0.000206187	2.5219	0.00451228	1.31192	0.20264	1.521	0.0784683
	SV5_43C12	DN977612	Putative katanin [Arabidopsis thaliana] cell division control protein (transitional endoplasmic reticulum ATPase) [Pyrococcus horikoshii]	0.942327	0.949541	0.57433	0.953554	0.706313	0.763077	0.0434073	0.520056	0.0336592	0.542232	0.0602688	0.416459	0.0108498	0.420831	0.00962579	0.28229	0.00545101	0.498235	0.00292239	0.486301	0.0460354	0.507043	0.0358422
Cell fate
	SV6_44A10	DN982079	Bax inhibitor 1 [Nicotiana tabacum]	1.02206	1.04041	0.824646	0.927799	0.526657	0.300027	0.366327	1.21835	0.266185	3.40569	0.213753	1.69066	0.0809499	1.32972	0.297773	2.25613	0.00165467	1.85912	0.130399	2.2891	0.11007	2.65272	0.0808905
	SV5_39G01	DN977179	PAZ domain-containing protein / piwi domain-containing protein [Arabidopsis thaliana]	0.98764	0.841755	0.376608	0.506885	0.0476011	1.08163	0.696414	1.83787	0.0189821	2.19719	0.0120946	1.83779	0.0321564	1.95766	0.0199735	2.60889	0.00159382	2.0296	9.22836e-05	2.1541	0.00953805	1.75579	0.00111228
	SV6_39D04	DN981629	Bax inhibitor 1 [Nicotiana tabacum] (testis enhanced gene transcript)	1.04353	1.02926	0.790704	0.719321	0.0626599	0.950306	0.726293	1.46077	0.00499384	1.8639	0.0103612	2.38202	0.00445558	1.97439	0.00838817	3.32775	7.50273e-05	2.05782	0.0333917	1.70417	0.0511057	2.41502	0.0663523
Development and biogenesis
	SV5_02C12	DN976562	Chaperonin-60 beta subunit [Solanum tuberosum]	0.821362	1.14276	0.157809	1.11375	0.589196	0.848008	0.3141	0.46057	0.0900764	0.611827	0.222395	0.521419	0.00314391	0.549489	0.0258565	0.585642	0.146672	0.59079	0.0137047	0.611828	0.00970623	0.921574	0.660329
	SV5_53H02	DN978720	Tomato ripening associated membrane protein [Lycopersicon esculentum]	1.03152	0.781685	0.0112072	1.0992	0.299354	0.949349	0.271071	0.609683	0.00581895	0.612754	0.00150652	0.474603	0.000131789	0.529174	0.0015967	0.359064	0.00401323	0.52685	0.0421395	0.759105	0.455948	0.592454	0.00568288
	SV5_53A10	DN978644	Aquaporin [Nicotiana tabacum] tonoplast intrinsic protein: alpha-TIP(Ara) [Arabidopsis thaliana]	1.05875	0.838359	0.0769427	1.12623	0.0665066	0.960288	0.025049	0.634407	0.014918	0.620722	0.0204523	0.499843	0.00661846	0.52061	0.000316619	0.352656	0.00254637	0.436965	0.00284526	0.677334	0.387573	0.48408	0.0225004
	SV6_30D07	DN980865	Fibrillarin 2 (AtFib2) [Arabidopsis thaliana]	0.945801	1.53116	0.0122079	1.04455	0.313228	0.956775	0.311608	0.674162	0.0205104	0.513709	0.000569225	0.503459	0.000474096	0.514282	0.0047334	0.421334	5.45595e-05	0.521522	0.0583448	0.580155	0.0928737	0.634713	0.0247284
	SV5_02F08	DN976594	Putative self-incompatibility protein [Arabidopsis thaliana]	0.798355	0.933068	0.662976	0.986926	0.614508	0.826228	0.339774	1.14228	0.0357347	1.20866	0.0787019	1.25401	0.00914927	1.38067	0.0690867	2.1234	0.0194318	1.42144	0.0221916	1.78736	0.00172581	1.42222	0.0549653
	SV5_39D02	DN977144	Gibberellin-regulated protein GASA1 precursor - Arabidopsis thaliana	0.941179	1.01575	0.937961	0.878947	0.627426	0.929039	0.845992	1.18508	0.404751	1.80138	0.0173169	3.00668	0.0017202	3.0518	0.00824987	7.84593	0.000221876	6.89991	0.00381233	4.61992	0.00386718	4.47392	0.00515326
	SV5_09E06		Nt-gh3 deduced protein [Nicotiana tabacum]	1.01861	1.1942	0.174956	0.916944	0.747673	0.987497	0.972364	1.46929	0.120331	1.54273	0.167364	1.72513	0.0419983	1.85099	0.010173	2.50649	0.00251032	1.28268	0.342525	1.23994	0.205218	1.10225	0.655677
	SV5_05A12	DN979411	Gibberellin-regulated protein GASA5 precursor [Arabidopsis thaliana] snakin-1 [Solanum tuberosum]	1.01224	0.772103	0.0735739	1.04382	0.617732	1.18532	0.270469	1.51606	0.00650415	1.30458	0.227373	1.32778	0.10624	1.37786	0.0282598	2.01083	0.0102264	1.36966	0.329086	1.90389	0.016865	1.76663	0.00881581
	SV6_02F11	DN982817	Expansin-like protein [Arabidopsis thaliana]	1.09898	0.676629	0.00707235	0.911284	0.683724	1.09729	0.607235	1.67969	0.0333606	1.89945	0.0374585	1.56999	0.120743	1.56812	0.0601486	2.1362	0.0138004	1.50284	0.0231239	1.28426	0.195406	1.22486	0.0879464
	SV5_46E04	DN977917	FPF1 protein [Sinapis alba]	1.08821	1.05109	0.536707	1.11089	0.111467	0.983931	0.897813	1.71769	0.000969624	3.09034	0.000131157	3.63801	0.000992839	2.41062	0.00132898	1.94955	0.00252083	1.34047	0.000462358	1.0986	0.564466	1.06844	0.626243
	SV5_08A05	DN979616	TET10 (TETRASPANIN10) (TET10) Arabidopsis thaliana - senescence-associated protein 5 [Hemerocallis hybrid cultivar],	0.946452	0.890194	0.0690161	0.983989	0.926979	0.341545	0.432263	1.85574	0.0273926	1.5808	0.14187	3.0307	0.247326	1.52599	0.0594106	1.52412	0.0196965	1.50346	0.0420762	1.22221	0.371754	1.02255	0.848079
	SV5_38E11	DN977069	FPF1 protein [Sinapis alba] beta-galactosidase alpha-peptide [Cloning vector pDB31]	1.08915	1.01918	0.903118	1.04684	0.860837	1.05336	0.761936	1.95593	0.00574567	3.43789	0.00972846	6.42964	0.126309	2.31855	0.0281897	1.83423	0.00303659	1.22692	0.20434	0.998112	0.99382	1.16886	0.28391
	SV5_04G02	DN978323	Extensin-like protein - cowpea (fragment) U88 [Human herpesvirus 6] histidine-rich protein [Plasmodium lophurae]	0.926876	0.680668	0.0517574	1.02074	0.881924	1.31644	0.302311	2.03059	0.00261293	2.62595	0.00179943	3.87247	3.72668e-06	5.01227	0.000356981	8.42663	1.73273e-06	3.35307	0.00750786	2.66403	0.00270884	2.64942	0.000441507
	SV5_34H08	DN976716	Gibberellin-regulated protein GAST1 - tomato (transduction)	1.07394	0.912608	0.316435	1.14572	0.141924	1.8287	0.000593925	2.1677	0.00183799	6.2739	2.83547e-05	6.60469	1.48435e-05	6.31873	0.000384862	5.607	2.28017e-06	3.69163	0.000185783	2.40779	0.00470035	2.62905	0.00282261
	SV6_17B08		Putative senescence-associated protein [Oryza sativa]	0.969943	1.0595	0.480134	1.09562	0.391549	1.22967	0.00163945	2.23056	0.00107271	2.23597	0.000112198	2.00258	0.00480754	2.05599	0.00877142	2.9545	0.000274614	1.35001	0.0819513	1.1425	0.389353	1.08044	0.339207
	SV6_07H10	DN983239	Nt-gh3 deduced protein [Nicotiana tabacum]	0.932528	2.44116	0.00292357	0.872825	0.676368	1.06756	0.8972	2.68029	0.0119119	2.4569	0.000477905	3.12358	0.0133826	3.38272	0.0121662	9.05852	6.65386e-05	2.91649	3.97795e-05	2.00541	0.0629171	2.56737	0.0151227
	SV5_06D04	DN979514	Senescence-associated protein 5 [Hemerocallis hybrid cultivar]	1.19051	0.903443	0.00456803	0.957211	0.519617	1.47561	0.000537128	2.93734	0.00498423	2.21324	0.0201563	2.33174	0.00731467	2.54893	0.0306953	3.18963	0.000423997	1.51351	0.0109068	1.30114	0.00127432	1.12294	0.385048
	SV6_10E07	DN983455	Endoxyloglucan glycosyltransferase [Arabidopsis thaliana]	1.05834	1.30866	0.166761	1.56006	0.00470082	2.17622	0.0181208	3.75577	0.00080914	3.20875	0.00014043	5.66205	0.102866	2.35516	0.0237909	2.93309	4.07435e-05	1.56691	7.55502e-05	1.5275	4.91945e-07	1.29151	0.0943905
	SV5_40H12	DN977382	GAST-like gene product [Fragaria x ananassa]	0.973415	1.07888	0.726538	1.10637	0.751695	1.86486	0.190809	5.20879	0.0099191	8.34051	0.00481261	19.1137	0.0100869	15.2768	0.00315208	35.4036	0.00178873	13.2712	0.0424244	15.2953	0.000323604	12.0773	0.0239327
	SV5_60C08	DN979338	obtusifoliol 14alpha-demethylase [Arabidopsis thaliana]	0.950745	1.00388	0.910139	1.95069	0.00157575	1.32003	0.0405337	0.490002	0.0635914	0.635592	0.1581	0.553243	0.00258032	0.630342	0.0547036	0.697396	0.180191	0.626196	0.145566	0.503354	0.000988574	0.46289	0.000301675
Energy
	SV5_49D03	DN978192	Protein 3Cchlorophyll binding [Lycopersicon esculentum]	0.909009	0.931917	0.543525	1.59452	0.00319511	0.885833	0.149904	0.209922	0.00292577	0.546919	0.0792533	0.707203	0.0203501	0.967461	0.750902	1.01627	0.915244	0.47159	0.0057287	0.28253	0.000728896	0.239876	0.00299042
	SV6_14G06	DN983775	PHOTOSYSTEM II REACTION CENTER W PROTEIN PRECURSOR [Spinacia oleracea]	1.12867	0.65086	5.17527e-09	0.944821	0.486293	0.811173	0.397717	0.42813	0.000282447	0.520809	0.0017572	0.616921	0.00112207	0.71415	0.128578	0.568329	0.0187901	0.574631	0.0174274	0.690804	0.0229281	0.63175	0.105139
	SV6_48D09	DN982498	Triosephosphate isomerase chloroplast isozyme [Spinacia oleracea]	0.783185	0.609668	0.000264525	0.824268	0.014116	0.602007	0.0495249	0.435652	0.000275343	0.349557	0.0029416	0.472062	0.0123831	0.523059	0.0233199	0.376133	9.57485e-05	0.423619	0.0447867	0.579607	0.264396	0.631819	0.122539
	SV5_35G07	DN976799	Chlorophyll A-B binding protein 7 chloroplast precursor [Lycopersicon esculentum]	1.06536	0.968134	0.37638	1.68048	0.0166184	1.15356	0.344314	0.499023	0.000234357	0.728844	0.141515	0.719518	0.0292767	0.862454	0.136016	0.855974	0.166685	0.615209	0.000448443	0.529455	0.000116981	0.545259	0.00257409
	SV6_36D05	DN981342	Cytochome b5 [Olea europaea]	1.04299	1.09334	0.137415	1.20275	0.0152758	1.03842	0.7225	0.542381	0.00646275	0.601913	0.0133835	0.502677	0.00485497	0.508794	0.000382439	0.371442	5.90804e-05	0.558739	0.0351326	0.851191	0.412479	0.865297	0.436877
	SV6_39H08	DN981681	Sinapyl alcohol dehydrogenase [Populus tremuloides]	1.00853	1.19269	0.187797	1.29101	0.0462484	1.51849	0.105024	0.563501	0.0437724	0.576517	0.134043	0.595246	0.0364565	0.589807	0.0926827	0.414899	0.000762161	0.608537	0.00305233	0.733117	0.105348	0.806643	0.0745229
	SV6_21G09	DN980016	Cytochrome b5 [Nicotiana tabacum]	1.02613	0.711888	7.96841e-05	0.905324	0.0273842	0.700956	0.00136373	0.578323	0.00010429	0.527081	9.71597e-05	0.516351	0.0124208	0.639114	0.0125386	0.462845	0.00166382	0.733122	0.0419794	0.919505	0.710458	0.854335	0.477059
	SV5_49B03	DN978168	Cytochome b5 [Olea europaea]	0.982577	1.35228	0.0362178	1.75159	0.000284913	1.06028	0.158829	0.626241	0.000131284	0.607635	3.50863e-06	0.487821	0.00392459	0.460186	2.79474e-05	0.456317	2.95006e-05	0.603083	0.0228338	0.993591	0.980848	0.856375	0.428934
	SV6_38E08	DN981549	Cinnamic acid 4-hydroxylase [Capsicum chinense] flavonoid 3'-hydroxylase [Matthiola incana]	1.01084	1.02008	0.000283	0.981276		1.07837		0.825298		0.617545		0.707554		0.659322		0.520246		0.643141		0.837118		0.835444
	SV5_39G06	DN977184	Protein disulfide isomerase homolog PDI [Datisca glomerata]	0.911496	0.707784	0.000889262	0.676071	0.0061165	0.935309	0.667035	1.34351	0.112836	1.62427	0.0157563	1.95493	0.000248444	2.08678	0.00251979	3.06622	0.0105952	1.7099	0.00942775	1.3158	0.254598	1.1608	0.102994
	SV5_03A01	DN977203	Cytochrome P450 CYP86A1 [Arabidopsis thaliana]	0.920263	1.09623	0.480279	1.02486	0.921449	1.30199	0.494909	1.47998	0.274611	4.51851	0.182762	7.24868	0.117302	2.48468	0.000277462	7.1914	0.00434113	2.44615	0.00954281	1.43901	0.0350164	1.31202	0.216334
	SV5_53B09	DN978655	Progesterone binding protein [Homo sapiens]	0.818643	1.02997	0.716538	1.08502	0.189654	1.39133	0.0102412	1.49271	0.0212425	1.57039	0.0230103	1.70343	0.00995024	2.15151	0.00269701	2.1883	0.0109048	1.77103	0.0393742	2.08627	0.100583	1.64927	0.124438
	SV6_20D01	DN979868	Putative peroxidase [Arabidopsis thaliana]	1.00313	0.633719	0.118498	0.499963	0.0400146	0.903614	0.482989	1.57047	0.0209192	1.8681	0.00901527	1.94967	1.43491e-05	2.99499	1.46753e-07	2.49557	1.54241e-06	1.13979	0.0948783	1.06281	0.628435	0.606887	0.0105053
	SV6_48G12	DN982537	Putative vacuolar ATP synthase proteolipid subunit [Arabidopsis thaliana]	1.06019	0.719372	0.000885807	1.21296	0.272861	1.39329	0.0611133	1.63022	0.000434791	1.94528	0.00269897	1.77218	0.0551005	1.71091	0.104673	2.63513	0.000988616	1.71935	0.276039	1.06612	0.881826	1.35459	0.365997
	SV5_39G07	DN977185	Cytochrome P450-like protein [Arabidopsis thaliana]	1.05008	0.890668	0.328672	0.694528	0.105596	0.851776	0.364829	1.71777	0.110609	2.87693	0.00180412	4.67762	0.00430541	6.0143	0.00212925	10.4297	0.00139151	8.44281	0.0137134	5.47569	0.0033442	6.28659	0.000918537
	SV5_04G04	DN978325	Thioredoxin-related 32 kDa protein [Homo sapiens]	1.10786	0.845639	0.57197	0.99568	0.989604	1.13322	0.640536	1.80644	0.037068	2.15962	0.139189	2.26478	0.025438	2.52285	0.0215734	3.3438	0.00464948	1.38791	0.0694192	1.46474	0.0485706	1.3649	0.114413
	SV5_10F07	DN979761	Hypothetical protein [Arabidopsis thaliana] implantation-associated protein [Mus musculus]	1.04688	1.31879	0.0251966	1.31507	0.115816	1.50039	0.119559	2.06044	0.0243646	1.84264	0.0102523	1.92722	0.000837707	2.04798	0.00890645	2.20682	0.000411298	1.30132	0.0664619	1.13732	0.00247636	1.27941	0.0140257
	SV5_58D10	DN979160	Elicitor-inducible cytochrome P450 [Nicotiana tabacum]	0.96299	0.967825	0.730221	0.928393	0.630843	0.990445	0.931463	2.49052	0.00584818	3.83573	0.00248766	8.36174	0.000757809	7.34246	0.00302598	18.3113	0.00164231	7.00045	0.0115961	5.49593	0.0024506	5.16629	0.00882609
	SV5_56C08	DN978954	V-ATPase subunit D (vATPD) [Arabidopsis thaliana]	0.883711	0.874465	0.335176	1.06279	0.737885	2.21568	0.000409347	5.87561	5.91923e-06	8.57696	7.30023e-08	7.72034	3.32859e-06	9.36331	0.000228146	14.5458	0.000238629	9.04416	0.000632611	6.80739	0.000208981	4.17617	0.000420763
Metabolism
	SV6_30E10	DN980880	Putative flavonol sulfotransferase [Arabidopsis	0.928027	1.41808	0.200925	3.91054	0.000440788	1.93872	0.114774	0.397777	0.101391	0.38965	0.105368	0.51813	0.0465151	0.160454	0.149026	0.376727	0.0187144	0.738793	0.397121	1.02365	0.937397	0.841957	0.434521
	SV6_34E10	DN981167	UDP-glucose glucosyltransferase [Solanum tuberosum]	1.06436	1.32254	0.0875215	1.79846	0.0122566	1.20629	0.17022	0.2326	0.000471813	0.328444	0.0180095	0.33013	0.0145693	0.373263	0.00733378	0.156876	0.000343982	0.560441	0.00395783	0.589799	0.00502989	0.663903	0.0248676
	SV6_18H09	DN984129	Ornithine decarboxylase [Lycopersicon esculentum]	0.824132	0.687934	0.0827303	0.635129	0.00622445	0.582212	0.0260645	0.234127	5.80165e-07	0.264135	0.00109182	0.237696	0.00708492	0.186725	0.00180661	0.136223	4.32286e-10	0.297441	0.0642825	0.412152	0.107755	0.423986	0.0227824
	SV6_40A11	DN981696	LYTB-like protein precursor [Adonis palaestina]	0.908101	0.596908	0.00477282	1.05545	0.516658	0.682737	0.20515	0.272777	0.00965342	0.277431	0.00909359	0.403874	0.00580877	0.36203	0.085181	0.340191	0.00556186	0.509019	0.000809672	0.509027	0.00226629	0.503818	0.00822432
	SV6_10C08	DN983438	Putative GDSL-motif lipase	0.945197	0.918523	0.0869155	0.897064	0.249427	1.07325	0.798908	0.299701	2.76583e-05	0.317324	0.00853258	0.0684706	0.0964049	0.16564	0.151064	0.331397	0.0190495	0.676633	0.0336224	0.707257	0.0284137	0.694588	0.0772325
	SV6_23A09	DN980144	UDP-glucose glucosyltransferase [Solanum tuberosum]	1.0511	1.4267	0.142403	2.97184	0.000522495	2.1943	0.062575	0.335311	0.0617202	0.348142	0.0175356	0.435834	0.0177275	0.379423	0.0262979	0.181373	0.000959408	0.451535	0.00674362	0.415165	0.0143729	0.454002	0.0238195
	SV6_32B03		Glutathione peroxidase - wood tobacco	0.985939	1.00754	0.95417	1.38779	0.0178696	1.0637	0.801869	0.447449	0.00369758	0.384001	0.00350221	0.449519	0.00451589	0.452858	0.00163401	0.2792	5.76936e-05	0.487425	0.174177	0.559181	0.147018	0.566241	0.106536
	SV6_06G05	DN983146	Putative subunit of TOC complex	0.984488	0.615579	0.00298825	0.895578	0.109006	0.874819	0.247738	0.460948	1.99959e-05	0.57334	0.0440667	0.59205	0.0368864	0.514937	0.000313968	0.439498	0.00139586	0.590076	0.0153618	0.562708	0.01877	0.528097	6.68058e-05
	SV5_42F07	DN977547	L-ASPARAGINASE (L-ASPARAGINE AMIDOHYDROLASE) [Hordeum vulgare]	0.961441	0.772084	0.0562164	1.01902	0.882639	0.555294	0.0248088	0.461989	1.32327e-05	0.503734	2.01512e-05	0.427488	0.000174421	0.611067	0.00327935	0.391851	0.00583339	0.490382	0.0832172	0.596254	0.109517	0.639519	0.0203915
	SV6_40A04	DN981689	UDP-glucose glucosyltransferase [Solanum tuberosum]	0.939356	1.36512	0.0327775	2.47169	0.000605047	1.86272	0.118192	0.46784	0.0382151	0.440132	0.0745086	0.479117	0.086315	0.389146	0.0554342	0.306941	0.00422932	0.580297	0.0127837	0.647033	0.00197852	0.565654	0.0167274
	SV6_25H10	DN980435	Katanin (CAD ATPase (AAA1)) [Arabidopsis thaliana]	0.886847	0.944052	0.595746	1.22007	0.21008	0.859278	0.499647	0.46916	0.0140896	0.429261	0.0619918	0.48317	0.0178449	0.45485	0.0846803	0.258972	0.00066542	0.407888	0.00817149	0.412104	0.0246626	0.55984	0.000285551
	SV5_39E12	DN977166	GDP-mannose 3',5'-epimerase	1.06102	0.978859	0.854167	0.786131	0.133195	0.650785	0.0604791	0.4763	0.0441474	0.581674	0.0860276	0.428807	0.0188294	0.454431	0.00458164	0.381843	0.00205042	0.509413	0.0202952	0.437439	0.0349749	0.563511	0.0290678
	SV5_49F03	DN978216	Glutathione S-transferase class-phi [Solanum commersonii]	0.976531	1.12553	0.284079	0.756469	0.0374017	0.773923	0.23328	0.503672	0.00482885	0.545454	0.0208334	0.537619	0.0231768	0.444771	0.00615353	0.56821	0.0511291	0.847959	0.48214	0.739156	0.19444	0.881974	0.49855
	SV5_43C04	DN977604	Glyceraldehyde-3-phosphate dehydrogenase B-subunit precursor [Nicotiana tabacum]	0.902098	0.779432	0.183785	1.30055	0.104442	0.862129	0.251991	0.504194	0.00926121	0.709515	0.186876	0.463245	0.0176845	0.544408	0.0150869	0.586811	0.019745	0.862305	0.608949	0.665245	0.409862	0.565119	0.00217498
	SV5_58F06	DN979180	Endo-14-beta-glucanase [Lycopersicon esculentum]	0.944209	0.896108	0.429902	1.07841	0.70463	0.702091	0.197784	0.518809	0.039184	0.580108	0.0613356	0.582599	0.00184296	0.568088	1.222e-05	0.379078	0.0151827	0.868518	0.572806	0.613176	0.0115652	0.883221	0.390428
	SV6_10H06	DN983488	Acetolactate synthase small subunit [Nicotiana plumbaginifolia]	0.948399	0.903241	0.375528	0.911138	0.294752	0.770692	0.188538	0.520438	0.00272269	0.399092	0.0100475	0.588775	0.00399338	0.620314	0.0367795	0.385832	0.000102325	0.548088	0.198805	0.788204	0.51076	0.680221	0.35378
	SV6_43F06	DN982039	Phospholipid hydroperoxide glutathione peroxidase [Arabidopsis thaliana]	0.99466	0.953404	0.759719	1.6508	0.0108638	1.2829	0.55382	0.538488	0.0879091	0.433768	0.0315816	0.526184	0.0246343	0.556732	0.0453253	0.307352	0.0044614	0.428868	0.138407	0.609801	0.169654	0.746358	0.253993
	SV6_11H08	DN983571	Putative serine carboxypeptidase [Oryza sativa]	1.06321	1.17902	0.250758	1.471	0.135376	1.08464	0.747865	0.542046	0.00119962	0.76213	0.349825	0.75777	0.202804	0.695374	0.0223695	0.440972	1.13042e-05	0.821059	0.118758	0.758721	0.0102231	0.903433	0.325682
	SV6_33E04	DN981065	ATP-dependent protease (CD4B) ATP-binding subunit clpA [Lycopersicon esculentum]	0.827999	0.706118	0.0157735	0.784233	0.131838	0.739735	0.00176218	0.560902	0.0216253	0.415066	0.00728496	0.52557	0.00371247	0.525102	0.000849401	0.555043	0.0734714	0.56941	0.0513644	0.592626	0.205072	0.664349	0.121869
	SV6_21F08	DN980002	Betaine aldehyde dehydrogenase [Suaeda liaotungensis]	0.896418	0.784626	0.0732565	0.98623	0.93093	0.824786	0.400895	0.563516	0.0256407	0.637239	0.09495	0.472512	1.06728e-05	0.571042	0.000477176	0.522039	0.0794311	0.678795	0.00330858	0.678727	0.0382668	0.630594	0.0498143
	SV6_30B07	DN980841	1-aminocyclopropane-1-carboxylate deaminase (ACC deaminase) [Arabidopsis thaliana]	0.986149	1.79666	0.0278724	5.69702	4.20268e-05	0.760839	0.244168	0.59626	0.0425211	0.540273	0.120585	1.16337	0.664826	0.715683	0.25438	0.469436	0.00526371	0.596622	0.105319	0.817246	0.334945	0.772562	0.0586917
	SV6_20C05	DN979860	Epoxide hydrolase homolog T14P8.15 - Arabidopsis thaliana	0.954358	1.04708	0.767984	1.64367	0.00957742	1.4228	0.118858	0.749131	0.00603525	0.84807	0.280277	2.16297	0.469344	0.854505	0.0131976	1.18105	0.0557216	1.2367	0.0879005	1.34129	0.00762631	1.06506	0.509645
	SV6_36D01	DN981338	Probable cinnamyl-alcohol dehydrogenase [tomato] Probable mannitol dehydrogenase (NAD-dependent mannitol dehydrogenase) sinapyl Alcohol dehydrogenase [Populus tremuloides]	0.92281	0.899538	0.237967	1.10945	0.400708	1.21966	0.243964	0.769351	0.227931	0.585295	0.101984	0.619742	0.00955247	0.628578	0.0126223	0.45761	0.000953383	0.626	0.134078	0.802072	0.393912	0.772893	0.0102558
	SV5_48E11	DN978116	Cyclopropyl isomerase [Arabidopsis thaliana]	0.95311	1.4396	0.000703843	1.98097	8.99692e-06	1.4805	0.0104823	0.780975	0.000659217	0.580451	0.00994955	0.59666	0.0862478	0.53145	0.0533701	0.410829	0.00892244	0.641487	1.9116e-06	0.672671	0.00410416	0.694766	0.0179365
	SV5_44G03	DN977748	Cytidine deaminase [Arabidopsis thaliana]	0.950328	0.681875	0.0192302	0.729673	0.0796995	0.803509	0.125113	0.896811	0.689657	0.89583	0.494	1.05558	0.682828	1.20636	0.38458	2.18064	0.0119009	2.19464	0.0135829	1.60617	0.00832347	1.57998	0.000545796
	SV5_46F03	DN977928	Nonspecific lipid-transfer protein precursor [Pinus resinosa]	0.916769	0.91739	0.706721	0.835315	0.003686	0.881338	0.364966	0.952097	0.823672	1.55686	0.0748194	1.69283	5.21834e-05	2.45725	0.00750983	4.40676	0.00395674	2.05815	0.0479298	1.85499	0.105631	1.19309	0.539942
	SV5_47C01	DN977986	ACC synthase [Solanum tuberosum]	1.08088	0.879162	0.338136	0.783452	0.121795	0.809655	0.0318669	0.985584	0.562244	0.917232	0.110822	1.07099	0.215153	1.15927	0.473767	2.15728	0.000196713	1.22167	0.195561	1.13717	0.458745	1.49792	0.00558655
	SV5_10A10	DN979739	Nitrogen fixation protein [Bradyrhizobium japonicum]	0.817178	0.659821	0.00210175	0.876908	0.456991	0.781431	0.0345084	1.05738	0.73258	1.28198	0.4576	1.30497	0.422762	1.19325	0.52146	2.15516	0.000281638	1.69312	0.0812763	2.09434	0.0485556	1.9504	0.00640674
	SV6_34G03	DN981184	Similar to glutamyl-tRNA synthetase [Oryza sativa] probable glutamate--tRNA ligase	0.908885	1.26947	0.112099	1.46875	0.0397504	1.43567	0.046192	1.05938	0.380657	0.874938	0.499305	2.29109	0.369261	0.864496	0.491581	0.929704	0.31944	1.01874	0.757479	0.956335	0.415759	0.909898	0.0869413
	SV5_50B12	DN978369	Putative GDSL-motif lipase	0.929977	0.936169	0.502333	1.04445	0.435443	0.860622	0.0206011	1.07698	0.568661	0.943433	0.295465	1.40091	0.00273583	1.98797	0.0154353	2.27824	0.00621649	1.33583	0.0080902	1.25716	0.0611921	1.187	0.349738
	SV6_34B01	DN981122	Aldose 1-epimerase - like protein [Arabidopsis thaliana] plasmodesmal receptor	0.977237	0.841299	0.394139	0.887577	0.527045	0.966701	0.750833	1.08568	0.654561	1.54341	0.16735	3.14166	0.00933654	3.61588	0.026439	4.92866	0.00101494	2.5272	0.0765481	2.14258	0.0525609	1.34164	0.330086
	SV5_49F08	DN978221	Invertase inhibitor homolog [Arabidopsis thaliana]	0.968675	1.03641	0.55134	0.736882	0.0645593	1.00346	0.979133	1.09863	0.53983	1.44013	0.0906516	1.82388	0.0437379	2.54469	0.00323432	3.97073	0.00289953	1.91554	0.0249875	1.87539	0.02767	1.63011	0.0339541
	SV5_41A01	DN977383	Aldehyde dehydrogenase [Arabidopsis thaliana]	0.97535	0.94545	0.529801	0.997553	0.983769	0.926866	0.364556	1.11087	0.276487	1.06039	0.693076	1.70446	0.00333664	2.01852	0.0107561	4.77567	0.00877898	2.83795	0.0256527	2.24678	0.00443135	1.78842	0.0469077
	SV5_58E11	DN979173	Invertase inhibitor homolog [Arabidopsis thaliana]	0.940482	0.881341	0.156664	0.964969	0.258847	0.758629	0.0148355	1.16017	0.0685863	1.25266	0.182314	1.72607	0.0286607	2.66545	0.018851	3.88417	0.00238152	2.00386	0.0146499	1.7041	0.00968529	1.46174	0.151263
	SV5_49F09	DN978222	Invertase inhibitor homolog [Arabidopsis thaliana]	0.9659	1.00156	0.975885	0.89442	0.222324	0.915685	0.505036	1.22146	0.0361573	1.7791	0.00749157	5.73871	0.0971614	3.70988	0.00351808	10.8652	0.000720402	2.62231	0.00771041	2.94671	0.0016699	1.99405	0.0010276
	SV5_57G06	DN979096	Putative sterol dehydrogenase [Arabidopsis thaliana]	1.0209	1.2303	0.243443	0.950776	0.800072	0.960637	0.869373	1.25522	0.385779	1.58815	0.11727	1.62492	0.0861139	1.68258	0.0126821	2.52249	0.00283551	2.19308	0.000902284	1.92814	0.00280234	2.0324	0.00199081
	SV5_52H03	DN978625	(1-4)-beta-mannan endohydrolase [Coffea arabica]	0.919797	0.889572	0.219705	1.10432	0.618839	1.09203	0.723899	1.27988	0.253528	1.51674	0.0733171	5.74403	0.102814	2.17422	0.0380452	3.20074	0.00418156	1.86764	0.0305895	1.59538	0.203773	1.2616	0.203302
	SV5_44C08	DN977705	Threonine deaminase [Nicotiana attenuata]	1.00375	0.747856	0.201788	0.67246	0.126755	0.686424	0.0770987	1.28504	0.139794	1.3175	0.3586	1.90955	0.0682439	1.61298	0.242375	2.2315	0.0351138	2.01637	0.0288332	1.51103	0.0316316	1.11722	0.37741
	SV5_45D07	DN977812	Mucin-like protein [Arabidopsis thaliana]	1.20493	0.944017	0.358283	0.71105	0.00285447	0.887061	0.264146	1.3579	0.110566	1.88424	0.0210851	3.50764	1.80841e-06	3.4369	0.017947	5.02575	0.00277309	3.09604	0.0524337	2.47179	0.0186728	2.51929	0.0520283
	SV6_31D07	DN980961	IAA-Ala hydrolase (IAR3) [Arabidopsis thaliana]	0.953281	1.10721	0.0277419	0.988337	0.799508	0.915852	0.667375	1.37462	0.0366099	1.64543	0.106721	2.24282	0.0432516	2.13317	0.0338715	4.35878	0.00191341	2.24418	0.0016914	1.47223	0.118555	1.34569	0.0477264
	SV5_46G08	DN977945	Sucrose synthase [Solanum tuberosum]	1.1681	0.799611	0.492999	0.739279	0.224027	1.30882	0.488495	1.38463	0.248161	2.17837	0.0564219	1.60379	0.0453341	1.68843	0.0275871	2.19325	0.011337	2.0446	0.00227414	2.13682	0.000794911	2.97101	0.000151041
	SV6_24E07	DN980298	Threonine synthase [Solanum tuberosum]	0.799842	1.04031	0.576302	0.473379	0.0246083	0.517628	0.0553344	1.42033	0.0427912	1.03562	0.75715	4.0116	0.0128992	1.24813	0.523852	1.77677	0.127492	0.662438	0.517011	0.405918	0.179673	1.04737	0.833389
	SV5_58D02	DN979152	Nonspecific lipid transfer protein [Pinus taeda]	0.983375	0.866713	0.819554	0.533732	0.304619	1.04834	0.891814	1.46691	0.40768	4.41602	0.225903	2.2336	0.00337204	2.95875	0.0763808	7.97808	0.0231809	3.6802	0.029779	2.74518	0.122756	2.66512	0.178289
	SV6_32C10		Catechol O-methyltransferase [Nicotiana tabacum]	0.892669	0.837924	0.113922	0.502367	0.0303298	0.977895	0.923439	1.46925	0.00502189	1.39252	0.104202	1.90361	0.0168853	1.97338	0.000303963	2.6863	0.00057788	1.71534	0.0566868	1.71383	0.0135376	1.42432	0.0244211
	SV6_20H09	DN979928	Cysteine synthase [Nicotiana tabacum]	1.06065	0.901674	0.549194	1.11348	0.599121	1.03573	0.907479	1.5554	0.0460158	1.33574	0.0680576	1.52479	0.0248347	1.7699	0.0334197	2.48351	0.000387726	1.98005	0.0204071	2.03849	0.00791556	1.80159	1.1507e-05
	SV5_52E05	DN978591	Gr1-protein [Arabidopsis thaliana] IAA-amino acid hydrolase [Arabidopsis thaliana] auxin conjugate hydrolase (ILL5) [Arabidopsis thaliana] Thermostable carboxypeptidase (cpsA-1) [Sulfolobus solfataricus]	0.92283	0.886218	0.461897	0.93245	0.65429	0.98316	0.905911	1.62806	0.0284559	1.65626	0.0526218	2.43304	0.000930315	2.79601	0.0177618	6.43372	8.59838e-05	1.63443	0.360667	1.18712	0.634129	1.16877	0.602529
	SV6_24D08	DN980287	Protein phosphatase 2C [Nicotiana tabacum]	0.785318	0.953579	0.718158	0.455817	0.0194918	0.464452	0.0354729	1.63189	0.0235868	1.0111	0.885953	3.63835	0.00831443	1.25938	0.286921	1.37151	0.369228	0.535041	0.472198	0.359731	0.0603351	1.0307	0.948291
	SV5_46D06	DN977907	Pectinesterase like protein [Arabidopsis thaliana]	1.24145	1.05934	0.510419	1.42237	0.0352687	1.43679	0.0108612	1.66072	0.000385028	2.20097	0.00681908	2.18006	0.000314277	2.04228	0.0200301	1.88968	0.00267389	1.43606	4.69582e-05	1.24523	0.204459	1.12961	0.482081
	SV5_34B02	DN976638	Nonspecific lipid transfer protein [Pinus taeda]	0.965438	0.958493	0.918992	0.833947	0.790563	1.23564	0.655272	1.69071	0.244181	3.52695	0.0126868	10.632	0.0716975	5.95662	0.00147828	27.8591	0.000925244	5.61046	0.00380172	6.42355	0.0175609	5.77013	0.040155
	SV5_05C10	DN979429	Microsomal signal peptidase 25 kDa subunit	1.17503	1.08723	0.126971	1.13539	0.00259912	1.28474	0.101118	1.72895	6.44013e-05	1.73141	0.0105221	1.81008	0.0188762	1.40886	0.255636	2.26166	0.00109959	1.52214	0.000306677	1.26957	0.486778	1.32473	0.172593
	SV6_24D07	DN980286	Deaminase putative [Arabidopsis thaliana]	0.842615	1.05049	0.680825	0.477944	0.0197707	0.511412	0.0396564	1.79685	0.0035873	0.998086	0.982467	3.82431	0.00233907	1.41935	0.087064	1.35081	0.418909	0.558677	0.46658	0.351681	0.054237	0.953564	0.926121
	SV6_25B02	DN980355	Reversibly glycosylated polypeptide [Gossypium hirsutum]	0.926894	1.14043	0.250821	1.19868	0.385461	1.53661	0.10702	1.95843	0.0295403	2.14668	0.0102334	2.04416	0.0472935	2.02152	0.103746	3.41889	0.00225712	1.40941	0.0880467	1.16582	0.00565741	1.08521	0.134319
	SV5_44D03	DN977712	Signal peptidase [Arabidopsis thaliana]	0.99075	1.01798	0.555808	1.069	0.452421	1.25853	0.168637	2.00768	0.00489473	2.15553	0.0336519	2.22861	0.0447858	1.89565	0.159788	3.18758	0.00125227	2.68289	0.00041098	2.28473	0.000821875	1.97386	0.0116967
	SV6_11H06	DN983569	Lipase	0.90895	1.26163	0.00696665	1.3457	0.0574151	2.20076	0.0445037	2.01671	0.0894755	3.21567	0.00852644	4.35905	0.221964	2.36466	0.0074995	2.3646	0.00507285	1.233	0.544422	0.970214	0.922235	1.01457	0.919618
	SV5_60D08	DN979350	Beta-glucosidase	1.0497	1.0242	0.709258	0.915777	0.304152	1.16926	0.223728	2.03613	0.00586156	1.88606	4.85756e-05	1.97563	0.0024887	1.87484	0.066586	3.04219	5.90574e-05	2.55356	0.0181414	2.09695	0.017899	1.64678	0.00628732
	SV5_03A11	DN977211	Apospory-associated protein C [Arabidopsis thaliana]	0.817994	1.16341	0.460746	1.09458	0.729405	1.50434	0.25761	2.10514	0.0546719	2.13077	3.92944e-07	2.34091	0.0076434	2.13954	0.0030818	3.00318	0.00141642	2.0936	0.00159652	1.66699	0.0560802	1.47889	0.0381757
	SV6_43H10	DN982067	Gibberellin dioxygenase [Marah macrocarpus] flavonol synthase (FLS) (sp Q96330) [Arabidopsis thaliana]	1.12786	1.5477	0.104049	0.81069	0.443867	1.09833	0.813824	2.15118	0.0241536	1.92172	0.203908	2.08784	0.00718477	2.29805	0.0588775	2.33811	0.00479931	1.57385	0.290789	1.34819	0.319798	1.49813	0.305121
	SV5_53C07	DN978665	Arabinosidase ARA-1 [Lycopersicon esculentum]	0.928346	1.58374	6.86838e-05	1.44275	0.0272319	1.51291	0.0156427	2.17826	0.0406175	3.19679	0.000239004	3.28775	1.92962e-05	3.22134	0.00111131	4.0354	0.00580128	2.56252	0.00100551	2.36867	0.0829967	1.69237	0.288518
	SV6_11B09	DN983514	Latex-abundant protein - like [Arabidopsis thaliana]	1.00441	0.759703	0.0102028	0.9712	0.878567	1.24684	0.0210604	2.2112	0.0023312	2.19716	4.89024e-05	1.99346	0.0146404	1.58667	0.0465668	1.82226	0.0152645	1.13348	0.275389	1.06205	0.734606	1.18912	0.19229
	SV6_45D12	DN982213	Protein disulfide-isomerase precursor [Nicotiana tabacum]	0.870696	1.48624	3.11206e-06	1.62385	9.57268e-05	1.75648	0.0274783	2.23963	0.00860854	2.48466	0.0228852	2.56798	0.000228332	2.49847	1.37491e-05	3.54383	0.0019571	1.56132	0.362052	1.1473	0.605503	1.27772	0.362592
	SV5_09C08		Limonene cyclase like protein [Arabidopsis thaliana]	0.953406	1.04589	0.724608	0.861706	0.57476	1.38144	0.280063	2.32109	0.0597672	2.63937	0.0501485	3.39485	0.0128009	3.11812	0.0348078	3.48867	0.0199634	2.10929	0.00210284	1.52043	0.0715937	1.20171	0.38289
	SV6_01H02	DN982748	Lipase putative [Arabidopsis thaliana]	0.916156	0.990694	0.885663	0.902621	0.424027	1.17226	0.146855	2.32615	0.003731	1.59815	0.000703063	1.63922	0.000426756	1.65335	2.91971e-05	2.15532	1.36448e-05	1.4064	0.0478178	1.37145	0.0278069	1.49593	0.0629418
	SV5_58B04	DN979130	Pre-pro-cysteine proteinase [Lycopersicon esculentum]	1.13165	0.491592	0.0218934	0.60362	0.0426796	1.04893	0.848272	2.39821	0.0287469	2.85765	0.00901607	2.1007	0.00754785	1.85475	0.00011963	1.46499	0.0287679	1.12687	0.575331	1.22869	0.12233	0.94775	0.438859
	SV6_12C12	DN983606	3-isopropylmalate dehydratase large subunit (leuC) [Archaeoglobus fulgidus]	0.990374	1.03428	0.866877	1.19588	0.323751	1.24284	0.366088	2.42908	0.00951584	2.45674	0.0220002	1.77558	0.0471251	1.76763	0.0697008	4.1153	0.00578942	1.99493	0.000390566	1.22025	0.37751	1.32969	0.345166
	SV6_29D12	DN980774	Alpha-L-fucosidase 1(Arabidopsis thaliana)	1.02906	0.974955	0.883292	1.07628	0.591756	1.3091	0.243256	2.48584	0.0137992	3.16367	0.0100554	3.2805	2.73444e-05	2.69251	0.00576275	6.35572	2.56875e-05	3.02816	0.0876916	2.10823	0.120542	1.87585	0.0877545
	SV5_56C01	DN978947	Reversibly glycosylated polypeptide [Gossypium hirsutum]	1.05895	1.12296	0.620064	1.43134	0.24626	1.7134	0.0693366	2.5219	0.0210564	4.35775	0.00310954	3.26501	0.0181847	3.81125	0.0182065	6.44263	5.28802e-05	1.78696	0.0458173	0.988141	0.845731	1.21341	0.0250719
	SV6_17D02		Inorganic pyrophosphatase-like protein - Arabidopsis thaliana	1.00696	1.26049	0.0882036	2.02466	0.0280617	2.14535	0.00296221	2.87236	0.00653841	2.57879	0.0604316	3.20311	0.000507412	2.66273	5.95598e-06	5.83477	2.13006e-05	3.36693	0.0171433	2.25852	0.00104387	1.33581	0.0275244
	SV5_07C01	DN979570	Aspartyl-tRNA synthetase (aspS) [Borrelia burgdorferi]	1.02766	1.01546	0.8591	1.07134	0.573557	1.7079	0.0395228	3.08113	0.000244656	2.08516	0.00134392	2.12786	0.0021028	2.36991	0.0174381	5.88671	0.00103777	4.12287	0.0107438	3.99182	0.00489414	3.5575	0.00065818
	SV5_57H03	DN979105	Alpha-1,3/4-fucosidase precursor	0.895926	0.776257	0.0153509	1.03428	0.906649	1.59349	0.122425	3.29725	0.0103861	3.26301	0.000643648	4.0348	0.00345634	4.35632	0.00797613	9.46287	0.000704975	5.22199	0.00216771	3.16491	0.00629838	2.5846	0.0022399
	SV6_02A10	DN982766	Alpha-1,3/4-fucosidase precursor	0.918221	0.843666	0.125171	1.06331	0.230095	1.7288	0.0336013	3.3402	0.00441551	3.14149	0.000248058	5.04277	0.00135075	4.44236	0.0122019	8.71397	0.00152183	3.6908	0.0143675	2.67546	0.00231416	2.131	1.42995e-05
	SV5_47C02	DN977987	Endoxyloglucan transferase protein [Arabidopsis	1.04763	1.0042	0.973988	1.01752	0.933055	1.40383	0.154446	3.46574	0.000316854	3.5965	5.08379e-05	5.46113	0.0140959	7.16826	0.00327607	15.9911	1.16345e-09	6.94266	0.000653616	7.54598	0.00322651	6.01754	0.0143119
	SV5_40C10	DN977320	Arabinosidase ARA-1 [Lycopersicon esculentum]	0.910302	1.11112	0.230514	1.14517	0.559842	1.53139	0.00126512	3.5608	0.00505974	3.54404	0.00200177	4.37752	3.33814e-05	3.42849	0.00122808	9.6886	0.000967421	5.98987	0.00312021	2.95926	0.0107388	2.07341	0.0252336
	SV5_35F12	DN976792	Lysosomal Pro-X carboxypeptidase [Arabidopsis thaliana] prolylcarboxypeptidase (angiotensinase C) [Homo sapiens]	0.981429	1.00553	0.987485	0.883005	0.77197	1.25497	0.687923	3.98612	0.0098106	3.78282	0.0170588	3.59222	0.0222533	3.68917	0.0179078	9.84848	0.00050538	4.41263	0.00882638	2.78964	0.0635842	2.29809	0.00951549
	SV6_12D06	DN983612	SERINE CARBOXYPEPTIDASE II-3 PRECURSOR [Hordeum vulgare]	1.01753	1.1919	0.109365	1.06528	0.55047	1.65959	0.0578385	4.25115	1.11027e-06	5.98188	6.69834e-09	8.91342	0.000143403	11.3677	0.000110237	20.4508	0.00133305	14.1761	0.000133673	9.51444	1.22317e-09	4.12896	0.0151899
	SV5_39G08	DN977186	Prolylcarboxypeptidase-like protein [Arabidopsis thaliana]	0.854154	0.99553	0.979822	0.704542	0.145638	1.497	0.337567	4.42744	0.00114792	4.76036	0.00652749	7.22776	0.00177134	6.8075	0.00913965	11.1162	2.14101e-06	5.27884	0.00209346	3.45784	0.00944173	2.61706	0.000414716
	SV5_11G09	DN976947	Alpha galactosyltransferase [Trigonella foenum-graecum]	1.03658	0.95241	0.230159	1.08745	0.409155	3.31663	0.000661951	4.90128	7.23694e-05	3.15922	0.000302354	3.27097	0.00048209	3.91132	1.97041e-06	7.20683	4.77001e-06	5.54709	0.00165504	4.8339	0.0233238	6.46892	0.00899272
	SV5_54A04	DN978734	Arabinosidase ARA-1 [Lycopersicon esculentum]	1.01983	0.927679	0.627257	1.09372	0.544194	1.92825	0.048458	5.07531	0.0011837	5.4995	0.0117149	7.10797	6.51168e-05	5.56559	0.0034326	13.3817	1.24654e-05	7.27015	0.000777246	3.56268	0.00178452	3.11573	0.0410787
	SV5_60A07	DN979313	Exonuclease - like protein [Arabidopsis thaliana]	0.974141	1.02726	0.888787	0.928104	0.64837	1.50628	0.156485	5.09459	3.45134e-09	4.81644	1.72045e-06	4.50169	0.00730309	4.2804	0.00901256	7.08724	0.00404269	4.15984	0.0130868	2.40506	0.0195932	2.04649	0.121418
	SV5_40E03	DN977337	Arabinosidase ARA-1 [Lycopersicon esculentum]	0.947366	0.948624	0.638475	1.15966	0.241384	1.71202	0.0103025	6.15994	0.000656688	7.50756	0.00285437	9.17142	0.000482684	7.29759	0.0126264	16.1968	0.000589249	7.98473	0.000565618	6.71198	0.00153999	6.46369	0.0016813
	SV6_16E08		Putative serine carboxypeptidase [Pisum sativum]	1.04805	1.34578	0.247425	1.31545	0.330364	1.95744	0.00887743	8.94249	0.000313716	10.1649	0.000640078	13.8407	0.000113702	11.427	0.00738629	34.8856	0.000390187	12.2862	0.000141233	8.64944	0.00100297	3.88907	0.023825
	SV6_43H06	DN982063	Nonspecific lipid transfer protein [Pinus taeda]	1.13029	1.65185	0.022841	2.65746	0.00324585	5.01611	0.00254805	10.8778	4.98571e-06	11.1158	1.26904e-09	10.5881	4.19949e-05	8.29222	0.000178466	19.5507	2.59585e-05	8.59847	0.011701	6.25019	0.0175924	3.25586	0.000444649
	SV5_46D07	DN977908	Cysteine endopeptidase precursor [Ricinus communis]	0.939115	0.853674	0.496305	1.8452	0.0703947	4.44271	0.0385097	32.1865	0.00539904	74.4521	0.0119263	199.955	0.00753472	86.9137	0.00507496	74.3122	0.000222989	21.6164	0.0215887	12.1883	0.00105707	30.2428	0.0140139
nutrient reserve
	SV5_37B01	DN976925	Germin-like protein [Arabidopsis thaliana]	1.08207	0.930028	0.112462	0.951095	0.648047	1.05167	0.53159	1.72972	0.00593897	2.35514	0.0033399	1.69842	0.0238022	1.56189	0.022878	1.87584	9.22296e-05	1.10433	0.534746	1.14965	0.0879361	1.01319	0.909096
Protein biosynthesis
	SV6_48G06	DN982531	50S Ribosomal protein L13 [Arabidopsis thaliana]	0.995642	0.911427	0.478719	1.09257	0.556358	0.759197	0.404523	0.435107	0.00551661	0.468902	0.0342955	0.710849	0.0294576	0.683848	0.0255928	0.412692	0.0216179	0.720647	0.375701	0.896941	0.625445	0.798305	0.352835
	SV5_49F06	DN978219	Eukaryotic initiation factor 5A4 [Solanum tuberosum]	1.04306	0.928985	0.604156	0.649485	1.78392e-05	0.569034	8.35215e-06	0.450347	0.000913669	0.502658	0.000607417	0.414624	7.63164e-05	0.47406	0.000275372	0.501828	0.000326318	0.558572	0.00165781	0.584353	1.13466e-05	0.566459	0.0292974
	SV6_35A05	DN981210	Eukaryotic initiation factor 5A4 [Solanum tuberosum]	0.949064	1.01609	0.935489	0.774056	0.0303453	0.68326	0.0299332	0.48577	2.79309e-06	0.47728	0.00411248	0.445637	0.0031066	0.52921	0.0100228	0.465071	0.00203092	0.541104	1.35576e-05	0.629601	0.00404561	0.62871	2.46733e-05
	SV6_20F03	DN979895	Protein phosphatase 2C [Arabidopsis thaliana]	0.900864	0.780233	0.101824	0.673625	0.00230332	0.850795	0.413557	0.532858	0.00506161	0.511283	0.00819666	0.437	0.00281577	0.48368	0.0032446	0.315728	0.0013679	0.575932	0.0956034	0.624499	0.129334	0.723331	0.0594157
	SV6_08A06	DN983245	40S ribosomal protein S25 [Arabidopsis thaliana]	0.927369	1.18603	0.325008	1.29883	0.093105	1.02483	0.87527	0.570947	0.000116666	0.530086	0.00430246	0.48563	9.70799e-05	0.463221	3.3609e-06	0.452049	0.00474056	0.539979	0.00468735	0.674501	0.0856223	0.545446	0.0302106
	SV6_14H01	DN983782	40S ribosomal protein S17 [Lycopersicon esculentum]	0.949159	1.03359	0.456426	0.961919	0.618938	0.854718	0.532256	0.58046	0.0140512	0.606448	4.57324e-05	0.685937	0.0358875	0.648799	0.000674939	0.484743	1.45531e-06	0.699434	0.219473	0.951244	0.880357	0.758711	0.118217
	SV5_52G11	DN978621	S18.A ribosomal protein [Arabidopsis thaliana]	0.934674	1.02822	0.860163	0.866147	0.264392	0.921795	0.587094	0.610013	0.0160689	0.573431	5.36887e-05	0.524913	0.000540306	0.553024	0.00965089	0.407008	0.00734118	0.351734	0.00035787	0.588704	0.106954	0.459478	0.011508
	SV6_38H09	DN981586	Nucleolar protein possibly involved in ribosomal RNA pseudouridinylation in association with snRNAs (Schizosaccharomyces pombe) Ribosomal protein L7Ae [Caenorhabditis elegans]	0.998354	1.87701	0.00745027	1.03557	0.805067	0.939227	0.718844	0.628024	0.00380247	0.524989	0.00477382	0.570759	0.0186417	0.510555	0.0710559	0.335523	0.00629176	0.398209	0.107089	0.534752	0.278719	0.607199	0.0402859
	SV6_31D11	DN980965	40S ribosomal protein S25 [Arabidopsis thaliana]	1.00866	1.15278	0.383614	1.28169	0.091573	0.994484	0.970241	0.628751	0.0211528	0.491302	0.015061	0.474433	0.000881045	0.500964	0.0135728	0.437101	0.00533141	0.468832	0.0707963	0.818854	0.543329	0.529572	0.0580143
	SV6_35G07	DN981284	40S ribosomal protein S25 [Arabidopsis thaliana]	0.974038	1.23175	0.272162	1.23195	0.182209	0.987547	0.947008	0.631437	0.0144376	0.549741	0.029295	0.492045	0.00993821	0.528362	0.00852578	0.450042	0.0124522	0.497173	0.232081	0.75999	0.412647	0.741939	0.343949
	SV6_39F01	DN981650	40S ribosomal protein S25 [Arabidopsis thaliana]	0.977394	1.37995	0.00421509	1.19209	0.182016	1.00893	0.954369	0.720896	0.0222114	0.595129	0.000422485	0.492275	0.00501014	0.482294	4.11897e-05	0.51097	0.000660174	0.579092	0.108901	0.836409	0.640809	0.548991	0.00172464
	SV6_08G05	DN983308	Nhp2-like protein [Arabidopsis thaliana]	1.06488	1.87245	0.000479552	0.985548	0.906228	0.979438	0.930563	0.761307	0.10983	0.595869	0.0747838	0.605081	0.10552	0.580126	0.109545	0.460747	0.0141385	0.642196	0.163405	0.705168	0.344153	0.682163	0.116131
	SV6_44C06	DN982099	60S ribosomal protein L21 [Oryza sativa]	1.01331	1.84534	0.00212825	1.57336	0.0286466	1.30645	0.0642231	1.24438	0.111376	1.09572	0.545313	2.34733	0.37619	1.03132	0.830124	1.05785	0.72205	1.2161	0.242654	1.18465	0.173406	1.05975	0.473178
	SV6_25E01	DN980390	Tyrosyl-tRNA synthetase [Nicotiana tabacum]	0.989948	0.997524	0.932603	0.998674	0.985434	1.28185	0.164987	1.71933	0.0732635	1.49524	0.219156	1.59005	0.0444517	1.37836	0.133774	3.14454	0.00663046	1.8036	0.0948459	1.37382	0.227419	1.1768	0.0436239
	SV5_48H12	DN978153	Dermal glycoprotein precursor extracellular - carrot (fragment) conglutin gamma [Lupinus albus] basic 7S globulin isoform [Glycine max]	0.795123	0.358667	0.00492349	0.490191	6.23794e-09	1.3716	0.000120102	2.055	0.000705165	1.78921	0.00497321	2.04588	0.00225245	1.82068	0.00993183	1.93904	0.00536804	1.98659	0.0407119	2.04104	0.0378602	1.1568	0.668877
Protein fate
	SV5_39H09	DN977199	Cyclophilin [Solanum tuberosum subsp. tuberosum]	0.918064	1.00743	0.944096	1.0579	0.515659	1.09799	0.0960261	0.474408	0.0071518	0.694222	0.115432	0.442776	0.000240524	0.44102	9.05242e-05	0.462926	0.000112184	0.650775	0.00741359	0.868172	0.465099	0.706574	0.28507
	SV6_38B12	DN981517	Ubiquitin conjugating protein [Avicennia marina]	1.01071	0.884397	0.507067	0.101142	0.184838	0.100966	0.184276	0.394674	0.00161437	0.582744	0.00369483	0.720712	0.173218	0.628103	0.0193326	0.684914	0.0159405	0.818129	0.010797	0.801512	0.291475	0.957865	0.679573
	SV6_12G10	DN983650	RMA1 RING zinc finger protein [Arabidopsis thaliana]	1.03236	1.10962	0.498736	2.11461	0.0313812	1.0657	0.743067	0.39832	0.00508465	0.359201	0.00156516	0.513925	0.0261653	0.240407	0.273188	0.345337	0.0142776	0.817482	0.000448872	0.804571	0.0298105	0.893943	0.0601766
	SV6_30E04	DN980874	RMA1 RING zinc finger protein [Arabidopsis thaliana]	0.980329	1.06589	0.784473	1.66122	0.100373	1.1559	0.745929	0.470746	0.133583	0.55748	0.189086	0.624091	0.0650836	0.559452	0.155902	0.398512	0.0439142	0.912217	0.749454	0.884954	0.543319	0.82013	0.356245
	SV5_52G12	DN978622	Protein disulfide isomerase homolog PDI [Datisca glomerata]	1.04722	0.624303	0.000295077	0.685325	0.00377897	0.651092	0.0371457	0.885112	0.222273	1.2464	0.0553113	1.54256	0.00467406	1.56837	0.00678357	2.25395	1.13308e-05	1.24269	0.00629835	1.15251	0.430132	1.08096	0.219419
	SV5_56F10	DN978992	Arm repeat containing protein homolog [Arabidopsis thaliana]	1.03242	0.812954	0.329759	0.897746	0.675037	1.04082	0.856271	1.15524	0.596327	1.27375	0.364136	1.74485	0.0644638	1.57676	0.0943773	2.60324	0.0010446	2.18691	0.0514183	2.2007	0.019711	2.36968	0.00140841
	SV5_58G08	DN979194	Non-Canonical UBiquitin Conjugating Enzyme 1 (NCUBE1) [Gallus gallus]	0.871029	0.983057	0.895462	1.04646	0.825627	1.04865	0.89674	1.39118	0.104111	1.71567	0.0620977	1.82514	0.0297824	1.57737	0.0747464	2.3998	0.000379857	1.47406	0.000657604	1.11044	0.64121	1.42147	0.00144235
	SV6_35C01	DN981230	E2 ubiquitin-conjugating enzyme putative [Arabidopsis	0.914749	0.813056	0.197331	0.897369	0.577617	1.0442	0.884804	1.58514	0.0467841	1.44487	0.214052	1.85146	0.00874989	1.6203	0.256422	2.40253	0.000150018	1.23056	0.711877	1.14259	0.762028	0.8851	0.644619
	SV5_09E12		Checkpoint with forkhead and ring finger domains [Homo sapiens]	0.986065	0.823122	0.141793	1.11444	0.457025	1.31444	0.214366	2.53276	0.0121413	2.99722	0.00998405	2.55998	0.000396001	3.27754	0.00197097	9.10704	5.61424e-05	4.15996	0.000340544	4.2238	0.00339087	2.9541	0.000877341
	SV6_26A03	DN980440	Ubiquitin-like protein SMT3-like [Arabidopsis thaliana]	1.03778	0.832803	0.0936855	0.737618	0.0196223	1.10012	0.639791	2.78495	0.000346604	2.73678	0.00678081	4.42885	0.00508621	3.63143	0.022276	5.49768	4.85443e-07	3.4429	0.00119856	2.94614	8.15844e-06	2.25622	0.00407304
	SV5_10A08	DN979737	SUMO protein [Lycopersicon esculentum]	0.97955	0.826414	0.564632	1.05858	0.885539	1.34437	0.520286	2.89412	0.0220662	2.97649	0.0414991	2.57461	0.0268391	2.18239	0.0807656	3.64216	0.00026685	1.52891	0.10128	1.11243	0.724839	1.15751	0.5321
	SV5_55E12	DN978886	Putative E2 ubiquitin-conjugating enzyme [Arabidopsis thaliana]	1.02777	0.838264	0.325357	0.745531	0.127427	1.18666	0.341028	3.1311	1.18835e-05	2.83296	0.000150035	3.44495	0.000357923	3.27597	0.000151799	7.15569	8.58703e-05	5.12645	0.00252463	4.57525	0.00511928	2.86994	0.0127553
	SV5_57A09	DN979027	SHEPHERD [Arabidopsis thaliana] (HSP90 Endoplasmin homolog)	1.06008	1.65091	0.0326973	1.74867	0.00124406	2.43454	0.00727485	3.43127	5.23422e-05	3.36707	0.00108616	3.64893	0.0011228	3.98103	0.000444157	7.22159	0.0014751	3.24134	0.00280849	1.92357	0.00087414	2.10315	0.097388
Signal transduction
	SV6_18F04	DN984104	Calmodulin NtCaM2 [Nicotiana tabacum]	0.970752	1.15101	0.399484	1.22681	0.0212539	1.3053	0.000604785	0.922864	0.291069	0.746159	0.0692639	0.57438	0.000716653	0.601761	0.00660098	0.426083	3.11194e-06	0.551026	0.0355971	0.7167	0.192233	0.646984	0.0122541
	SV6_16B05		CALMODULIN [Lycopersicon esculentum]	0.913616	1.0379	0.807776	1.19028	0.00104553	1.32278	0.00471553	0.950026	0.267226	0.738387	0.0512382	0.603559	3.11094e-05	0.598188	0.013301	0.436578	3.08229e-05	0.513109	0.099935	0.686787	0.308809	0.65354	0.163123
	SV5_57E10	DN979076	Putative SCARECROW gene regulator-like [Oryza sativa GIA	1.08126	0.765835	0.266051	0.415016	0.00179053	0.548893	0.255837	0.98176	0.95235	0.964721	0.900947	1.50617	0.00555277	2.02424	0.0904928	2.8021	0.00574	1.63802	0.0291237	2.14802	0.00764954	2.08595	0.000446254
	SV5_37B05	DN976929	CBL-interacting protein kinase 11 [Arabidopsis thaliana]	0.990013	0.821928	0.327804	0.484582	0.0633399	0.987274	0.976653	0.99182	0.979956	0.945897	0.760379	1.39711	0.010928	2.14431	0.0414043	2.64234	0.00341622	1.39903	0.0551181	1.33557	0.0777596	1.94918	0.058895
	SV5_06A11	DN979494	Serine/threonine protein kinase [Arabidopsis thaliana]; CBL-interacting protein kinase 23 [Arabidopsis thaliana]	1.06701	0.852056	0.181894	0.593412	0.00236738	0.970627	0.887538	1.08131	0.689723	1.07187	0.616572	1.18111	0.21116	1.59585	0.00941034	2.79908	0.00177491	1.3479	0.0142789	1.35724	0.0564155	1.98677	0.00520317
	SV5_44D10	DN977719	Phytochrome A signal transduction 1 protein [Arabidopsis thaliana] nuclear transcription factor SLN1 [Hordeum vulgare] gibberellin-insensitive Protein OsGAI [Oryza sativa]	0.982757	0.788291	0.137105	0.518649	0.00323672	0.65366	0.0660364	1.1372	0.480267	1.01068	0.972222	1.42034	0.145112	2.10763	0.0395204	2.29825	0.0119217	1.46859	0.132266	1.97179	0.00109485	1.91394	0.000984017
	SV5_35D11	DN976767	Gibberellin regulatory protein [Arabidopsis thaliana] lateral suppressor protein [Lycopersicon esculentum] SCARECROW [Pisum sativum]	1.0114	0.55189	0.020584	0.47994	0.0323535	0.858135	0.590189	1.28672	0.176852	1.20913	0.424077	1.6779	0.00407522	1.71381	0.187012	3.11875	5.11346e-07	1.68024	0.0553534	1.60732	0.0807026	1.62	0.00445612
	SV5_60A05	DN979311	CBL-interacting protein kinase 11 SOS2-like protein kinase PKS5 [Arabidopsis thaliana]	0.912047	0.699855	0.00599067	0.526957	0.0118524	1.07713	0.747426	1.34321	0.258108	1.29556	0.413239	1.57916	0.0579742	1.90795	0.0890062	2.74279	0.00251677	1.81925	0.0852462	1.5972	0.222066	1.93976	0.0760277
	SV6_10E10	DN983458	Calmodulin-related protein 2 touch-induced [Arabidopsis	0.956238	0.80239	0.00344644	0.783237	0.15021	1.11896	0.492996	1.4491	0.197351	1.0128	0.860119	1.37221	0.101022	1.22737	0.121817	2.1614	0.00171582	1.47822	0.107802	1.97243	0.0431514	1.91288	0.0034737
	SV6_05H08	DN983082	CALMODULIN-RELATED PROTEIN 2	0.968608	0.91419	0.317168	0.92818	0.415197	1.11856	0.743301	1.45271	0.0930893	1.21897	0.0855193	1.3922	0.00265471	1.45947	0.0316241	2.05808	0.0054601	1.52045	0.0207454	1.83501	0.0262998	1.74187	0.0031974
	SV5_40B05	DN977303	Casein kinase putative [Arabidopsis thaliana]	1.05895	0.93584	0.785206	0.666424	0.165307	1.03774	0.855225	1.67532	0.008607	2.19278	0.0702609	2.04536	0.00843942	1.44801	0.143551	3.5768	0.011127	2.45074	0.0115134	2.07229	0.0118538	1.86007	0.0519954
	SV6_11C08	DN983523	Serine/threonine protein kinase -like protein [Arabidopsis thaliana]	0.722606	0.94195	0.68045	0.447134	0.0414766	0.626062	0.0467876	2.85491	0.00164145	1.88788	0.00146903	3.93928	0.00613527	1.31493	0.251297	2.07512	0.0206013	0.864582	0.803065	0.774609	0.468141	1.51006	0.320811
Defense and stress response
	SV6_19D07	DN984159	Gamma-thionin [Lycopersicon esculentum]	1.03446	1.41035	0.0932674	3.61801	0.000790611	2.70177	0.0169193	0.473797	0.103226	0.685315	0.214829	0.844809	0.221811	0.890934	0.682009	1.21928	0.41679	1.07865	0.846067	1.11653	0.551173	1.0511	0.730573
	SV6_25A04	DN980345	Wound-induced protein Sn-1 vacuolar membrane - pepper	0.933957	0.658009	0.000538483	0.804131	0.0364344	0.769833	0.309789	0.143826	0.000465846	0.245006	0.00566485	0.34124	0.000109603	0.31968	0.00407497	0.127005	0.00354625	0.233563	0.00958842	0.277368	0.0295113	0.382788	0.0169
	SV6_34A09	DN981118	Wound-induced protein Sn-1 vacuolar membrane - pepper major latex protein	1.00231	0.606905	0.000893311	0.859588	0.138117	0.82823	0.658605	0.175091	0.00562146	0.236057	0.00226085	0.42376	0.000819683	0.357548	0.0440512	0.157278	0.01711	0.402363	0.00509555	0.431517	0.0112483	0.474931	0.00010563
	SV6_14H09	DN983789	Wound-induced protein Sn-1 vacuolar membrane - [Capsicum annuum]	1.03551	0.718829	0.0193842	0.822577	0.0519712	0.853001	0.327611	0.192655	3.31201e-05	0.300915	1.55808e-07	0.519062	0.0023885	0.487426	8.9669e-05	0.167101	6.58778e-05	0.230421	0.00619749	0.267889	0.00438091	0.301893	0.0010369
	SV6_12B09	DN983593	Protein Sn-1 - pepper	0.871959	0.645177	0.0206282	0.833198	0.131868	0.804968	0.548674	0.204154	0.00511748	0.266986	0.00186346	0.469355	0.0115599	0.435336	0.0160273	0.152435	0.00140695	0.300482	0.00281001	0.360368	0.00497331	0.352052	0.00481336
	SV6_06G04	DN983145	BURP domain-containing protein	1.11623	0.574564	0.00115147	1.17755	0.249235	0.867398	0.133196	0.218062	0.000145915	0.239327	1.47853e-06	0.223767	0.000152624	0.245873	6.01524e-06	0.273715	0.000365192	0.276996	0.00562483	0.232535	0.00720625	0.273172	0.00259282
	SV6_39E08	DN981645	Wound-induced protein Sn-1 vacuolar membrane - pepper major latex protein homolog	1.00581	0.838654	0.0727553	0.873116	0.157576	0.831866	0.393317	0.247661	6.89243e-06	0.33736	1.38275e-08	0.412684	0.000459293	0.368831	1.70239e-07	0.19705	0.00086789	0.309964	0.00113643	0.359188	0.00644088	0.353388	0.0123549
	SV6_45B03	DN982180	Metallocarboxypeptidase inhibitor [Solanum tuberosum]	0.924396	0.846468	0.0995196	0.858703	0.167668	0.726427	1.78499e-05	0.292388	4.03068e-05	0.360361	0.0215712	0.637809	0.000591149	0.63802	0.00322096	0.453752	0.014074	0.894405	0.764818	0.44946	0.16023	0.567345	0.0700573
	SV6_07E12	DN983214	Leucoanthocyanidin dioxygenase 2 putative [Arabidopsis thaliana]	0.94386	0.991258	0.919233	1.70424	0.0216646	0.759075	0.272728	0.42416	0.00965082	0.585974	0.134878	0.77925	0.545958	0.704752	0.246109	0.564657	0.056068	0.794575	0.222185	0.722285	0.351813	0.708887	0.104343
	SV6_03B08	DN982850	Wound-induced protein Sn-1 Sn-2 protein - pepper	1.17166	1.07934	0.498521	0.878765	0.274665	0.786793	0.041549	0.425096	0.000110471	0.502979	0.000603583	0.504586	0.00667393	0.493708	0.00742248	0.304102	1.27992e-05	0.365712	0.0018785	0.535721	0.0617949	0.49715	0.000401225
	SV6_18H05	DN984127	Similar to Arabidopsis thaliana putative pathogenesis-related protein stress-inducible protein [Oryza sativa]	0.938044	0.736068	0.0260866	1.01484	0.576714	0.906211	0.656436	0.489456	0.0133899	0.555501	0.00184176	0.608383	0.0188752	0.675403	0.00773047	0.596255	0.0036393	0.613892	0.18273	0.904091	0.627391	0.781581	0.347997
	SV5_50A02	DN978347	Heat shock protein 90 [Arabidopsis thaliana]	0.793358	1.00433	0.968726	0.847445	0.031742	0.851672	0.286292	0.552308	0.0905257	0.656982	0.196912	0.388002	0.00094076	0.426165	0.0219106	0.482101	0.0217719	0.428392	0.0518848	0.546647	0.052703	0.648791	0.0124999
	SV5_53A11	DN978645	Heat shock protein hsp80 [Lycopersicon esculentum]	0.811763	1.30644	0.0196819	0.771801	0.000298546	0.915421	0.666777	0.656353	0.0718155	0.641421	0.0222757	0.390875	2.47081e-05	0.408964	0.00305106	0.422711	0.0148431	0.447469	0.00525835	0.613548	0.274216	0.512288	0.0563852
	SV5_42D11	DN977527	Ascorbate peroxidase [Nicotiana tabacum]	0.784519	1.11916	0.124381	1.1704	0.106097	1.04957	0.709588	0.794858	0.140156	0.623227	0.0134579	0.53763	0.00391308	0.527469	0.0331413	0.422408	0.00198228	0.46794	0.0283081	0.816214	0.574219	0.825535	0.297562
	SV5_36E09	DN976873	Caffeoyl-CoA O-methyltransferase [Nicotiana tabacum]	0.918868	0.820047	0.57821	0.86937	0.663715	0.782615	0.596341	0.989343	0.975952	1.44414	0.0908754	2.02495	0.0170137	2.53477	0.00213217	4.85727	0.00010508	1.87357	0.0579787	1.91799	0.0426596	2.37928	0.00288653
	SV5_48E04	DN978109	Cysteine proteinase inhibitor Scb - common sunflower	0.880887	0.631484	0.0126134	0.69164	0.109194	0.839856	0.417955	1.10745	0.403759	0.918669	0.592692	1.3281	0.30301	1.33547	0.0330455	2.38772	0.00264907	1.74695	0.0951186	2.22102	0.112498	1.79081	0.235222
	SV5_06G03	DN979540		1.06693	0.93343	0.618449	0.848785	0.229071	0.752782	0.181225	1.16052	0.25788	1.05165	0.682431	1.28197	0.0655998	1.43449	0.179253	2.68585	0.00447992	1.97645	0.0306948	2.18603	0.0348367	2.73717	0.0280517
	SV5_54A12	DN978742	Contains similarity to limonene cyclase~gene_id:K15O15.2 [Arabidopsis thaliana]	0.795999	0.953508	0.825106	0.978873	0.908148	0.882356	0.642956	1.5873	0.0119396	3.46933	0.247631	1.69878	0.0635713	1.53645	0.169585	2.16478	0.00510713	1.41518	0.691386	1.28076	0.722541	0.762828	0.625048
	SV5_49D08	DN978197	Basic chitinase putative [Arabidopsis thaliana]	1.10407	0.958913	0.632736	1.4167	0.0532892	1.3528	0.211152	1.89396	0.0620049	2.50267	0.0220231	3.15078	0.00158989	3.19615	0.00236675	4.31721	0.00334597	3.73199	0.00578501	3.96112	0.00100322	3.96816	0.00223111
	SV6_38E04	DN981545	Putative peroxidase ATP- 13a 19a [Arabidopsis thaliana]	0.948534	0.48322	0.0564478	0.64245	0.130026	0.926842	0.839944	1.91095	0.0893129	1.71724	0.29971	1.66024	0.306383	2.14447	0.0626198	2.6885	0.00295155	1.07269	0.846684	1.06142	0.631563	0.74507	0.068877
	SV5_34G06	DN976702	Basic chitinase [Arabidopsis thaliana]	1.06168	0.93332	0.14626	1.32433	0.107197	1.43226	0.0248206	2.04675	0.0384022	2.46625	0.0137004	2.97011	0.000814256	3.40202	0.000380442	4.30618	0.000824932	3.83191	0.0029051	3.99596	0.000224741	4.54633	0.000682732
	SV5_57B10	DN979040	Osmotin-like (thaumatin) protein [Lycopersicon esculentum]	0.98772	1.19717	0.0945124	1.71087	0.0103385	2.49738	0.00316327	3.74175	4.34377e-06	3.1288	0.00674211	3.27474	0.000349488	2.60051	0.00571918	2.23049	0.00275748	1.25739	0.269599	1.07268	0.754892	0.972232	0.860113
	SV5_34B10	DN976646	P69C protein [Lycopersicon esculentum]	0.920153	1.45127	0.161277	1.81153	0.00518154	2.91436	0.00116822	4.59338	0.000652362	4.60045	0.0148003	2.7806	0.00272917	3.67618	0.0050643	15.8721	4.90498e-05	5.54436	0.0012749	4.21952	0.00808227	3.39583	0.0312489
	SV5_59G03	DN979285	Metallocarboxypeptidase inhibitor [Solanum tuberosum]	0.983529	1.29105	0.533511	1.79322	0.140939	2.28984	0.117867	6.45925	0.00434726	13.582	0.0515013	6.89967	2.11009e-05	4.46273	0.0117793	14.9066	0.00298208	7.52938	0.00517769	3.84839	0.0932004	4.04921	0.00120108
	SV5_34E11	DN976683	Pathogenesis-related protein 10 [Capsicum annuum]	0.995455	1.67764	0.0690733	2.01187	0.00603689	3.60114	4.67252e-06	7.31635	0.00034984	8.30588	0.00228459	7.79781	0.000545644	7.13696	0.00027344	18.276	0.000142035	7.55438	0.000237006	4.02732	0.00257989	4.64154	0.0212128
	SV5_51C03	DN978469	Subtilisin-like serine protease ARA12 [Arabidopsis thaliana]	1.03579	1.57257	0.129377	4.66447	0.0240705	9.66646	0.123049	32.6487	0.00211064	21.9982	0.00391647	31.0634	2.97329e-05	27.1227	0.00203254	23.9142	0.0446418	12.1818	0.0298117	8.09602	0.00328109	6.81587	0.008952
Transcriptional regulation
	SV6_35E11	DN981264	TATA box binding protein (TBP)-associated factor RNA polymerase II Q [Mus musculus]	0.890721	0.739595	4.07775e-05	0.621697	0.0146284	0.644129	0.0474991	0.50846	7.14414e-07	0.510675	0.017489	0.47075	0.000111145	0.478444	0.00214034	0.384667	6.88755e-05	0.534399	0.00961687	0.503169	0.101225	0.671311	0.0301235
	SV5_57E03	DN979069	RNA replication protein [Potato virus X]	0.924929	0.887823	0.295031	0.333541	1.21207e-07	0.211097	8.81087e-07	0.0161846	0.000963508	0.0227813	0.00485739	0.030286	0.005041	0.0314152	0.00384875	0.0322259	0.000673106	0.0732276	0.0344517	0.0652589	0.0238793	0.0544936	4.21226e-05
	SV6_33A03	DN981016	Probable snRNP-related protein YBL026w - yeast	0.931735	1.3312	0.000193702	1.72792	0.00736162	1.60152	0.0182932	0.439673	0.000400866	0.482679	0.000438669	0.399606	7.34741e-05	0.446013	1.00305e-07	0.350877	0.0014428	0.464984	0.13904	0.506643	0.163437	0.753363	0.259696
	SV6_39G04	DN981665	MADS-box transcription factor FBP24 [Petunia x hybrida]	1.02831	0.933723		0.972287		0.943979		0.839139		0.695218		0.550832		0.539692		0.533719		0.921062		0.787029		0.828468
	SV5_11G06	DN976625	Phytochrome-associated protein PAP2 [Arabidopsis thaliana] IAA9 protein [Nicotiana tabacum]	1.06994	1.04637	0.667354	1.44949	0.0284087	1.18754	0.0685439	0.908138	0.412377	0.959232	0.725036	0.641406	0.0417758	0.649784	0.00349559	0.436108	0.000900767	0.667002	0.00640274	0.606898	0.0515598	0.727338	0.0635686
	SV5_11H03	DN977240	CCR4-associated factor 1-like protein [Arabidopsis thaliana]	1.11675	0.849256	0.366247	0.818168	0.338063	0.771154	0.220021	1.00283	0.9789	1.24116	0.391062	1.59924	0.0218407	1.61175	0.00233641	2.17364	0.000680058	1.40537	0.00221994	1.34394	0.0362198	1.40725	0.0361552
	SV5_60A06	DN979312	AP2 domain transcription factor putative [Arabidopsis	1.02031	0.833548	0.31617	0.900497	0.425434	0.836067	0.244096	1.15841	0.467228	2.23738	0.303354	3.3056	0.184542	1.37827	0.288151	1.22012	0.171319	0.939813	0.0922675	1.143	0.103207	1.05552	0.265216
	SV5_51D02	DN978480	ZPT2-12 [Petunia x hybrida]	0.974309	1.06744	0.579196	1.08205	0.474833	1.19058	0.162051	1.47295	0.022732	1.22993	0.20109	1.91608	5.11274e-06	1.98596	1.02189e-06	2.84338	0.00686216	1.44885	0.0284214	1.9677	0.0146152	1.68459	0.0310253
	SV6_17H01		Putative transcription factor [Oryza sativa]	1.00041	0.841335	0.122576	0.62245	0.0086084	0.953249	0.607712	1.53729	0.00100867	1.59793	0.0913817	2.0078	7.03603e-06	1.82848	0.00100793	2.1064	0.00411129	1.73392	5.81445e-07	1.4296	0.0398807	0.951774	0.553692
	SV5_49C03	DN978180	IAA13 (indoleacetic acid-induced protein 13) transcription factor Arabidopsis thaliana	1.00188	1.40376	0.0014213	1.08646	0.0692936	1.41969	0.000369844	1.58444	0.0353473	1.47076	0.0421192	1.64657	7.42916e-05	1.72973	6.28634e-05	2.11884	0.00465258	1.2813	0.0163045	1.14283	0.144034	1.13625	0.301501
	SV5_51E01	DN978491	ZPT2-12 [Petunia x hybrida]	1.04188	1.04009	0.845311	1.00318	0.960262	0.949086	0.861687	1.67254	0.14167	3.97129	0.214827	1.28844	0.211229	1.3818	0.0297614	2.97399	0.0309879	2.05964	0.0145677	1.67365	0.232498	2.0527	0.00652415
	SV5_41A02	DN977384	ZPT2-13 [Petunia x hybrida]	1.08135	1.11293	0.466031	0.896062	0.264689	1.04753	0.896464	1.75562	0.0713133	1.30769	0.00977208	1.82476	0.000763621	2.37133	0.000532231	5.01839	0.000283824	2.36105	0.00176237	2.4725	0.00730617	2.17084	0.00527929
	SV5_09A05		Putative snRNP splicing factor [Arabidopsis thaliana]	1.28521	1.20764	0.00185313	1.13672	0.57193	1.14612	0.474213	1.82597	9.63777e-05	1.85963	1.97587e-06	2.01716	0.0270428	2.10679	4.80696e-05	3.24716	0.00465558	1.97058	0.0119065	1.39154	0.279465	1.75784	0.0147367
	SV6_46H09	DN982354	WD40 protein Ciao1 [Homo sapiens] serine	0.970284	1.01085	0.943172	1.10981	0.406088	1.4106	0.161846	1.84	0.0181991	1.95982	0.0429464	1.72507	0.0942051	2.22133	0.0586404	2.45676	9.33714e-05	1.44963	0.0903178	1.51337	0.00190441	1.17389	0.203244
	SV5_60G07	DN979385	AP2 domain containing protein RAP2.12 [Arabidopsis thaliana] cadmium-induced protein [Arabidopsis thaliana] ethylene responsive element binding protein [Fagus sylvatica]	1.0316	1.15114	0.683611	0.650694	0.327338	0.803064	0.710226	1.9376	0.0486053	1.52266	0.000705393	2.10673	7.89573e-05	2.39631	0.00925004	4.16152	0.000512226	2.07897	0.00879148	3.09441	0.000187396	2.86107	0.00515021
	SV6_08F09	DN983300	Probable transcription regulator protein - sorghum; Human hox homeobox transcription factor (HOXB3)	0.952022	1.08172	0.327309	0.86338	0.0731561	1.29458	0.186435	2.33827	0.00241781	1.58625	0.0681105	1.31007	0.108159	1.34064	0.00194014	1.58619	0.0107516	1.08474	0.565995	0.945564	0.384918	0.903385	0.420095
	SV5_37H10	DN977008	AP2 domain transcription factor putative [Arabidopsis	1.15744	0.729811	0.186623	0.721951	0.367973	0.627399	0.495467	2.33868	0.0120714	2.46059	0.0353414	2.64901	0.0311023	2.07787	0.0542688	3.28042	0.000604569	1.6856	0.109242	1.51244	0.127839	1.65443	0.0139091
	SV5_34G04	DN976700	AMP-binding enzyme putative [Arabidopsis thaliana]	1.06632	0.904052	0.153355	0.914228	0.614714	1.26042	0.290932	2.37572	0.0479961	2.16248	0.0232164	3.15477	0.00284732	2.51559	0.056645	4.47845	0.00482618	2.57475	0.000300514	2.49665	0.0074589	1.84746	0.0105844
	SV5_03G06	DN977272	NAM-like protein (No Apical Meristem) [Arabidopsis thaliana] ; ANAC100/ATNAC5 (Arabidopsis NAC domain containing protein 100) transcription factor	0.939141	1.25046	0.47274	0.868551	0.756347	1.31783	0.60406	2.43941	0.044446	2.80038	0.00580681	3.35343	0.0181051	2.90261	0.0384887	5.8109	0.00025988	2.63473	0.0117844	1.81949	0.0488955	1.93816	0.023176
	SV6_31G03	DN980993	Floral binding protein number 7 [Petunia x hybrida] (agamous-like)	0.975879	1.03273	0.846184	0.756063	0.235815	2.01817	0.0329511	3.00433	0.00251449	2.32612	1.79814e-07	2.10113	0.0132101	2.10051	0.0156703	1.97709	0.0100122	1.51963	0.0020463	1.76702	0.0108736	1.29454	0.0167798
	SV5_56C07	DN978953	Myb-like DNA binding PF|00249 domains	1.03056	0.766829	0.226267	0.775326	0.183295	1.31247	0.265385	3.04416	3.42764e-05	2.99248	0.0133957	2.94099	0.000290881	3.63594	0.00237788	7.48694	4.73433e-05	3.73168	0.0125352	2.38085	0.038379	1.89972	0.023342
	SV6_42E01		Nuclear receptor co-repressor	0.894419	1.27787	0.00018023	1.30998	0.0536669	2.00793	0.0078173	3.42711	0.000769393	4.6841	3.77795e-11	4.24495	0.000205543	4.15241	0.000285921	6.71976	9.88689e-06	4.03001	0.0222476	3.25195	0.0062346	1.76354	0.182194
	SV5_40E05	DN977339	ZPT2-13 [Petunia x hybrida]	1.00075	1.0954	0.127731	0.98885	0.955411	1.67244	0.203919	4.59527	0.000928151	4.04381	0.00157368	8.9833	0.0614757	3.18161	0.0325243	10.2527	0.000442435	4.4081	0.00141408	3.56185	5.33615e-05	2.57544	0.00013518
Transport
	SV6_46B10	DN982283	BURP domain-containing protein [Bruguiera gymnorrhiza]	0.952546	0.44641	0.0296394	0.974893	0.862837	0.88379	0.143395	0.227228	2.27016e-07	0.2026	0.000584524	0.236221	0.00023396	0.230741	0.002789	0.202299	7.67115e-06	0.135607	0.00977994	0.150941	0.0363008	0.189772	0.000629078
	SV6_35E07	DN981260	Peptide transporter putative [Arabidopsis thaliana]	0.786289	0.551137	0.000714472	0.600726	0.000505936	0.413566	0.0164961	0.244535	2.33027e-07	0.298604	4.15947e-05	0.332406	0.00347966	0.46121	0.000460768	0.338381	0.000102215	0.409955	0.0888158	0.428782	0.143626	0.507856	0.094249
	SV6_28E11	DN980689	PEARLI 1-like protein [Arabidopsis thaliana]	1.12198	0.638422	0.0543445	1.68327	0.000872469	1.0647	0.689414	0.251661	0.000122087	0.378617	0.0405773	0.509917	0.130873	0.526541	0.068619	0.28661	1.92148e-06	0.692601	0.171014	0.597884	0.0699624	0.682528	0.00840425
	SV5_08B04	DN979624	ADP ATP CARRIER PROTEIN MITOCHONDRIAL PRECURSOR (ADP	0.871215	0.978932	0.849422	0.787954	0.00310536	0.715805	0.0041796	0.532461	0.00659409	0.728362	0.414902	0.458853	0.00454237	0.441403	0.00440616	0.529905	0.0429886	0.756801	0.561926	0.722615	0.289828	0.695441	0.111239
	SV6_23G03	DN980216	Porin-like protein [Arabidopsis thaliana]	0.859341	0.584274	0.000367956	0.730157	0.0209251	0.746319	0.11001	0.566268	0.000446603	0.520755	0.000297039	0.448249	0.00225654	0.502675	6.42163e-06	0.657832	0.000600912	0.674028	0.083372	0.850313	0.541465	0.836102	0.303613
	SV6_24H03	DN980331	MRP-like ABC transporter [Arabidopsis thaliana]	1.02159	1.0185	0.685659	1.5063	0.00205906	1.34161	0.0607829	0.610331	0.020203	0.631249	0.0225372	0.546331	0.00772968	0.634235	0.0701469	0.473501	0.00146695	0.644107	0.14453	0.669366	0.224529	0.770833	0.271512
	SV6_09H05	DN983396	Hybrid proline-rich protein [Catharanthus roseus]	0.899491	1.85418	0.145606	4.67098	0.032298	3.29837	0.0976106	0.956851	0.918022	2.71387	0.42003	0.924821	0.874189	1.10854	0.703023	1.06332	0.843997	1.1457	0.77413	0.992084	0.982496	0.865916	0.48275
	SV5_34B07	DN976643	Similarity to purine permease [Arabidopsis thaliana]	0.96972	0.768958	0.191971	0.602711	0.127035	1.16378	0.427786	0.973564	0.912676	1.61138	0.0647642	2.73802	0.0200484	2.71018	0.00792329	5.04386	0.000577942	2.54045	4.72924e-08	2.3499	0.00532862	2.44303	5.19661e-05
	SV6_16B06		Seh1-like protein [Arabidopsis thaliana]	0.92464	1.06568	0.460396	1.12245	0.0794524	1.35954	0.0270801	0.991848	0.861615	0.765326	0.147839	0.618425	0.0195884	0.733551	0.140092	0.479757	0.00355176	0.572145	0.226072	0.914377	0.854449	0.844688	0.645084
	SV5_08F12	DN979655	Copper transport protein [Arabidopsis thaliana]	0.999141	0.895519	0.73977	0.841925	0.714146	0.88931	0.77891	1.11051	0.60497	2.15361	0.00868626	2.19705	0.0326391	1.72243	0.0278382	4.53043	0.000752897	2.38926	0.00258061	1.63121	0.146496	1.60861	1.7802e-05
	SV5_11A10	DN979783	Brn1-like protein [Arabidopsis thaliana] short-chain type dehydrogenase	1.08186	0.91644	0.129813	1.02756	0.874884	1.00268	0.99157	1.23059	0.134455	1.59846	0.0781959	1.77216	0.0163062	1.91448	0.0307324	3.23228	1.74797e-07	2.78795	0.00198222	2.83063	3.24322e-05	3.23875	1.45244e-05
	SV5_10H02	DN979773	Nitrate transporter (NTL1) [Arabidopsis thaliana]	0.970618	0.841353	0.0175175	0.615653	0.0617591	0.594306	0.106428	1.37312	0.114378	1.85002	3.092e-05	2.57825	0.00688116	2.43063	0.101583	6.29244	0.00196047	3.21558	0.000385827	2.52323	0.000250084	1.92854	0.000320596
	SV5_43E06	DN977630	Lipid transfer protein [Ricinus communis]	0.927534	0.921205	0.699388	0.911505	0.571268	1.06493	0.714265	1.39424	0.14895	1.93486	0.00572358	2.98348	0.0064551	4.37627	0.00801053	9.06997	0.00507354	3.37667	0.00329156	3.32691	0.0246051	3.65779	0.0763309
	SV5_36B02	DN976830	Copper transporter COPT1 [Arabidopsis thaliana]	1.06577	0.778828	0.00103705	0.835856	0.0575847	0.882172	0.536839	1.42322	0.00867038	1.634	0.00403842	2.49243	2.04084e-05	2.4226	0.0254283	3.37448	0.000412555	2.25059	0.0185847	2.45232	0.00207069	1.67085	0.0837531
	SV5_02H11	DN976621	Lysine and histidine specific transporter [Arabidopsis thaliana]	0.910831	0.8996	0.0225469	0.322067	0.401005	0.797842	0.897548	1.47815	0.00754528	1.3006	0.000512505	2.16912	0.0346332	1.946	0.089537	3.68057	0.00261955	2.11431	0.0232269	1.22039	0.242599	0.99349	0.929342
	SV5_35H03	DN976807	Purine permease [Arabidopsis thaliana]	1.25437	0.784406	0.116287	0.708842	0.230982	0.672931	0.271301	1.50594	0.00146618	1.40339	0.000578227	1.77228	0.00382647	1.60595	0.0603215	2.51172	1.55634e-05	1.64521	0.00114241	1.14524	0.38953	1.15472	0.336202
	SV6_03E11	DN982888	Protein transport protein SEC61 gamma subunit	1.21145	1.06508	0.483947	1.12246	0.126271	1.11396	0.317796	1.54186	0.000440365	1.78845	0.0115606	1.66374	0.0454813	1.72428	0.0616906	2.16259	0.000477634	1.45768	0.0539731	1.48338	0.123427	1.46274	0.00317896
	SV6_50B07	DN982664	Putative membrane protein [Solanum tuberosum]	0.957828	0.948048	0.647663	0.817255	0.285394	1.32072	0.136746	1.56335	0.135167	1.43456	0.219558	1.34989	0.154172	1.60984	0.0283961	2.1779	0.00543127	0.968228	0.705353	0.928813	0.58194	0.993588	0.939447
	SV6_16G09		Protein translocation complex sec61 gamma chain - Arabidopsis	0.818614	1.04508	0.674317	1.20179	0.210396	1.53131	0.14584	1.65233	0.0404788	1.85535	0.0273047	2.02597	0.0174106	1.95555	0.00340823	2.41697	0.0015521	1.57878	0.137508	2.35376	0.0308253	1.97037	0.0555612
	SV6_27C01	DN980559	Putative transport protein SEC61 beta-subunit [Arabidopsis thaliana]	1.42583	1.19407	0.353439	1.18004	0.220172	1.12481	0.63696	1.76767	0.00126803	2.29132	0.0012877	1.79593	0.0312983	1.76875	0.00411982	1.78139	0.00235573	1.45518	0.0792048	1.63697	0.102481	1.07689	0.386368
	SV5_40E06	DN977340	ABC1 protein [Nicotiana plumbaginifolia]	0.993054	0.994129	0.946768	0.929219	0.416173	0.986802	0.877466	1.79924	0.000204022	3.6945	0.161088	4.02833	0.185798	1.34644	0.0490312	2.27195	0.000168065	1.94902	0.00252643	1.54914	0.0248803	1.43565	0.0202336
	SV5_53B02	DN978648	Protein translocation complex Sec61 gamma chain [Arabidopsis thaliana]	0.849389	1.11983	0.595723	1.18716	0.243849	1.44861	0.127435	1.85903	0.034459	1.72654	0.0507787	2.16713	0.00244331	2.36404	0.00304203	2.60637	0.0011841	1.87903	0.0955581	2.31505	0.0332991	2.08285	0.0594369
	SV6_05E04	DN983030	Protein translocation complex sec61 gamma chain - Arabidopsis	0.977989	1.14241	0.185963	1.17391	0.0835491	1.35413	0.0561854	1.88345	0.0249499	1.72102	0.0101382	1.95643	0.00250531	2.13256	0.000138876	2.34542	0.000164363	1.50193	0.0256288	1.84072	0.00472908	1.77128	0.0172223
	SV5_36A06	DN976822	Seven transmembrane protein [Schizosaccharomyces pombe]	0.969398	0.966556	0.861623	1.23863	0.0116675	1.25922	0.212935	1.97063	0.0291299	2.11343	0.197444	2.36554	0.0246165	1.71544	0.0375226	3.7694	0.000859351	1.53801	0.382215	1.04466	0.913536	1.04233	0.89532
	SV5_51D03	DN978481	Protein transport protein sec61 alpha subunit putative [Arabidopsis thaliana]	0.861972	1.0694	0.254826	0.926141	0.0385663	1.35675	0.00373877	1.98983	1.35601e-05	2.01928	0.0058837	1.9873	3.245e-05	2.30548	1.67275e-05	2.50503	0.000795987	1.89873	0.000987383	2.27018	0.0122768	1.76864	0.00062413
	SV5_11H01	DN977230	MATE efflux family protein putative [Arabidopsis thaliana]	0.903921	1.03558	0.866483	1.09766	0.629071	1.54602	0.0755384	2.01401	0.0399746	3.04647	0.007932	3.24185	0.000424279	3.56183	0.000613034	4.32292	0.000110954	2.23014	0.0355746	1.85643	0.0963098	1.36996	0.0208356
	SV6_36E07	DN981356	Transmembrane protein putative [Arabidopsis thaliana]	1.12746	1.41239	0.00547993	1.41862	0.00407702	1.51309	0.0360483	2.03537	2.89779e-05	2.0821	0.000292708	1.6715	0.00967662	1.6613	0.00132615	2.22485	1.69554e-06	1.24306	0.00758182	1.30973	0.00121226	1.18789	0.108971
	SV6_37B10		Predicted permease [Clostridium acetobutylicum]	0.81693	1.20575	0.38349	1.11766	0.409008	1.16895	0.631196	2.04245	0.0405143	1.86838	0.139866	1.87764	0.0188044	1.95732	0.0414683	2.58529	0.0154219	1.90915	0.096467	2.49064	0.0271402	1.88828	0.0960123
	SV5_45E10	DN977827	Lipid transfer protein precursor [Oryza sativa]	0.973827	1.25129	0.20745	0.995455	0.983718	1.35812	0.241744	2.12453	0.0145351	3.69002	0.00401319	4.77324	0.00938895	6.84657	0.00281569	13.2289	0.0013707	4.55962	0.00503603	4.76367	0.0156841	5.08597	0.0512144
	SV5_43C03	DN977603	Protein transport protein sec61 alpha subunit putative [Arabidopsis thaliana]	0.970878	1.20321	0.00611362	1.22054	0.00132134	1.50495	7.20904e-05	2.1249	0.0104548	1.86757	0.0115795	1.96536	0.000455052	1.96574	0.00106894	2.29405	0.0023533	1.51355	0.207601	1.28072	0.130862	1.347	0.0860803
	SV5_57G11	DN979101	Transmembrane transport protein-like [Arabidopsis	1.03447	0.962618	0.824099	0.934167	0.837542	1.29011	0.400095	2.43419	0.0198348	2.87565	0.00202369	3.82594	0.00919671	3.46489	0.000782316	7.33331	0.00303135	2.40627	0.00335089	2.04785	0.0236703	2.2022	0.00209853
	SV5_03D08	DN977244	Dihydroflavonol 4-reductase [Lycopersicon esculentum]	0.910709	0.852678	0.357392	1.11951	0.696869	1.21644	0.442681	2.45708	0.00783198	2.42883	0.0149411	1.63014	0.0096387	1.31809	0.0691815	1.54401	0.000132632	1.13954	0.467939	1.01523	0.940426	1.09305	0.581355
	SV6_49C11	DN982584	5B protein like protein [Arabidopsis thaliana] MALE-CONE PROTEIN 1 PRECURSOR [Pinus radiata]	1.12112	1.05764	0.76065	1.3906	0.139471	1.59487	0.1078	2.49078	0.00190675	2.20746	4.31274e-05	1.75206	0.0420807	1.61174	0.262838	2.34097	0.000648223	1.04304	0.702059	0.925372	0.759396	1.07512	0.682337
	SV5_35F10	DN976790	Beta-COP protein [Dictyostelium discoideum]	0.974708	1.33484	0.0169507	1.45996	0.0253611	1.58716	0.0366067	2.5044	0.0208663	2.00587	0.00703996	2.14049	6.18993e-05	1.90857	0.00170494	2.49042	0.0155161	1.91711	0.0153444	1.30802	0.474031	1.30972	0.0388224
	SV5_57C01	DN979043	Putative vacuolar proton-ATPase subunit [Arabidopsis	0.969559	1.02413	0.880455	1.32154	0.271484	1.76359	0.0600266	2.99471	0.0217574	2.5588	0.0163671	1.64277	0.0533608	1.90766	0.168807	3.87089	3.76545e-06	2.49839	0.056224	2.02623	0.129784	1.44754	0.142011
	SV5_06C04	DN979507	Purine permease [Arabidopsis thaliana]	0.988829	0.974523	0.876647	1.03578	0.926916	1.54117	0.169894	3.87469	0.000929045	2.33046	7.94013e-05	4.7567	0.00435434	4.28922	0.0147195	4.81239	0.000431801	3.49742	0.000348829	2.52353	0.0171409	1.66105	0.0098891
	SV5_42H06	DN977570	Purine permease [Arabidopsis thaliana]	1.01811	1.31641	0.222804	1.0729	0.764035	2.41244	0.011736	4.29149	0.00864347	3.04355	0.000150452	5.4053	0.00246482	5.02951	0.016061	5.09182	0.00326913	1.83393	0.0821987	1.77082	0.134327	1.30429	0.353193
	SV6_11D08	DN983535	AtOXA1 [Arabidopsis thaliana]	1.02055	1.44455	0.173891	1.08985	0.773299	1.87953	0.0455459	5.42663	3.3386e-05	7.10504	0.00993507	12.1953	0.000703618	10.3231	9.01514e-05	28.0534	9.05364e-05	8.70819	9.98177e-05	5.51475	0.00051943	3.76538	0.0112455
Unclassified, no hit and unknown protein
	SV6_33A07	DN981020	Putative protein [Arabidopsis thaliana]	0.958387	0.796413	0.0100167	0.995189	0.928717	0.873632	0.40343	0.452014	0.00738965	0.472082	0.000560707	0.599071	0.00489487	0.674266	0.00791751	0.555997	0.00732881	0.543265	0.0603883	0.665656	0.179491	0.820207	0.38293
	SV6_26C04	DN980465	Unknown protein [Arabidopsis thaliana]	0.885828	0.512987	0.00465188	0.776907	0.108961	0.432345	0.00382279	0.240302	0.00678241	0.329971	0.00764991	0.262299	0.000564069	0.308349	0.000152577	0.255171	0.00905095	0.354379	0.00353769	0.341069	0.00735904	0.499475	0.0285955
	SV6_38F01	DN981554	No hit	0.875221	0.569968	0.00548173	0.745472	0.0529066	0.812826	0.466551	0.241561	0.0116043	0.363999	0.0668857	0.596834	0.0850381	0.535631	0.0377316	0.293385	0.0261302	0.544626	0.000170296	0.790694	0.290795	0.476366	0.0336716
	SV6_29F01	DN980787	Unknown protein [Arabidopsis thaliana]	1.03219	0.605314	0.000472741	0.692875	4.3372e-05	0.578335	0.0060199	0.310079	0.00067679	0.427762	0.00906047	0.49671	0.0163364	0.422213	4.13775e-05	0.257013	1.11939e-05	0.423071	0.0729332	0.806521	0.360871	0.737462	0.121076
	SV6_17A12	DN983994	Similar to unknown protein [Arabidopsis thaliana]	0.882921	0.709973	0.0178824	0.789936	0.0760295	0.703102	0.177709	0.319186	0.00644018	0.299965	0.00773346	0.612599	0.0181584	0.546709	0.0887964	0.30785	0.00936889	0.656126	0.115977	0.606171	0.0749187	0.564937	0.00198162
	SV6_48B07	DN982472	No hit	0.861031	0.701363	0.0908309	0.738004	0.00771316	0.721638	0.0504035	0.320591	0.000148829	0.366711	0.0088076	0.492142	0.00185436	0.503256	0.00857861	0.368849	0.000451044	0.444183	0.0134525	0.674655	0.21728	0.513059	0.0708343
	SV6_43A07	DN981980	No hit	0.79797	0.67554	0.0130067	0.771037	0.0686377	0.678669	0.055516	0.34076	0.00194571	0.364695	0.00168363	0.472603	0.00160364	0.42945	0.000629509	0.296365	0.00189686	0.549009	0.0124031	0.661216	0.0559217	0.630011	0.101338
	SV6_14C02	DN983730	Putative protein [Arabidopsis thaliana]	0.878633	0.934955	0.77054	1.33201	0.260845	1.0929	0.772339	0.434063	0.0483107	0.480853	0.145171	0.707339	0.156618	0.630825	0.221857	0.409126	0.0543248	0.655765	0.107863	0.809476	0.112361	0.69276	0.0927835
	SV6_40D07	DN981728	Expressed protein [Arabidopsis thaliana]	1.00522	0.812434	0.146793	0.505194	8.79526e-07	0.547794	3.64302e-05	0.443055	6.42508e-06	0.464342	0.000980453	0.452229	0.000102439	0.447393	2.70212e-05	0.455859	0.00017337	0.714407	0.123958	0.642201	0.044316	0.664544	0.000394767
	SV6_33A06	DN981019	Unknown protein [Arabidopsis thaliana]	1.07833	1.27937	0.0229934	2.64208	0.000263354	2.34247	0.00684317	0.445297	4.57047e-05	0.535983	0.0173537	0.71873	0.00679855	1.03086	0.787721	0.982721	0.90948	0.922964	0.698014	1.00427	0.968942	0.849157	0.124717
	SV6_06H10	DN983162	Hypothetical protein	0.943753	0.728338	0.001121	0.794566	0.129412	0.640042	0.0880925	0.449192	0.0185427	0.46851	0.00948274	0.624638	0.103675	0.569413	0.0242724	0.365227	0.000115564	0.618843	0.296222	0.587315	0.323375	0.629851	0.329694
	SV5_40F03	DN977349	Eexpressed protein [Arabidopsis thaliana]	1.03274	0.844067	0.226104	0.650703	0.00653862	0.663126	0.000241841	0.551634	0.000153705	0.56238	0.00702115	0.497205	0.00443003	0.456328	0.0012916	0.42452	0.000664926	0.643753	0.0533294	0.80413	0.391775	0.623769	0.0872921
	SV6_28F02	DN980692	No hit	1.05562	0.730223	0.0890837	0.680665	0.00143038	0.703874	0.00363487	0.584406	0.00198655	0.56942	0.00885328	0.497707	0.00179786	0.472072	0.000170681	0.548628	0.00100214	0.812633	0.000570093	0.805792	0.208042	0.91657	0.400563
	SV5_38D08	DN977054	Orf159 [Arabidopsis thaliana]	0.904821	0.680696	0.111671	0.204399	0.00186125	0.284539	0.000461671	0.592833	0.0131523	0.303107	0.000441437	1.72023	0.0208315	0.830018	0.348334	0.904703	0.321882	0.442494	0.270522	0.331846	0.183036	0.730462	0.218998
	SV5_46A02	DN977867	No hit	1.00605	0.930488	0.460799	1.06519	0.581293	1.03724	0.711724	0.605916	0.0494319	0.688138	0.134574	0.47217	0.0038556	0.544279	0.000713857	0.397217	0.00503928	0.466734	0.0363515	0.539759	0.00447082	0.467889	0.000761559
	SV6_11F11		No hit	0.823513	0.992314	0.925789	0.84255	0.0413964	0.922994	0.461251	0.608947	8.98708e-05	0.630284	0.00965447	0.631101	0.0276836	0.610068	0.0794015	0.420062	0.00256497	0.555552	0.161826	0.944103	0.903141	0.771094	0.493671
	SV5_47D01	DN977998	Expressed protein [Arabidopsis thaliana]	0.934774	0.770658	0.0322959	0.830002	0.0363398	0.761021	0.000803656	0.610152	0.00773436	0.56689	0.00105225	0.453288	2.39714e-05	0.474498	0.000294856	0.42596	0.000194269	0.641393	0.018803	0.756568	0.154851	0.692842	0.0741788
	SV6_29A01	DN980727	Hypothetical protein [Arabidopsis thaliana]	0.962693	1.01755	0.761287	0.874355	0.0928388	0.844284	0.408261	0.61788	0.135987	0.539844	0.0609554	0.603877	0.0480675	0.601464	0.0419776	0.469317	0.0121102	0.655998	0.131503	0.759503	0.0692715	0.692078	0.0858869
	SV6_40E10	DN981743	No hit	0.930482	1.19633	0.00451701	0.862036	0.119001	0.852564	0.282461	0.650577	0.00144203	0.637048	0.00801682	0.613017	0.0104967	0.625591	0.0186106	0.496821	3.16111e-05	0.72427	1.62628e-07	0.72156	0.0372082	0.63117	0.0530519
	SV6_34A11	DN981120	Polygalacturonase inhibitor protein ( Solanum tuberosum) - tomato leucine-rich repeat protein FLR1 putative receptor protein kinase [Sorghum bicolor]	0.921305	1.35974	0.190746	1.75595	0.0580657	1.71099	0.0276831	0.720136	0.130047	1.69984	0.53057	0.908522	0.638617	0.376127	0.477928	1.1842	0.3615	1.28798	0.549821	1.03998	0.900529	0.842027	0.205524
	SV6_08C08	DN983270	Unknown protein [Arabidopsis thaliana]	1.00971	1.15947	0.0669904	1.30517	0.0324323	0.932626	0.678632	0.768319	0.166629	0.744486	0.091717	0.676884	0.111766	0.247641	0.283951	0.569261	0.00340213	0.876004	0.00419487	0.807711	0.0596582	0.76739	0.0299017
	SV6_40D11	DN981732	Putative protein [Arabidopsis thaliana]	0.943178	0.888271	0.0947186	0.970807	0.691738	0.995389	0.959229	0.773664	0.00029389	0.838829	0.000744341	0.761735	0.11169	0.835257	0.363021	0.476574	0.00455722	0.462078	0.129073	0.624323	0.278414	0.752591	0.0607033
	SV5_48H10	DN978151	Unknown protein [Arabidopsis thaliana]	1.02386	1.09997	0.495413	0.773726	0.0334391	0.871986	0.296734	0.801493	0.185111	0.667277	0.000387642	0.483675	6.84033e-05	0.470217	6.55546e-06	0.504531	0.00809472	0.651129	0.0367497	0.766068	0.321438	0.727109	0.135312
	SV5_37H06	DN977004	Hypothetical protein - castor bean	1.00378	1.02633	0.772792	0.89953	0.439282	1.01826	0.89085	0.834405	0.171341	0.673817	0.00088581	0.65782	0.0344989	0.73234	0.0734884	0.422856	1.91949e-06	0.69517	0.103077	0.642945	0.0848503	0.730775	0.101535
	SV6_28G05	DN980707	Putative protein [Arabidopsis thaliana]	0.904027	1.10961	0.411083	1.42419	0.0801101	0.333401	0.417317	0.86117	0.0356288	0.732306	0.0030662	2.13405	0.412725	0.267129	0.314012	0.739015	0.0614823	1.04097	0.595913	0.850917	0.00911518	0.896969	0.0126638
	SV6_07C08		No hit	0.964756	1.08885	0.654486	1.47926	0.0508849	1.67119	0.168905	0.901079	0.660415	0.686367	0.371038	0.825748	0.339789	0.773405	0.357602	0.377831	0.0240979	0.444845	0.158066	0.75267	0.371254	0.700827	0.267131
	SV6_48G08	DN982533	No hit	0.979738	1.10136	0.062945	1.89552	0.00634539	0.930174	0.175054	0.981839	0.889643	0.737433	0.26387	0.654091	0.0918385	0.206007	0.216537	0.611216	0.027095	0.703841	0.0563904	0.866988	0.207753	0.852761	0.354665
	SV6_16B04		No hit	0.97581	1.15192	0.362963	1.24732	0.166962	1.60075	0.117079	0.99733	0.983737	0.836229	0.503988	0.661857	0.152627	0.731495	0.150601	0.499574	0.000429226	0.621254	0.285475	0.826115	0.59774	0.795211	0.43261
	SV6_24E06	DN980297	Hypothetical protein [Arabidopsis thaliana]	1.01328	1.24404	0.109555	1.07041	0.251679	1.07708	0.518628	1.02035	0.841655	0.763481	0.0496068	2.03029	0.482782	0.846139	0.423942	0.8258	0.0882439	0.975571	0.502324	0.998739	0.976809	0.910974	0.495711
	SV5_06G07	DN979544	Hypothetical protein [Arabidopsis thaliana]	1.04676	0.933671	0.401124	1.07866	0.699133	0.788317	0.0466473	1.05424	0.638286	1.15704	0.222499	1.31916	0.0987888	1.50758	0.049323	5.1104	0.00329414	2.71462	0.0125624	3.30047	0.00155154	3.11659	0.0131478
	SV6_48G02	DN982527	No hit	0.831374	1.2324	0.0922695	1.69203	0.00555102	1.20532	0.0535495	1.12507	0.226126	1.61293	0.638318	2.25475	0.395599	1.21664	0.317731	0.873757	0.29013	1.17678	0.38295	1.00183	0.986032	1.01479	0.84493
	SV5_43D10	DN977622	Contains similarity to pigpen protein from Mus musculus	0.956949	0.848666	0.111945	0.751241	0.085815	1.13625	0.594874	1.2143	0.103952	1.50048	0.115926	1.62722	0.00295174	1.62453	0.0176307	2.00247	0.00155172	1.81273	0.0179384	1.55147	0.0095633	0.998439	0.992584
	SV5_03G03	DN977270	No hit	0.984175	1.32456	0.0254483	0.832032	0.484892	0.92484	0.864064	1.23815	0.247576	1.57512	0.000809485	1.84717	0.00181006	2.04565	0.0115461	5.5834	0.0050925	1.87764	0.0143124	1.50526	0.0100548	1.64202	0.00706751
	SV6_39G06	DN981667	Unknown protein [Arabidopsis thaliana]	1.10005	0.875596	0.125305	0.829418	0.0660159	0.926805	0.53897	1.24241	0.0924366	1.20886	0.153052	2.70094	0.353325	1.04952	0.403399	1.31703	0.00845419	1.17852	0.119299	1.11256	0.0302698	1.04407	0.441129
	SV5_03F08	DN977264	Putative protein [Arabidopsis thaliana]	1.06598	0.881027	0.458774	0.935068	0.710128	1.47871	0.0204716	1.26564	0.00441701	2.10221	0.041906	2.03673	0.0335535	1.76331	0.0183776	2.19898	0.00284053	1.67201	0.0283349	1.72334	0.0415509	1.41204	0.316219
	SV5_45D09	DN977814	Hypothetical protein [Arabidopsis thaliana]	1.16613	0.98461	0.925586	0.840787	0.307478	0.907283	0.656402	1.28335	0.256201	1.42739	0.26718	1.41372	0.0646073	1.64011	0.185867	2.38143	0.000132871	1.77729	0.00290199	1.27055	0.397276	1.5914	0.135948
	SV5_59D11	DN979257	Unknown protein [Oryza sativa	0.904066	0.81083	0.108665	0.794912	0.171356	1.17251	0.417053	1.32685	0.125773	1.21701	0.479975	1.332	0.266525	1.64208	0.071438	2.13992	0.0126721	2.29751	0.0989527	2.03858	0.108372	1.43327	0.195699
	SV5_46E07	DN977920	Expressed protein [Arabidopsis thaliana]	1.17501	0.955006	0.418608	0.911631	0.0823729	1.05324	0.759543	1.3311	0.000128425	1.8024	9.88231e-05	2.03206	0.00368562	2.33331	0.000770186	4.74903	5.20832e-05	3.01523	0.00193399	3.09386	0.00536848	3.20208	5.21734e-05
	SV5_42E09	DN977537	Putative protein [Arabidopsis thaliana]	0.979032	0.401853	1.54904e-05	0.200192	0.00636511	0.548098	0.22882	1.33683	0.45502	1.22837	0.480714	1.68927	0.00765209	2.14182	0.0403946	3.33096	0.0128394	2.07648	0.15388	2.34754	0.00164417	2.4311	0.00261528
	SV5_42A08	DN977486	Expressed protein [Arabidopsis thaliana]	0.984104	0.947246	0.665648	1.23934	0.0147862	1.29236	0.054316	1.3488	0.018108	1.51916	0.00133173	1.55476	0.0021825	1.41362	0.133772	2.50401	0.000788225	1.80628	0.00175852	1.5247	0.000447038	1.44118	0.0125
	SV5_35D04	DN976760	Expressed protein [Arabidopsis thaliana]	0.917202	0.845205	0.404737	0.743513	0.0206643	0.802173	0.0380335	1.36343	0.473644	1.64827	0.287656	2.07329	0.118215	1.62731	0.0626831	1.61269	0.242916	1.63477	0.33733	0.891509	0.529175	1.46378	0.430777
	SV6_41D09	DN981826	Unknown protein [Arabidopsis thaliana]	1.04694	0.858184	0.210913	0.954771	0.757814	0.972969	0.890541	1.36653	0.0246137	1.45001	0.0872634	1.72282	0.00886061	1.82262	0.0126805	2.44349	0.00864034	1.6644	0.237009	1.72866	0.0586609	1.4312	0.140511
	SV6_16H08		No hit	0.982987	0.942938	0.488788	0.921346	0.181616	1.07818	0.669421	1.37261	5.03757e-05	1.73989	0.0149549	1.74917	0.0209974	2.00183	0.000463356	2.66676	0.000152058	1.81632	0.327252	1.94466	0.137844	1.53519	0.0441339
	SV6_11E09		No hit	0.923076	1.24942	0.126584	0.568455	0.0191404	1.04839	0.893672	1.3825	0.377122	3.71772	0.000227067	3.88033	0.00855469	2.03603	0.0190728	2.06957	0.0020388	1.78686	0.11689	4.87591	0.0413379	9.86568	7.8827e-05
	SV6_06B06		No hit	1.11462	1.07573	0.571793	0.767644	0.151047	1.00724	0.960449	1.38978	0.0794611	1.47665	0.065482	2.1483	0.0153257	2.34949	0.0514809	4.13504	0.00366083	1.56779	0.143104	1.27024	0.12334	1.04994	0.428899
	SV6_31E03	DN980969	No hit	1.0223	1.07388	0.580674	1.01864	0.88121	1.16171	0.463144	1.39297	0.188716	3.25097	0.153845	5.16439	0.0968059	2.09992	0.0936921	4.36957	0.000795562	2.57618	0.0278559	2.1716	0.0918459	1.21514	0.0164111
	SV5_55B03	DN978841	Unknown protein [Arabidopsis thaliana]	1.20151	0.829661	0.431158	0.596898	0.140795	0.549251	0.222354	1.41852	0.23756	1.62088	0.0917099	1.36688	0.111264	1.41343	0.299123	2.30951	0.00234074	1.59112	0.0792381	1.153	0.623095	1.4993	0.133103
	SV6_38B02	DN981507	BLASTN Hordeum vulgare seedling shoot EST library	0.998188	1.02075	0.783846	0.971724	0.778003	1.20494	0.166255	1.47306	0.0360265	2.31496	0.0140873	1.80664	0.0159961	1.87786	0.0316819	2.81914	0.00254099	1.84727	0.0554465	1.84906	0.0748697	1.09055	0.412091
	SV5_46F12	DN977937	Putative protein [Arabidopsis thaliana]	1.2064	0.831345	0.0382818	1.00019	0.999174	0.98573	0.951213	1.47725	0.0230894	2.0347	0.0142187	1.52453	0.000121101	1.47713	0.220972	1.88005	0.00139173	1.82213	0.0208579	1.60984	0.00326831	1.45794	0.00113147
	SV5_06F11	DN979536	Hypothetical protein [Arabidopsis thaliana]	1.03962	1.0238	0.915798	0.647828	0.117948	0.759431	0.421676	1.47754	0.415458	1.70139	0.156019	3.02635	0.0685662	0.689487	0.811872	2.17702	0.138845	1.62936	0.322985	0.849455	0.213867	1.15181	0.581089
	SV6_48A03	DN982456	Unknown protein [Arabidopsis thaliana]	0.875155	0.738811	0.00731353	0.634271	0.079472	0.632966	0.0379977	1.48047	0.00966725	1.13717	0.594617	2.20338	0.000211023	1.04786	0.673577	1.10591	0.705461	0.734459	0.470231	0.555771	0.00140876	0.988461	0.970741
	SV5_46E05	DN977918	No hit	1.26399	1.11769	0.576256	1.00678	0.978856	1.06065	0.765505	1.51351	0.14674	2.29157	0.0013471	2.3131	0.000126055	1.46053	0.15792	3.15835	0.00460362	1.66608	0.0281287	1.30757	0.0934001	1.30576	0.158972
	SV5_03B07	DN977218	Expressed protein [Arabidopsis thaliana]	1.0353	0.851536	0.0980756	1.10442	0.268091	0.910987	0.148404	1.53421	0.0306723	1.46482	0.0777807	1.43958	0.00491063	1.78162	0.00448649	2.31199	5.04376e-05	1.46444	0.00384377	0.957705	0.244115	1.10959	0.36072
	SV5_10A12	DN979740	Hypothetical protein [Arabidopsis thaliana]	0.957937	0.639827	0.0141769	1.0372	0.60501	0.776645	0.2323	1.53886	0.0321059	1.43733	0.157601	1.83442	0.0622431	2.01701	0.0153561	2.24861	0.0198924	1.51051	0.230037	1.20321	0.597336	1.38592	0.0970031
	SV5_41A11	DN977393	No hit	0.966057	0.805925	0.127746	0.888233	0.157542	0.783022	0.247611	1.57527	0.0678631	1.76632	0.00646699	1.66111	0.0304242	2.07586	0.00349586	2.91311	7.67009e-06	1.71152	0.1507	1.16156	0.556936	1.1384	0.500979
	SV5_09H05		Unknown protein [Arabidopsis thaliana]	0.989198	0.898819	0.649717	0.581401	0.22401	0.938384	0.88888	1.59192	0.512649	1.73383	0.388999	2.74714	0.0784685	2.60604	0.0373632	2.51161	0.0798746	1.61864	0.495005	1.07122	0.829209	1.04461	0.898235
	SV6_09C02	DN983348	No hit	1.07824	0.850954	0.101543	1.36063	0.202297	1.04786	0.720597	1.61071	0.000126636	2.11653	5.29054e-08	2.31711	0.00457693	2.05355	0.0433909	3.163	0.0171904	1.6892	0.0518899	2.0932	0.0373874	1.30269	0.165057
	SV6_48B02	DN982467	Putative proline-rich protein [Arabidopsis thaliana]	0.832899	0.929996	0.58807	0.573145	0.0158391	0.681008	0.119461	1.61939	0.0443067	1.3347	0.163379	3.06171	0.0123066	1.25808	0.282218	1.14429	0.75117	0.764174	0.615361	0.653806	0.327377	1.37552	0.395629
	SV5_56D10	DN978968	Unknown protein [Arabidopsis thaliana]	0.999314	0.850123	0.422065	0.884689	0.573452	1.00666	0.973404	1.63224	0.0978809	1.79242	0.134341	1.74909	0.0599576	1.6912	0.109207	2.61832	0.00270889	1.55005	0.100594	1.49627	0.225692	1.20138	0.0834331
	SV5_58A12	DN979126	Putative protein [Arabidopsis thaliana]	0.963327	1.22397	0.181128	1.2469	0.242435	1.34055	0.162014	1.64854	0.0225838	1.49791	0.131249	2.27981	0.0127446	2.01294	0.0286014	2.17982	0.0367982	1.18802	0.152942	1.0244	0.86788	1.08532	0.574113
	SV5_52E03	DN978589	Expressed protein [Arabidopsis thaliana]	0.986057	0.859321	0.254056	0.8936	0.658186	1.45414	0.425892	1.66882	0.166057	3.96985	0.0136002	3.37309	0.0125037	3.22013	0.0173232	4.97217	0.000510133	2.49808	0.00107712	2.41127	0.0676735	1.66663	0.182418
	SV6_04E02	DN982966	Hypothetical protein [Arabidopsis thaliana]	0.886652	1.51607	0.00527422	1.78382	0.00833298	1.93825	0.00506483	1.68156	2.20525e-05	0.981126	0.838576	2.63027	0.393681	0.963183	0.846872	0.847598	0.231206	0.826253	0.0161988	0.982659	0.897531	0.95116	0.733091
	SV6_45A04	DN982169	No hit	1.07164	0.944861	0.441861	1.17976	0.0145486	1.2708	0.148589	1.70603	0.0426745	1.42076	0.0684709	1.69232	0.0234883	1.39662	0.057297	2.42785	0.0196177	2.23808	0.0379729	1.7891	0.0195473	1.54644	0.0201012
	SV5_03G08	DN977273	Putative protein [Arabidopsis thaliana]	1.03277	0.907154	0.603623	0.935195	0.756806	0.880593	0.761019	1.71518	0.00314804	2.31981	0.0104291	2.06444	0.0440637	1.96782	0.0558687	2.40555	0.00803675	1.69298	0.000104743	1.40515	0.0521026	1.42278	0.083586
	SV6_37H09		No hit	1.07066	0.839691	0.156878	1.15191	0.320337	1.04056	0.757756	1.71932	0.0265369	1.5734	0.186246	1.85171	0.054732	2.22808	0.00524028	2.61933	0.000972768	1.92663	0.0384192	2.09074	0.0760601	1.51678	0.190466
	SV5_07F04	DN979589	Unknown protein [Arabidopsis thaliana]	0.922524	0.836463	0.141551	0.75632	0.0260879	1.03704	0.65259	1.72428	0.000714876	1.74528	0.0197435	2.16527	0.00473709	1.4771	0.25092	2.22603	0.000921623	1.37463	0.00921849	1.24103	0.00317403	1.11016	0.441721
	SV6_41F09	DN981850	No hit	1.06084	0.434974	0.0197298	0.542482	0.0371591	0.874786	0.663671	1.80143	0.0590147	1.51141	0.280657	2.14217	0.0679566	2.84747	0.0144174	2.95947	0.00464595	1.10523	0.721289	0.944372	0.794331	0.738525	0.0944236
	SV5_45C08	DN977801	EST_others	0.912787	0.687172	0.00202749	0.430656	0.0106123	0.959997	0.922169	1.80712	0.0835748	1.36625	0.261685	1.86792	0.0063872	2.09315	0.0620681	3.1541	0.00205106	1.96798	0.106047	2.10361	0.0698916	1.96791	0.00281066
	SV5_57H02	DN979104	Expressed protein [Arabidopsis thaliana]	0.905955	0.892541	0.333444	0.84318	0.406574	0.891707	0.670809	1.8167	0.0489856	1.95875	0.0102611	1.45237	0.0563599	1.55833	0.100494	2.6283	0.00735839	1.72777	0.0224063	1.40548	0.0235174	1.36364	0.031268
	SV6_12B12	DN983595	Putative protein [Arabidopsis thaliana]	1.05886	0.986553	0.941113	1.34329	0.00494951	1.14014	0.726645	1.84917	0.0112513	2.25064	0.00616512	1.74948	0.0451031	1.51924	0.0271603	2.59959	0.00104989	1.47303	0.553367	0.846491	0.795941	0.644821	0.219501
	SV5_54F12	DN978802	Expressed protein [Arabidopsis thaliana]	1.00075	0.930519	0.521128	1.08335	0.664973	1.26634	0.287093	1.87993	0.00842944	5.20385	0.0727436	2.11116	0.0262587	2.47594	0.006602	6.78719	0.00198907	4.03939	0.0103774	3.44504	0.024865	1.81653	0.0975128
	SV6_43C01	DN981998	Hypothetical protein [Arabidopsis thaliana]	1.0218	1.70157	0.0563086	2.06345	0.0104574	1.71761	0.104791	1.92091	0.0657209	2.19101	0.437945	0.896799	0.479903	1.10245	0.522511	0.954957	0.81959	1.04222	0.87224	0.914461	0.744714	0.984389	0.934255
	SV6_11E07	DN983545	Unknown protein [Arabidopsis thaliana]	1.03471	0.861479	0.021745	0.78434	0.00469474	0.966931	0.0697633	1.92773	8.80192e-06	2.82132	0.000380514	3.61237	4.05664e-05	3.00688	0.00312001	5.77025	3.85157e-05	1.69372	0.13623	1.5206	0.248942	1.77909	0.000741692
	SV6_42E10	DN981883	No hit	1.03084	1.22277	0.382254	1.23455	0.1072	1.29471	0.257296	1.94842	0.000610797	4.47656	0.096404	4.29342	0.164337	4.52873	0.10515	3.25819	0.00136605	1.41186	0.412489	1.56621	0.265381	1.44777	0.0647793
	SV5_06C03	DN979506	Unknown protein [Arabidopsis thaliana]	0.904002	0.868536	0.2207	1.16362	0.534702	0.785176	0.507234	1.95499	0.0049099	1.57696	0.0721698	1.56323	0.0375218	2.3904	0.00439042	3.31317	0.0161616	2.90659	5.33316e-05	1.70682	0.0201866	1.57202	0.0925961
	SV5_53C10	DN978668	Hypothetical protein [Arabidopsis thaliana]	0.897458	1.04947	0.543592	1.03754	0.665993	1.19781	0.0956048	1.98101	0.00152881	3.37082	0.168716	3.44189	0.174556	1.32905	0.13826	2.32507	0.000869537	1.2249	0.0552588	1.05365	0.589621	1.15883	0.000172325
	SV6_15H01	DN983864	Phosphate-induced (phi-1) protein putative [Arabidopsis thaliana]	1.00888	0.714757	0.0630085	0.68525	0.0146611	1.19172	0.256707	2.04732	0.0101527	1.72472	0.0198114	1.80031	0.0110234	1.84859	0.00906525	2.24866	0.00560006	2.11165	0.058891	2.46167	0.0315186	1.69727	0.0268815
	SV5_05B01	DN979412	Unknown [Plasmodium chabaudi]	0.985831	1.06264	0.750311	0.778229	0.449744	0.999524	0.998764	2.0558	0.00150818	2.42455	2.22264e-05	2.26833	0.00217592	2.36495	0.00171045	3.05494	6.91637e-06	1.88844	0.0434381	1.53516	0.0258019	1.44974	0.00522701
	SV6_47D09	DN982402	Unknown protein [Arabidopsis thaliana]	0.927599	0.903068	0.398058	1.58227	0.0421555	1.7332	0.0603917	2.10481	0.0130947	2.25706	0.0791049	2.39141	0.0192571	2.55989	0.00150566	2.75327	0.000609497	1.21944	0.644616	1.24037	0.352276	0.927443	0.768394
	SV6_02A09	DN982765	Hypothetical protein [Arabidopsis thaliana]	0.985599	1.10911	0.182148	0.938289	0.762355	1.17379	0.60653	2.10799	0.00456696	1.98231	4.68768e-05	2.57734	0.00516034	2.42517	0.0456933	4.14177	0.00301992	2.29953	0.00399424	1.94368	0.00645108	1.26936	0.0661251
	SV5_60C12	DN979342	Hypothetical protein [Oryza sativa	0.856452	0.9971	0.986581	1.0337	0.889575	1.29005	0.285553	2.13735	0.0775451	1.75447	0.205301	4.61045	0.130076	1.79066	0.0440091	2.82686	0.0202879	2.61944	0.0455767	2.00521	0.0503204	1.15553	0.522068
	SV5_37F07	DN976981	Putative protein [Arabidopsis thaliana]	0.935012	0.852892	0.646498	0.647653	0.322837	0.820479	0.641601	2.1636	0.0844889	2.34449	0.0142904	2.68043	0.0794846	1.78118	0.0124431	1.71448	0.132722	0.980495	0.901374	0.838945	0.0040242	1.27886	0.43053
	SV5_01H11	DN976520	Unknown protein	1.06544	1.02038	0.93147	0.890161	0.694081	1.03503	0.907783	2.16515	0.00280452	4.53931	0.158061	2.3823	1.0842e-07	2.10873	0.145944	4.48838	0.000368521	3.95306	0.000444336	3.23664	0.00987542	3.02107	0.00170809
	SV5_51B07	DN978461	Defective chloroplasts and leaves (DCL) proteinputative [Arabidopsis thaliana]	0.952539	1.14905	0.0094334	0.980412	0.932229	1.36611	0.259174	2.18598	0.000194455	1.97908	0.00564432	1.88114	0.0653435	2.03446	0.0346462	3.24885	0.00268102	1.53908	0.0378425	1.11306	0.372284	0.935636	0.656519
	SV5_35C08	DN976752	Dermal glycoprotein precursor extracellular (fragment) [Daucus carota]	0.955949	0.360779	3.00458e-06	0.513519	0.000608404	1.2649	0.103088	2.22005	5.24797e-05	1.99323	0.000826296	2.3113	0.00230712	1.7939	0.000749037	2.07108	0.0017763	1.82802	3.36309e-05	1.50816	0.0154414	1.1792	0.472988
	SV5_53F05	DN978699	Unknown protein [Arabidopsis thaliana] Contains similarity to pigpen protein from Mus musculus	0.952125	1.15917	0.066611	1.1769	0.327357	1.36647	0.129318	2.26554	3.2368e-08	1.45266	0.0463717	1.66115	0.0786579	1.81543	0.020074	2.76888	0.00936999	1.37857	0.00254294	1.17336	0.529763	1.1376	0.106067
	SV5_51D09	DN978487	No hit	0.979203	0.85219	0.209177	1.01754	0.912155	0.892743	0.192629	2.30173	0.0075154	1.97017	0.0500994	2.1506	0.00253414	2.77336	0.00108359	3.698	5.53041e-06	1.84631	0.0166995	1.36199	0.0484311	1.41688	7.09447e-05
	SV5_60F05	DN979371	No hit	0.895432	1.30518	0.408559	0.987932	0.977561	0.964346	0.939516	2.33101	6.13796e-05	4.51783	0.00580375	5.67549	0.000222398	5.56568	0.0240327	11.2191	0.00309265	2.84982	4.17453e-08	2.6269	0.0196348	2.012	0.132633
	SV5_01C02	DN976446	No hit	1.11944	0.88408	0.519363	0.944427	0.787705	1.28273	0.343315	2.33696	8.08794e-06	2.09506	0.0101845	1.98641	5.76204e-05	2.27235	0.000267726	4.1547	0.00047944	3.20811	0.00238625	2.44415	0.000728898	1.44175	0.126205
	SV6_43H05	DN982062	No hit	1.00392	1.15937	0.536848	1.27614	0.164133	1.7124	0.0348451	2.35424	0.00294557	1.97226	0.0681238	2.0687	0.0287435	1.7618	0.0812277	6.73477	0.00627689	1.84422	0.00312032	1.21227	0.408387	1.09904	0.142401
	SV5_47E06	DN978015	No hit	1.07605	1.5043	0.0255088	1.67273	0.00307333	1.66925	0.0454803	2.37324	0.00216198	2.60541	0.0131831	2.51762	0.000266411	2.53624	0.0318679	2.87135	0.00168834	2.43492	2.07898e-05	1.63737	0.00962221	2.04757	0.00981632
	SV5_56G09	DN979003	Proline-rich protein [Homo sapiens]	1.05109	1.06945	0.887339	0.746355	0.545961	1.21012	0.776817	2.38632	0.000945664	1.82816	0.049485	2.70975	0.0129409	2.92733	0.00225029	3.44474	0.00485464	1.51159	0.00105292	1.39865	0.0698042	1.06908	0.531074
	SV5_34E08	DN976680	No hit	1.03733	0.897568	0.0557148	1.63958	0.00813184	1.66186	0.000196027	2.41672	0.00294699	2.65493	0.00074889	3.48261	6.50471e-05	4.37	5.16702e-05	5.5652	0.00087942	4.80851	0.000408625	4.70494	5.90551e-05	5.18553	6.48216e-05
	SV6_15G01		No hit	0.999504	0.959434	0.613961	0.827987	0.240109	1.19786	0.480493	2.45474	0.0340717	1.75851	0.121423	1.68057	0.14452	1.76175	0.0250199	2.61554	0.00698838	1.72686	0.0435788	1.83251	0.0624906	1.36499	0.095787
	SV6_38B07	DN981512	No hit	0.861877	1.62605	0.0273099	1.57376	0.0273322	1.8397	0.100299	2.586	0.0185349	2.57215	0.00771011	3.16871	0.00123742	3.4687	0.00534955	3.26049	0.0249465	1.70068	0.0850465	1.34225	0.0790181	1.43998	0.00520928
	SV5_34B08	DN976644	No hit	0.890955	0.949382	0.787176	1.71987	0.0828646	3.27267	0.0103535	2.59465	0.0250867	5.83611	1.84851e-05	12.9405	0.0107664	15.0709	0.00219528	36.9465	0.000277282	14.5019	0.00633262	10.6659	0.00387825	14.9393	0.00136946
	SV5_54D10	DN978776	No hit	0.962339	0.90791	0.52107	1.1716	0.309795	1.31234	0.120683	2.63894	0.0144622	2.89418	0.0456996	2.95741	0.018166	3.40471	0.00407534	5.89996	0.00191751	2.4663	0.00328664	2.58764	0.00140106	1.86928	0.0112527
	SV5_45E01	DN977818	No hit	0.960543	1.11562	0.219731	1.27133	0.0574303	1.60048	0.000148534	2.65703	0.012014	1.87095	0.00669997	2.16733	0.00361688	2.26265	0.000400477	2.15184	0.00683031	1.2801	0.0179672	1.17877	0.108507	1.24856	0.0438753
	SV5_03H09	DN977283	Phi-1 phosphate-induced protein [Nicotiana tabacum]	0.942953	0.792413	0.413915	1.04845	0.826225	1.32268	0.250578	2.69414	0.0705621	1.53992	0.389341	4.59523	0.111584	2.24657	0.0551328	4.76743	0.000396151	2.67255	0.0706949	3.83378	0.0663472	2.14577	0.167225
	SV5_09F06		Hypothetical protein [Arabidopsis thaliana]	0.835236	0.842797	0.27307	0.891908	0.608041	1.56939	0.10066	2.78132	0.00103506	2.49475	0.0083851	2.80762	0.000556079	3.72823	9.10951e-05	4.55082	0.000913436	2.43684	0.0656465	2.34408	0.0234359	1.93449	0.0228227
	SV5_43H12	DN977672	Unknown protein [Arabidopsis thaliana]	1.12902	0.942077	0.562709	1.24685	0.433138	1.6696	0.267168	3.03157	0.0269093	2.87972	0.047351	2.76484	0.0224681	1.59099	0.484735	3.86511	0.00162125	2.23443	0.0512422	1.87861	0.140087	1.69805	0.137019
	SV5_36C01	DN976841	No hit	0.95411	0.92477	0.460768	1.09134	0.578748	2.98256	0.000840084	3.10838	6.01505e-06	2.80188	0.00360146	2.58841	0.00114143	2.49144	0.00175621	4.04156	0.00185156	2.53575	0.0373709	1.92052	0.0628709	1.94641	0.0255376
	SV5_59F12	DN979282	No hit	1.06431	0.757369	0.0493981	1.32356	0.13349	1.64864	0.128121	3.13991	0.00203613	6.15366	0.000472314	5.45158	0.00345883	5.07718	0.00667169	7.74549	4.74534e-05	5.03617	0.000104826	5.11899	0.00457931	5.10693	1.30181e-05
	SV6_16F06		No hit	0.948586	1.12531	0.485246	1.52504	0.0103637	2.45451	0.0151824	3.4507	4.50445e-10	2.49931	0.00604966	2.50587	0.00286047	2.84818	0.000520719	2.63954	9.6602e-06	1.40078	0.41786	1.62187	0.204143	1.39644	0.269728
	SV6_10B12		No hit	1.06146	1.27417	0.0136376	1.47945	0.0676676	1.99904	0.0340854	3.57973	2.65412e-05	3.9139	9.96681e-08	3.15785	0.0101772	3.34833	0.00465507	4.59257	0.00315006	3.82535	0.00429829	2.80402	0.06318	2.28776	0.0161441
	SV6_14E07		Unknown protein [Arabidopsis thaliana]	1.05797	0.759218	0.29044	1.14109	0.520214	2.0367	0.0312049	3.73828	2.57826e-06	2.46521	0.0873501	10.237	0.0367085	4.9911	0.00476376	12.4687	5.84141e-08	5.95611	0.00268483	3.83914	0.0407805	2.09328	0.118003
	SV6_16H09		No hit	1.03124	1.10463	0.585653	1.16563	0.537862	1.24956	0.436223	3.9778	0.00525067	7.55363	2.33161e-05	7.92838	8.85748e-05	11.2244	2.9057e-05	23.0311	3.29715e-05	7.25979	0.00772571	7.36646	6.09211e-05	6.50189	0.000153772
	SV5_43H11	DN977671	No hit	0.95278	1.11586	0.212651	1.27554	0.0169355	2.06656	0.00629042	4.0197	0.00383008	3.62749	0.0494288	3.79807	0.023935	3.52608	0.0418572	8.01258	0.00379803	6.62234	2.72093e-05	5.12015	0.00426658	4.55425	0.0148614
	SV5_07D01	DN979578	No hit	1.01901	0.982629	0.728186	1.85416	0.000292391	2.13233	2.8726e-05	4.04509	0.000158816	5.96658	2.52358e-06	3.80457	0.00268278	3.01058	1.20412e-05	5.00219	8.73367e-07	2.97659	0.00237978	3.1853	7.81491e-05	3.7103	7.90485e-07
	SV5_57B07	DN979037	No hit	1.02804	0.941235	0.448589	1.51906	0.0319279	2.20759	0.068381	4.28166	0.00590695	4.35063	0.0002925	4.25126	0.00286376	5.61462	0.00224275	6.09026	0.0029812	3.03747	0.0113433	3.75951	0.0283387	3.66317	0.00216261
	SV6_17C05		No hit	1.03298	0.983957	0.945459	1.41298	0.171135	2.88777	0.018028	4.46026	0.00711663	3.8186	0.0227197	6.68467	0.000130317	7.68927	0.000855033	13.5158	2.07778e-05	4.84477	0.0367957	4.20572	0.0215293	2.31044	0.0541177
	SV5_60C09	DN979339	Putative protein [Arabidopsis thaliana]	0.88565	0.572599	0.0262949	0.753019	0.0479528	1.98502	0.00250136	5.74731	3.07634e-10	7.22369	0.000166419	6.49115	4.52473e-06	6.3603	9.33383e-05	9.52385	0.000246245	11.1127	0.000260408	9.23248	0.000301174	3.88959	0.0291981
	SV5_40B08	DN977306	No hit	1.15162	1.0832	0.690376	1.181	0.529125	2.72587	0.0239767	6.1154	5.86474e-06	7.05788	0.000953983	6.59246	0.00407426	4.6836	0.033445	14.2978	2.29256e-05	8.65101	0.000622464	13.1599	0.000401185	9.69643	0.00170264
	SV5_06D05	DN979515	No hit	1.00077	1.07862	0.742791	1.45631	0.276052	4.28495	0.00906884	7.33813	0.00274689	6.80194	0.0737824	3.60506	8.2798e-05	4.24817	0.0221649	9.73865	0.000205686	4.58933	0.000230022	4.49177	0.000952079	2.06104	5.33448e-05
	SV5_40D04	DN977326	No hit	0.964545	0.988393	0.935523	0.899448	0.664534	1.66801	0.0855215	7.40441	0.000809566	6.30375	3.53671e-06	6.09995	0.00381756	6.76684	0.00282987	19.8958	0.000165496	7.67103	0.00729	7.57547	0.00845716	7.32809	0.000369996
	SV6_14C05	DN983733	No hit	0.871795	1.10938	0.640879	1.81575	0.0821964	4.86383	0.00596381	7.54884	0.000880393	3.65367	0.0256685	13.1158	0.0219424	6.68468	0.00824122	13.3654	9.1081e-05	6.97321	5.58231e-05	11.2265	0.00025739	9.30528	0.000807741
	SV5_42E05	DN977533	Unknown protein [Arabidopsis thaliana]	0.955126	0.967806	0.689476	1.2848	0.172284	2.03151	0.00115821	8.19618	1.1491e-05	15.3809	0.000158885	23.6598	0.00028528	17.803	0.000153905	58.3671	0.000345231	28.0938	0.00258261	22.5353	0.000513764	32.1828	0.00110737
	SV5_48A11	DN978068	No hit	0.936205	1.19888	0.320075	1.59542	0.140609	3.72109	0.00849427	9.97352	0.00287647	10.2996	0.000591253	8.63375	0.00193857	8.73783	0.000236124	25.3454	0.00132635	15.4614	0.000172407	14.7349	0.000694963	10.8724	5.76592e-05
	SV6_31E04	DN980970	Hypothetical protein [Arabidopsis thaliana]	1.08077	0.963132	0.677294	1.08139	0.513349	1.42917	0.137947	10.8136	0.0029387	11.8651	0.000592793	22.0223	0.00610207	22.434	0.00639001	49.855	0.000498522	12.881	0.0036189	9.25409	0.00209364	7.49902	0.00467323
	SV6_29A10	DN980736	No hit	1.09945	1.6853	0.0197353	2.04998	0.00245166	4.24411	0.0126406	11.3217	0.00510449	8.86489	0.0102548	10.9373	0.00692225	8.83239	0.0138646	15.0331	0.000753283	5.45013	0.0301385	4.08853	0.0247799	4.46867	0.025662
	SV5_09D12		No hit	1.06553	1.04197	0.798843	2.26984	0.00374523	6.3308	0.00122497	14.5789	0.00201181	14.3432	0.00401855	18.2406	0.00979524	14.827	0.0168997	33.7996	6.17574e-06	13.5889	0.00655676	12.2384	0.0013414	14.0022	0.00619777
	SV6_27E07	DN980590	No hit	0.958924	1.33546	0.181276	2.14321	0.0223259	5.95014	0.00229336	16.116	0.00072767	14.7176	0.000118549	15.7939	0.00473774	12.8759	0.00452841	30.2802	0.000367277	11.5007	0.0181816	8.99298	0.000866403	10.5106	0.00887313

## Sheet: Specific late
	specific genes (61) in late stage of embryo development
				Control	2DAP		4DAP		6DAP		8DAP		10DAP		12DAP		14DAP		16DAP		18DAP		20DAP		22DAP
	Internal data base identifier	Genbank	Description	Normalized data	Normalized data	t-test P-value	Normalized data	t-test P-value	Normalized data	t-test P-value	Normalized data	t-test P-value	Normalized data	t-test P-value	Normalized data	t-test P-value	Normalized data	t-test P-value	Normalized data	t-test P-value	Normalized data	t-test P-value	Normalized data	t-test P-value	Normalized data	t-test P-value
Binding
	SV5_01H08	DN976517	AAA-type ATPase	0.826447	0.511435	5.94458e-06	0.2328	0.00717576	0.474275	0.149338	0.63108	0.320092	0.569048	0.000165638	0.999993	0.99996	1.20306	0.231731	1.41818	0.137427	1.59691	0.00480479	2.66087	0.00190458	2.25449	0.00193453
cell fate
	SV6_34E02	DN981159	Tumor-related protein [Nicotiana glauca x Nicotiana langsdorffii] TAP1 PROTEIN PRECURSOR [Antirrhinum majus]	1.20213	0.345252	0.0226411	0.228272	2.25937e-05	1.0107	0.949471	1.80097	0.0130308	1.79186	0.00455254	0.785766	0.069558	0.594157	0.158805	0.223203	0.000129742	0.106708	8.04256e-05	0.0939966	0.000116006	0.102	0.000511424
	SV6_21C12	DN979969	Tumor-related protein [Nicotiana glauca x Nicotiana langsdorffii]	1.19606	0.238586	0.0132511	0.22354	1.02339e-07	1.4805	0.123993	1.76896	0.0569055	2.02517	0.0221884	0.691885	0.00177745	0.477714	0.00487128	0.221212	0.000493925	0.129098	0.0170144	0.150904	0.0153816	0.120477	0.00121684
	SV6_48D11	DN982500	Tumor-related protein [Nicotiana glauca x Nicotiana langsdorffii]	1.07081	0.217286	0.0129613	0.212689	0.000127298	1.25328	0.375584	1.75503	0.0961828	1.79548	0.0304287	0.666384	0.0389548	0.432425	0.0238756	0.204435	0.0014173	0.0804127	0.00393521	0.0937788	0.00382626	0.0613282	2.65727e-06
	SV6_30H06	DN980912	Tumor-related protein [Nicotiana glauca x Nicotiana langsdorffii]	1.15404	0.207654	0.00290501	0.216149	8.77302e-05	1.321	0.299883	1.88998	0.00621521	1.87846	0.0148752	0.808398	0.150719	0.465528	0.0211375	0.21119	0.00132445	0.0910419	0.00648151	0.0778124	9.01486e-06	0.0496511	2.65225e-06
	SV6_30B06	DN980840	Tumor-related protein [Nicotiana glauca x Nicotiana langsdorffii]	1.15586	0.20437	0.000163036	0.215203	1.02472e-06	1.32142	0.143251	1.98141	0.0641261	1.97137	0.0182622	0.79452	0.161851	0.466187	0.0163444	0.21632	0.00154257	0.0960774	0.011868	0.0598293	0.00153238	0.0505601	1.11646e-05
	SV6_32B08		Tumor-related protein [Nicotiana glauca x Nicotiana langsdorffii]	1.19814	0.264211	0.0241147	0.225064	0.000270698	1.42319	0.155016	1.83677	0.0374943	2.04533	0.00173838	0.736416	0.063672	0.400773	0.0025501	0.207816	1.31084e-05	0.0859634	0.0105693	0.0753242	0.00546349	0.0591417	0.000514024
	SV5_52G10	DN978620	Tumor-related protein [Nicotiana glauca x Nicotiana langsdorffii] TAP1 [Antirrhinum majus]	0.937484	0.63557	0.128396	0.233938	0.00163504	0.422312	0.0521664	0.461076	0.0601263	0.403274	0.00280411	0.197489	0.000411194	0.135517	3.1473e-05	0.0927972	1.26057e-05	0.0770619	0.0147059	0.0524568	0.00535357	0.0338318	1.86633e-07
Development and biogenesis
	SV6_22E12	DN980094	Putative hydroxyproline-rich glycoprotein [Arabidopsis	0.836417	0.832419	0.010787	0.682634	0.0376818	0.781502	0.117661	1.77938	0.0370388	1.23187	0.0938	1.08866	0.505076	0.667219	0.165157	0.794781	0.372057	0.367882	0.0307284	0.315115	0.019919	0.540071	0.11835
	SV5_59E10	DN979268	O2 evolving protein [Lycopersicon esculentum]	1.07008	0.783139	0.00204848	1.31458	0.164305	0.965852	0.863782	0.514351	0.0201144	0.768809	0.103881	0.953314	0.619223	1.16013	0.16407	0.932199	0.621331	0.565785	0.00056822	0.427066	0.0119655	0.3858	0.0151392
	SV5_36B05	DN976833	Phytochelatin synthetase - like protein [Arabidopsis thaliana]	1.03541	1.04026	0.838	1.47995	0.194864	1.1345	0.547457	0.993918	0.958933	1.11785	0.560094	1.04292	0.787005	0.963724	0.577028	0.923343	0.501757	2.01589	5.45179e-07	1.93357	0.00222905	1.47642	0.020594
Energy
	SV5_55C09	DN978859	ATPase alpha-subunit (aa 1-511) [Oenothera biennis]	0.554172	0.887084	0.0256206	0.639349	0.0181424	0.647436	0.0995428	0.871159	0.378251	1.05912	0.849584	0.90098	0.552974	0.552604	0.107574	0.541405	0.0813337	0.255783	0.0939485	0.259819	0.00493476	0.313021	0.0133473
	SV6_27D04	DN980574	14-benzoquinone reductase-like Trp repressor binding protein-like [Arabidopsis thaliana]	0.930566	1.0888	0.183268	0.46842	0.00337911	0.546186	0.00352422	0.758343	0.0247112	0.793532	0.00933867	0.906085	0.10895	0.999077	0.99322	1.15512	0.186863	1.38999	0.193899	1.78602	0.056041	2.01515	0.0150296
Metabolism
	SV5_57E04	DN979070	Propolyphenol	0.97625	0.862997	0.117658	1.12306	0.181343	1.36017	0.0365086	1.88417	0.081624	2.31213	0.0273139	1.00259	0.979387	0.969618	0.791241	0.831185	0.551668	0.323822	0.0467694	0.271342	0.00118815	0.283086	3.74456e-05
	SV5_54B12	DN978754	Beta-mannosidase [Lycopersicon esculentum]	0.900024	0.79353	0.0649306	1.47065	0.000185442	1.58908	0.0376358	0.948522	0.482893	0.922633	0.709357	0.988044	0.969177	1.03875	0.876944	0.755514	0.0696581	0.638502	0.003939	0.508935	0.0134967	0.467054	0.0200074
	SV5_51H05	DN978531	Aldehyde oxidase TAO2 [Lycopersicon esculentum]	0.741727	1.03941	0.719086	1.0338	0.853095	0.29007	0.347404	0.883002	0.446993	2.25093	0.348391	0.971431	0.890003	0.317975	0.393631	1.1966	0.0275897	2.2264	0.0602973	2.01604	0.0534034	1.33927	0.305588
	SV6_10E06	DN983454	Putative cytidine deaminase [Arabidopsis thaliana]	0.98399	0.621688	0.00639525	0.689304	0.186377	0.631804	0.0761144	0.626582	0.00168711	0.736138	0.0379773	1.02823	0.913738	1.20512	0.369706	2.18233	1.20628e-05	2.67566	0.00112036	2.81169	0.000188645	2.21725	0.0175095
	SV5_36A03	DN976819	Lipid transfer protein [Senecio odorus]	0.908821	1.05567	0.305618	0.996323	0.976096	0.882258	0.441193	1.07142	0.490418	0.927362	0.308781	1.06205	0.475923	1.68307	0.0190153	3.6887	0.00565637	3.30365	0.0189053	4.04439	0.00455341	2.30642	0.012142
	SV6_46F04	DN982325	Glutathione S-transferase GST 19 [Glycine max] Bronze-2 protein - Maize	0.918572	0.84546	0.578834	0.838307	0.461874	0.848484	0.543219	0.922536	0.74362	1.15394	0.741467	1.51709	0.0771338	1.63397	0.137316	4.08466	0.00339239	3.31515	0.056234	4.23898	0.0339605	4.91877	0.010442
nutrient reservoir
	SV5_11B02	DN979787	Oleosin [Sesamum indicum]	0.97034	0.823791	0.416879	1.06138	0.561102	0.912022	0.685062	0.777639	0.452447	1.78054	0.546982	1.07885	0.694549	1.08704	0.669287	1.68519	0.0992134	1.63668	0.000188266	2.09665	8.71854e-07	2.98854	0.0211972
	SV5_55E07	DN978881	Glycine-rich protein Tfm5 auxin-induced protein AIR1 [imported] - Arabidopsis thaliana [Lycopersicon esculentum]	0.978153	0.823799	0.00778209	1.66533	0.000657328	3.17837	0.00248636	2.32157	0.00116978	2.68071	0.000203115	2.57392	6.53588e-05	3.03505	4.3673e-05	3.07891	8.64604e-07	2.04096	0.0264404	1.85327	0.046449	0.948548	0.859123
	SV5_38E12	DN977070	Oleosin [Sesamum indicum]	0.943885	0.94723	0.832784	0.827394	0.685243	0.803356	0.648955	1.13858	0.685499	2.93576	0.359113	3.33107	0.2558	1.29751	0.535431	3.23626	0.0100263	2.89143	0.000616139	3.47764	6.0903e-05	4.77335	0.00189001
	SV5_45A08	DN977777	Vicilin-like protein precursor (alpha-globulin B) [Juglans regia]	0.983875	1.1138	0.362419	1.13942	0.256503	0.904232	0.63847	1.12284	0.564728	1.16977	0.655234	1.24874	0.460901	1.0307	0.888948	2.10124	0.0323368	3.01931	0.0579388	5.28326	0.00339998	10.4289	0.0227252
	SV5_11A03	DN979778	Oleosin [Sesamum indicum]	0.946139	1.11585	0.776751	0.869295	0.798635	0.963665	0.951145	1.13433	0.753356	1.33274	0.444801	1.38461	0.380554	1.33263	0.206505	4.97748	0.0111004	3.59064	1.50548e-06	5.00664	0.0006835	6.29078	0.00567217
	SV5_51B02	DN978456	PV100 [Cucurbita maxima]	0.90709	0.968378	0.698102	1.07398	0.5943	0.349916	0.448608	0.99888	0.992728	1.31573	0.775953	2.54101	0.288871	0.333427	0.420746	3.09913	0.0557843	4.02473	0.0160272	8.25286	0.00657513	15.1134	0.0152751
	SV5_55A08	DN978834	Legumin precursor - Magnolia salicifolia	1.04167	0.959512	0.865988	1.10205	0.70914	1.09002	0.622367	1.25801	0.397224	1.09434	0.74541	1.29636	0.416701	1.3902	0.173754	6.64204	0.00540041	7.71888	6.29892e-05	14.6475	0.00163206	21.4171	0.00316325
	SV5_36G10	DN976898	Cell wall protein [Arabidopsis thaliana]	0.881595	0.923923	0.674297	0.939315	0.860059	0.865219	0.769437	1.10029	0.8173	1.39107	0.469516	1.06154	0.877332	0.921523	0.825741	1.21842	0.603985	7.85523	0.00634934	14.5818	0.00114066	30.272	0.00607171
	SV5_58F03	DN979177	11S globulin [Sesamum indicum]	1.04493	0.929182	0.280207	0.931606	0.602224	1.2048	0.0534813	1.07601	0.82951	1.83805	0.164589	1.41391	0.102717	1.37747	0.179955	8.98606	0.00436561	13.3011	0.000540113	15.0946	0.00260912	32.4662	0.00630019
Protein biosynthesis
	SV5_53A06	DN978640	Cytoplasmic ribosomal protein S7 [Podospora anserina]	1.04122	1.89756	0.00655194	1.40911	0.000400756	1.32488	0.000610636	1.41738	0.0507956	1.51555	0.0546095	1.82718	0.000213392	1.94094	0.00306805	3.74171	0.00368979	3.69314	0.00729643	5.5614	0.000897558	3.98992	0.000958243
Protein fate
	SV6_43G08	DN982053	Polyphenol oxidase precursor [Lycopersicon esculentum]	1.10357	1.49933	0.00159723	2.62621	0.000877445	1.70225	5.91298e-05	1.94085	0.000389962	1.88232	0.0247406	1.0603	0.825229	1.01966	0.948893	0.823818	0.204554	0.485229	0.0281043	0.611318	0.0926715	0.604899	0.000612463
	SV5_42A09	DN977487	DnaK-type molecular chaperone hsc70-3 [Lycopersicon esculentum]	0.685395	0.998291	0.992441	0.408369	0.0233329	0.535937	0.0476395	0.408095	0.0746188	0.469689	0.100192	0.417473	0.00314371	0.375141	0.00403665	0.519587	0.195703	0.758244	0.3049	1.1761	0.609553	2.08514	0.00538418
	SV5_55D08	DN978870	Ubiquitin isopeptidase T [Arabidopsis thaliana]	1.02561	1.12623	0.490455	0.991494	0.918872	0.330686	0.413659	0.944051	0.607844	1.80757	0.496264	0.913171	0.461639	0.905925	0.634616	0.918991	0.178412	1.93462	0.10701	2.06323	0.106507	1.2819	0.476998
Defense and stress response
	SV6_41E08	DN981837	BURP domain-containing protein [Bruguiera gymnorrhiza] putative dehydration-responsive protein RD22	0.975759	0.497674	0.0115007	0.804909	0.0227138	0.963751	0.182974	0.806444	0.19059	0.686711	0.0187353	0.499969	3.45267e-05	0.519385	0.00242495	0.500578	0.000762213	0.195248	0.00086893	0.145811	0.0016141	0.165128	0.00197592
	SV6_03H07	DN982917	Probable cinnamyl-alcohol dehydrogenase	0.976954	0.976179	0.873328	1.42599	0.0590111	1.39747	0.189784	1.35132	0.110765	0.974952	0.923681	0.903145	0.441392	0.917249	0.6243	0.723084	0.00965371	0.521542	0.0019297	0.520125	0.000645569	0.479304	3.81714e-05
	SV5_11F02	DN979824	Dehydration-responsive protein RD22 [Prunus persica] BURP domain-containing protein [Bruguiera gymnorrhiza]	1.00928	0.592968	0.00942827	0.830381	0.0120787	1.008	0.874585	0.738935	0.0548389	0.756947	0.0568538	0.59166	1.05934e-06	0.624084	0.00216056	0.757945	0.00434066	0.556498	0.000246876	0.507941	0.00223437	0.381956	0.0203061
	SV5_49E04	DN978205	Ribonuclease RNS1 [Arabidopsis thaliana]	0.897348	0.797575	0.0129248	0.641037	0.000100608	0.80564	0.0838476	0.648516	0.000407029	0.544979	0.00101477	0.656292	0.0298561	1.01763	0.768398	0.836229	0.103318	0.562153	0.000954081	0.51066	0.0525434	0.262982	0.000726359
	SV5_55B07	DN978845	ABA-responsive protein [Hordeum vulgare]	0.85085	0.691543	0.00353796	0.442834	3.75268e-06	0.62783	0.0852179	0.805399	0.478171	0.825129	0.244266	1.00824	0.914579	1.13153	0.152322	1.36632	0.00167007	1.36604	0.237752	1.96689	0.0193836	2.32202	0.000164453
	SV6_44B06	DN982087	Dehydrin 2 [Solanum commersonii]	0.567282	0.483405	0.00222912	0.237678	0.00106735	0.449799	0.0147095	0.31063	0.0812492	0.314139	0.00171238	0.568743	0.0116649	0.774539	0.0264512	0.91786	0.698735	1.72454	0.0694551	3.82657	0.00160441	3.57206	0.000241539
	SV5_60G08	DN979386	Tomato invertase inhibitor [Lycopersicon esculentum]	1.11653	0.872305	0.700007	0.67888	0.286064	0.718336	0.52066	0.864205	0.717192	0.99025	0.977207	1.03325	0.911359	1.00168	0.996772	1.18402	0.202079	2.55446	0.0345634	2.86811	0.0119709	1.90435	0.0180038
	SV5_01B03	DN976435	CYSTEINE PROTEINASE INHIBITOR B (CYSTATIN B)	1.30984	0.752044	0.0607665	0.849572	0.394237	0.666674	0.00217103	0.796975	0.3957	0.842912	0.479644	1.07156	0.510689	1.03844	0.591605	2.2921	0.046486	2.72272	0.139533	4.40757	0.0064336	4.18316	3.48845e-06
	SV5_55A10	DN978836	Tomato invertase inhibitor [Lycopersicon esculentum]	1.0154	0.769603	0.00109226	0.830358	0.0292136	0.589591	0.0690254	0.757409	0.018679	0.71272	0.20397	1.09974	0.644809	0.316142	0.393739	0.717338	0.00722395	3.38154	0.00192169	3.16689	0.00156786	2.09808	0.0168986
	SV5_60D11	DN979353	Small heat-shock protein homolog [Solanum tuberosum]	0.951089	1.033	0.896137	0.794303	0.574463	0.978839	0.975922	1.45185	0.108007	2.06544	0.055391	2.13746	0.0339711	1.61869	0.261276	3.41415	0.008849	3.7068	0.00099001	5.91199	0.000168341	8.93214	0.000353573
	SV5_50A03	DN978348	Nucleolar protein NOP3 - yeast (Saccharomyces cerevisiae) nodulin-75 - soybean (fragment) environmental stress and abscisic acid inducible protein- alfalfa	1.14868	1.14791	0.652459	0.866426	0.725113	0.885737	0.766923	1.10183	0.843113	1.17621	0.809376	1.29708	0.541244	1.09986	0.867095	1.8983	0.0498881	9.68478	0.0141896	11.8574	0.00460663	27.2737	0.0167748
Transcriptional regulation
	SV6_22G12	DN980121	Leucine zipper transcription factor TGA2.1 [Nicotiana tabacum]	0.806209	0.751971	0.00840696	0.452742	0.0122714	0.595673	0.155538	1.81613	0.0410155	1.5212	0.00530733	1.36173	0.0863796	0.381538	0.013026	0.854902	0.608565	0.173514	0.065712	0.196053	0.0242899	0.34715	0.168296
Transport
	SV6_29A05	DN980731	14-benzoquinone reductase-like Trp repressor binding protein-like [Arabidopsis thaliana]	0.955859	1.01195	0.894294	0.414797	7.95509e-06	0.57294	0.0922501	0.691717	0.0306951	0.692919	0.00591196	0.846306	0.0692066	0.872309	0.0373262	1.12051	0.0837828	1.40344	0.00451476	2.05964	7.01877e-05	1.58625	0.0906245
Unclassified, no hit and unknown protein
	SV6_30C06	DN980852	Unknown protein [Arabidopsis thaliana]	1.08186	0.414306	0.025896	0.462152	0.0264384	1.41322	0.414946	1.94851	0.0383751	1.40605	0.188735	0.872162	0.612146	0.591165	0.102761	0.342215	0.0165629	0.206361	0.024034	0.371492	0.0770196	0.387995	0.0659822
	SV6_32A10		No hit	1.06295	0.756775	0.182557	0.674836	0.0753511	1.35902	0.372419	1.23829	0.164211	1.20939	0.00874927	0.716042	0.03481	0.587958	0.0826643	0.359477	0.00102092	0.343023	0.000647757	0.426784	0.0218087	0.383982	0.0191659
	SV6_46E07	DN982316	Expressed protein [Arabidopsis thaliana]	1.23611	0.572254	0.00047379	0.923173	0.678777	0.986127	0.944804	1.13872	0.481163	0.799916	0.534424	0.881967	0.68403	0.724706	0.267324	0.587936	0.0705345	0.361556	0.0267929	0.352143	0.0241544	0.467376	0.000193163
	SV6_22F12	DN980108	Putative protein [Arabidopsis thaliana]	0.947246	1.00397	0.975374	0.327297	0.405099	0.315733	0.388219	1.9286	0.0253165	1.46488	5.6685e-05	1.37234	0.128036	0.703952	0.0246104	0.801558	0.229778	0.391537	0.0297838	0.347683	0.0262924	0.642876	0.307427
	SV5_45G03	DN977844	Putative protein [Arabidopsis thaliana]	1.07137	1.05014	0.747634	0.951368	0.667037	1.10904	0.354351	1.05672	0.709704	0.917618	0.227621	0.751156	0.00127244	0.872862	0.250346	0.775011	0.0481353	0.461342	0.0739576	0.661424	0.0198464	0.605627	0.00897025
	SV5_41A04	DN977386	Expressed protein [Arabidopsis thaliana]	1.0347	1.817	0.0548197	1.53583	0.0576979	1.68933	0.0273946	1.92132	0.0149476	1.7732	0.0591954	1.20856	0.511713	1.15807	0.322527	0.62274	0.043227	0.564271	0.0318231	0.494297	0.0163511	0.529867	0.0148122
	SV6_39G02	DN981663	Expressed protein [Arabidopsis thaliana]	0.978374	0.550825	5.08652e-05	0.869728	0.0360663	0.849769	0.176337	0.887637	0.183386	1.16556	0.0848223	1.16052	0.0101214	1.1054	0.0622973	0.739453	0.0127	0.706821	0.134352	0.568061	0.00023426	0.452895	0.0240153
	SV6_38C09	DN981526	Cystatin [Lycopersicon esculentum] cysteine proteinase inhibitor [Ipomoea batatas]	0.832338	0.51018	6.0277e-07	0.453065	0.000149531	0.614468	0.0195599	0.589863	0.00302998	0.53913	4.24961e-05	0.851687	0.291902	0.887638	0.175165	0.945073	0.477609	1.18607	0.292551	1.75586	0.140225	2.17567	0.00128406
	SV5_37C01	DN976937	AMMECR1 protein [Mus musculus]	0.975179	0.961236	0.812982	0.791348	0.198722	0.844572	0.519204	0.956656	0.765976	0.998099	0.9932	0.882627	0.557163	0.917652	0.604349	0.895004	0.276407	1.25025	0.161648	1.33666	0.0714517	2.44977	0.0517014
	SV5_55D11	DN978873	Unknown protein [Arabidopsis thaliana]	1.07488	0.90989	0.0834926	0.899932	0.684518	0.944316	0.777995	0.913574	0.540707	0.707174	0.000174848	0.892849	0.0407881	0.99185	0.950462	1.05142	0.763695	1.3521	0.00140305	1.29545	0.325286	2.21391	0.010406
	SV5_06B03	DN979497	Mitochondrial protein-like [Arabidopsis thaliana]	0.901608	0.605238	0.0013845	0.375885	0.0159045	0.515443	0.161819	0.766267	0.442361	0.766949	0.0471386	1.07465	0.507159	1.12031	0.355437	1.37264	0.104847	1.42141	0.0773723	1.90033	0.00138153	2.1028	0.00574622
	SV5_10F08	DN979762	Shock protein SRC2 [Glycine max] calcium-dependent protein kinase [Dunaliella tertiolecta]	0.898285	0.716918	0.0227951	0.38631	0.0498448	0.582426	0.312324	0.856777	0.542913	0.824033	0.576802	1.10388	0.544782	1.38104	0.267426	1.69757	0.00340691	1.57741	0.126373	1.88377	0.0515659	2.88546	0.00938125
	SV5_08A11	DN979621	Putative protein [Arabidopsis thaliana]	1.13089	0.994704	0.980119	0.895338	0.268932	0.71461	0.197503	0.936346	0.36048	0.954558	0.866865	0.925065	0.63172	0.841837	0.555991	0.898323	0.268998	2.06016	0.00763328	1.86517	0.0103782	1.38747	0.189471
	SV5_04F04	DN978313	No hit	1.03688	0.840082	0.511368	0.694043	0.370471	0.63168	0.38453	0.824643	0.37675	1.02579	0.953319	1.0192	0.956606	0.987478	0.965645	0.92003	0.561159	2.33847	0.000100388	1.88339	0.0116858	1.7024	0.000202173
	SV5_48D10	DN978103	No hit	0.937384	1.28541	0.309357	0.743843	0.45695	0.81883	0.726588	1.11171	0.681597	1.44897	0.418149	1.54677	0.257083	1.62952	0.0774987	4.1545	4.34288e-05	4.12957	0.000422416	4.75467	0.00107054	5.96175	0.000363822
	SV5_01B08	DN976440	Unknown protein	1.10237	1.04675	0.426739	0.871958	0.1307	0.877355	0.0364597	0.93423	0.553747	0.997271	0.961634	0.973803	0.847962	0.969036	0.650607	0.950897	0.378004	4.27368	0.0111974	3.75876	0.016971	1.62363	0.135341

## Sheet: Early-middle-late
	specific genes (60) in early, middle and late stages of embryo development
				Control	2DAP		4DAP		6DAP		8DAP		10DAP		12DAP		14DAP		16DAP		18DAP		20DAP		22DAP
	Internal data base identifier	Genbank	Description	Normalized data	Normalized data	t-test P-value	Normalized data	t-test P-value	Normalized data	t-test P-value	Normalized data	t-test P-value	Normalized data	t-test P-value	Normalized data	t-test P-value	Normalized data	t-test P-value	Normalized data	t-test P-value	Normalized data	t-test P-value	Normalized data	t-test P-value	Normalized data	t-test P-value
Binding
	SV5_42E11	DN977539	Calreticulin [Arabidopsis thaliana]	0.956776	1.0793	0.282381	2.29719	1.18871e-05	3.47925	0.000877245	4.49561	0.00684502	5.97965	0.00159641	5.74912	6.92124e-11	7.82013	4.16327e-11	5.59793	0.00111727	2.88111	0.0114493	2.88725	0.00190757	2.7931	0.0184127
RNA replication
	SV6_02D10	DN982799	Putative replicase component [Potato virus X]	0.937421	0.617327	0.037945	0.174582	0.00570853	0.0709552	0.000625981	0.016753	7.46183e-05	0.0179611	2.74658e-05	0.02977	0.00121091	0.0205053	0.00019222	0.0177388	0.000948495	0.0445897	9.22904e-05	0.0543819	0.00154373	0.0704457	0.00230247
Development and biogenesis
	SV6_32F06		Putative auxin-repressed protein [Arabidopsis thaliana]	1.0463	0.784661	0.0114311	0.265252	1.33647e-06	0.217247	1.53546e-05	0.134203	1.47251e-08	0.15499	1.56485e-07	0.16435	0.00020231	0.176992	5.53507e-07	0.189376	1.38589e-05	0.342864	0.00665325	0.348278	0.00250088	0.262783	0.00106808
	SV6_40F05	DN981750	Expansin precursor [Lycopersicon esculentum]	1.00979	0.469208	0.00123835	0.395644	0.000373292	0.369949	0.000865476	0.216013	2.73001e-05	0.209481	2.1826e-06	0.225245	0.0068748	0.190892	1.07019e-07	0.140408	6.43189e-06	0.342626	0.0141262	0.323233	0.0208072	0.338171	0.00522443
	SV5_57B08	DN979038	Putative auxin-responsive GH3 protein [Oryza sativa	0.951333	1.33218	0.00246369	1.33642	9.63912e-05	2.19672	0.000274648	4.33312	0.00380933	4.98431	0.00886302	5.46463	0.00163574	5.33444	0.0124939	5.85166	0.00372371	3.83943	0.00434033	2.65993	0.000310744	1.99241	0.0260024
Metabolism
	SV6_27F01	DN980596	Serine carboxylase II-3 [Hordeum vulgare]	0.848618	1.82009	0.00886868	1.59245	0.101928	2.45146	0.0181149	10.011	0.00256993	13.1599	0.00209333	30.8643	0.0032684	20.1242	0.00275457	50.6808	0.0017899	8.28463	0.0258246	3.49292	0.024565	1.92883	0.118065
	SV5_59A04	DN979214	Nonspecific lipid transfer protein [Pinus taeda]	1.00446	2.80782	0.000638471	4.59143	0.00103091	12.7812	3.80559e-05	26.0271	7.31472e-05	30.3883	0.00181871	49.5098	0.00190779	35.6864	0.0017832	23.4413	0.000373825	13.5735	0.0122053	10.2058	0.000123017	13.7585	0.00624001
	SV6_11D07	DN983534	Serin carboxypeptidase - like protein [Arabidopsis	0.975528	2.5856	0.0134731	1.79422	0.0541932	3.84131	0.00266255	21.1048	0.00031713	37.5983	1.95706e-06	54.2415	0.000612321	40.2177	0.00064528	109.921	0.000189709	23.671	0.00149481	13.3574	0.00112381	10.0786	0.000868056
	SV6_05B07	DN983020	Nonspecific lipid transfer protein precursor (LTP)	0.826233	2.56677	7.93243e-06	5.49049	7.87452e-05	12.9824	0.00148443	41.0534	2.24879e-05	52.975	0.000265351	62.3224	0.000970207	43.5355	0.00134156	33.6421	3.47583e-05	13.1745	0.00624994	12.0966	0.00236943	16.8458	0.00514289
	SV6_49G07	DN982628	Nonspecific lipid transfer protein [Pinus taeda]	1.10705	2.3309	0.0060785	5.1231	0.00836298	11.2051	0.00517177	45.1694	0.000401058	53.68	0.0011285	54.1484	0.00527335	32.0938	0.00413662	36.6873	0.000128868	12.4983	0.0225543	8.7965	0.00561214	11.293	0.0112088
	SV5_60G09	DN979387	Nonspecific lipid transfer protein [Pinus taeda]	1.04744	2.14868	7.92519e-05	3.82558	0.00110216	11.3988	0.000111174	30.1913	1.41281e-06	36.6786	0.000535335	41.2918	0.000806208	29.6547	0.00120038	38.9906	2.49275e-05	9.11171	0.00809897	10.0241	0.00167972	14.1607	0.00734503
	SV6_30A09	DN980831	Serine carboxylase II-3 [Hordeum vulgare]	0.992013	2.09676	0.000452473	1.86666	0.0177737	3.83411	0.000503402	13.0182	0.00498414	27.2657	0.000330805	37.8763	0.000180384	34.8452	0.00270581	77.1159	8.75103e-05	15.7008	0.00451309	9.14391	0.00226308	5.85094	0.00141974
	SV5_35G03	DN976795	Lipid transfer protein precursor [Oryza sativa]	0.993962	1.93081	0.0018114	4.73965	0.000538178	11.6828	0.000421129	33.7159	0.000479032	48.1647	0.00441207	58.5029	0.0033521	37.9883	0.00451655	55.4785	4.03904e-05	13.7883	0.0293291	11.2436	0.00795637	8.46254	0.0197516
	SV6_25E02	DN980391	Lipid transfer protein precursor [Oryza sativa]	0.978302	1.53125	0.00173014	3.89446	0.000113871	8.95431	0.000280676	48.0954	1.93932e-08	48.1517	0.000920562	59.7295	0.00228235	29.749	0.0013279	69.9669	0.000157964	19.406	0.011154	16.0715	0.000349053	15.461	0.00333539
	SV5_35F01	DN976781	Hydroproline-rich protein [Glycine max]	0.901585	1.48118	0.0105183	1.70853	0.0171778	3.48514	0.00496565	7.51299	3.08574e-05	7.07981	0.000625107	16.2828	0.00271761	17.4424	0.000272971	23.4512	8.3465e-06	6.08043	0.00061125	5.29143	0.00359619	3.48245	0.00169254
	SV6_33A02	DN981015	UDP-glucose glucosyltransferase [Solanum tuberosum]	0.919364	1.36785	0.000426229	2.37448	0.00364121	1.6965	0.00575857	0.363253	5.04412e-07	0.379106	0.000361903	0.308229	0.000130143	0.325958	1.96475e-05	0.258688	0.000285064	0.468727	0.00632083	0.581886	0.00590502	0.676333	0.255213
	SV6_12C11	DN983605	Nonspecific lipid transfer protein [Pinus taeda]	0.990623	1.16842	0.334868	1.87006	0.0266085	4.06199	0.000175321	11.0425	0.000144256	16.068	0.0003417	5.61065	2.15952e-05	6.79336	0.00200853	14.3954	7.53264e-05	3.16102	0.0247896	4.09842	0.00681844	2.92941	0.0601147
	SV6_42G03		2-oxoglutarate-dependent dioxygenase [Arabidopsis thaliana]	0.699611	1.01619	0.735258	3.06744	0.00174372	1.01867	0.923958	0.0797332	1.7074e-07	0.0791552	2.43965e-08	0.0636328	0.000952064	0.0754051	0.00051135	0.040782	1.38641e-05	0.270373	0.00285473	0.270045	0.000164157	0.269338	0.0190731
	SV5_55H04	DN978914	FadD7 [Mycobacterium tuberculosis H37Rv]	0.888432	0.548278	0.0142438	0.305859	0.0124528	0.408155	0.00759355	0.572162	0.163188	0.699491	0.188035	0.914939	0.763863	1.40342	0.181884	2.17833	0.00155302	2.16443	0.0710226	2.45263	0.0397457	2.29843	0.0716831
	SV5_46H03	DN977952	Putative acyl-CoA synthetase [Capsicum annuum] luciferase [Photuris pennsylvanica]	0.942282	0.420581	0.00487355	0.349628	0.0837935	0.302758	0.0265663	0.453604	0.0131236	0.588935	0.108254	1.08051	0.522684	1.28571	0.0640697	1.7725	0.00133133	1.93013	0.00186081	1.55826	0.179995	2.16615	0.0178456
	SV6_03F05	DN982894	Beta-galactosidase	1.13341	0.213806	0.00518178	0.197749	3.11618e-09	0.649424	0.0163353	1.1896	0.221256	1.16442	0.192606	0.710449	0.0230875	0.515877	0.00056315	0.222557	5.07869e-05	0.145996	3.38402e-05	0.242195	0.0289435	0.152038	2.9843e-09
Protein biosynthesis
	SV6_11E06	DN983544	Translation factor EF-1 alpha - like protein [Arabidopsis thaliana]	0.980561	1.48043	0.0814377	1.58444	0.0127982	2.66333	0.00211003	3.09317	0.00182042	3.97437	0.00202903	7.04037	0.000228247	6.40349	0.00117931	6.42556	0.00127155	3.00669	0.000270604	3.162	0.0119085	2.3809	0.062373
Protein fate
	SV5_39D11	DN977153	Subtilisin-like serine protease ARA12 [Arabidopsis thaliana]	1.06839	2.17276	0.0409582	5.20291	0.00873619	12.0833	0.0335	54.254	0.00258931	67.8846	0.003955	69.2588	0.00345188	60.0492	0.00320544	60.5307	0.00110389	19.7241	0.020154	11.1366	0.00176194	13.1595	0.00620553
	SV5_35E07	DN976775	Vacuolar processing enzyme [Lycopersicon esculentum] cysteine protease [Homo sapiens]	1.03086	1.34564	0.102792	5.14877	0.000397288	11.7061	0.00219498	80.1457	0.00111809	131.543	0.0064048	90.6624	0.00125131	66.3745	0.003293	79.8214	0.000128221	17.8855	0.024735	9.55892	0.00650062	25.0168	0.0166379
	SV5_51B05	DN978459	Calnexin homolog precursor [Arabidopsis thaliana]	0.885128	1.57999	0.00369718	2.15355	0.00278944	2.72805	0.00141749	3.79414	0.0120001	4.59435	0.0163686	4.88751	0.000488601	5.87592	0.00381124	6.83399	0.00529804	2.90148	0.0137026	2.11906	0.0139515	2.13415	0.000146911
	SV6_24C10	DN980277	Luminal binding protein 5 precursor (BiP 5) (dnaK-type molecular chaperone blp5 precursor - common tobacco)	0.970012	2.05496	0.000485563	2.29542	0.00209861	3.45487	0.0172728	6.94971	0.00202709	7.40436	0.00724883	6.72278	0.000284334	7.06365	0.00970665	12.0863	0.0015838	3.8025	0.00235395	2.62303	0.000154208	2.99682	1.39197e-07
Defense and stress response
	SV6_46C04	DN982289	Sn-2 protein wound-stimulated protein [Capsicum annuum]	0.975338	0.244734	0.000393022	0.504434	0.00205366	0.069426	0.00269428	0.0395558	5.11172e-07	0.0466828	4.29061e-05	0.0770215	6.78629e-05	0.0579533	0.0219349	0.0356241	0.000201709	0.0791982	0.00103595	0.102523	0.0038148	0.186404	0.00193409
	SV6_11A02	DN983495	Probable metallocarboxypeptidase inhibitor IIa precursor - potato	1.02466	0.155169	0.00232168	0.370594	3.32422e-05	0.219752	0.00277202	0.111171	0.00194233	0.162447	0.00378469	0.155008	0.000111014	0.125755	0.00221652	0.0708797	0.000352264	0.205687	0.00211582	0.272052	0.00508163	0.333511	0.0067733
	SV6_14B02	DN983721	Metallocarboxypeptidase inhibitor [Solanum tuberosum]	0.918739	0.310905	0.00299426	0.572194	0.0148735	0.476589	0.0701849	0.0259771	5.36792e-05	0.0381322	0.000805443	0.108851	0.00299619	0.0571599	1.72359e-07	0.0284008	6.69217e-05	0.368895	0.0102922	0.373961	0.020031	0.291531	0.00558537
	SV6_16H01		Sn-2 protein - pepper	1.0358	0.322188	0.00155212	0.575226	0.00298554	0.090969	7.97512e-07	0.039074	8.64702e-06	0.0652898	0.000175959	0.0825962	0.000417562	0.063849	0.000188894	0.0374291	5.01147e-06	0.157419	3.65997e-05	0.241701	0.00550451	0.215777	0.0329577
	SV6_41D04	DN981821	Metallocarboxypeptidase inhibitor [Solanum tuberosum] GM7 protein [Solanum brevidens]	0.942433	0.331405	0.00103783	0.524379	0.00115749	0.415596	0.0278027	0.0366641	0.00116734	0.0414971	0.000155529	0.103458	0.000390841	0.0546537	2.67746e-06	0.0218575	6.57571e-06	0.206422	0.00415309	0.38051	0.0518754	0.256426	0.0230929
	SV5_45H07	DN977860	Metallocarboxypeptidase inhibitor [Solanum tuberosum]	0.929164	0.364408	0.00788278	0.637276	0.025222	0.479023	0.0332531	0.0437672	4.79902e-06	0.0773288	0.00172104	0.130847	0.00523948	0.072319	3.57836e-05	0.041619	0.000166139	0.296876	0.00891513	0.415412	0.142641	0.284085	0.00783385
	SV6_11B01	DN983506	Metallocarboxypeptidase inhibitor [Solanum tuberosum]	0.924968	0.368801	0.00793691	0.61369	0.0446388	0.508509	0.0371212	0.0489193	0.000346417	0.0807545	0.00146345	0.150297	0.00423494	0.0995096	1.62162e-05	0.0523244	5.64276e-07	0.569024	0.0256978	0.529328	0.276278	0.46447	0.0479089
	SV6_37E11		Sn-2 [Capsicum annuum] major latex-like protein [Prunus persica]	1.03485	0.368833	0.0254267	0.577137	0.0171098	0.0524926	3.99933e-08	0.0244694	0.000216096	0.0432859	0.00455725	0.0714108	0.00223859	0.0616288	9.77346e-05	0.0268183	0.000148672	0.119907	0.0132943	0.12508	0.0132888	0.0855095	0.00189821
	SV6_26H04	DN980525	Metallocarboxypeptidase inhibitor [Solanum tuberosum]	0.91881	0.396703	0.000691058	0.613442	0.02829	0.503697	0.0769433	0.0283956	0.000202415	0.0412325	0.00036669	0.118249	0.00208042	0.0477326	0.000129836	0.0262637	9.53518e-08	0.311458	0.0038982	0.335775	0.0124505	0.254346	0.0384339
	SV6_48H09	DN982546	Metallocarboxypeptidase inhibitor (clone GM7) - potato	0.892201	0.453197	0.02492	0.605468	0.0219159	0.507212	0.0846571	0.0164044	6.07685e-07	0.0255873	3.97471e-06	0.0843127	0.00256372	0.0409356	1.67358e-08	0.0186904	7.11038e-05	0.314824	0.00599261	0.425623	0.0637607	0.263376	0.038911
	SV6_03D03	DN982868	Dehydrin homolog CI7 - potato	0.693658	0.459003	2.15149e-07	0.281821	0.000100151	0.472395	0.000833325	0.679818	0.0174798	0.453874	0.00033445	0.724281	0.0992313	0.6912	0.0836017	0.951055	0.725703	1.57149	0.0245143	3.37922	0.00514571	2.91474	0.000233817
	SV5_58G02	DN979188	Dehydrin 2 [Solanum commersonii] Cold and ABA regulated gene [Arabidopsis thaliana]	0.670628	0.490812	1.12871e-05	0.27528	5.63318e-05	0.467098	0.000461865	0.43623	0.0689046	0.460237	0.0253554	0.637745	2.95369e-06	0.713811	0.0206051	0.936177	0.628692	1.55228	0.0758314	3.37025	0.00306997	2.94871	6.90668e-06
	SV6_10G05	DN983476	Probable metallocarboxypeptidase inhibitor (clone GM7) - potato	0.953109	0.507087	0.0449287	0.647354	0.0264749	0.430833	0.0327052	0.0141828	2.65166e-05	0.0233009	4.12767e-05	0.0631873	0.00522154	0.0324625	0.000228652	0.0194382	0.000301159	0.330258	0.00620164	0.364002	0.0114651	0.267946	0.0560604
	SV6_13A03		Heat-shock protein 90 [Euphorbia esula]	0.882632	1.67158	0.00102967	1.58704	0.00133111	2.38239	0.00243525	3.57086	0.000571226	3.61377	0.00212836	3.37293	0.0036287	4.07485	0.00168717	5.36887	0.00139382	2.52643	0.000342918	2.2744	0.000242039	2.09732	0.00617736
	SV6_37D11		Subtilisin (cucumisin)-like serine protease ARA12 [Arabidopsis	0.852365	1.82456	8.30729e-06	2.56083	9.34642e-08	5.50122	0.000817555	11.5478	0.000586018	15.5209	0.00170986	17.8846	0.000158699	17.8025	0.000454567	26.2224	0.000675509	7.53251	0.01472	6.03875	0.000396656	4.80313	0.000592905
	SV5_52B10	DN978560	BiP-isoform D [Glycine max] heat shock protein 70 [Cucumis sativus]	0.915537	1.85461	0.00124364	1.57895	0.014243	2.70888	0.0080544	3.81333	0.0195894	5.03069	0.000172946	5.23723	0.000307562	5.9877	0.00381676	7.87755	0.00102935	2.94576	0.000137789	2.3277	0.0456045	2.34664	0.0536107
	SV6_50B11	DN982668	Subtilisin-like protease [Arabidopsis thaliana]	1.01533	1.92446	0.0102277	6.03461	0.000904534	17.6792	0.000555113	49.7378	0.000642127	73.3894	0.000252849	54.2833	0.00108245	54.8721	0.00117422	57.2602	0.000145072	0.929306	0.447241	0.999592	0.995239	3.61447	0.202638
	SV6_44D07	DN982112	Allene oxide cyclase [Lycopersicon esculentum]	0.917117	2.08281	0.000139279	4.20168	3.11149e-05	2.96885	0.000130188	1.40371	0.109574	1.15886	0.306293	1.42779	0.000288473	1.66815	0.00395483	2.0845	0.00494431	1.94335	0.00399172	2.78824	0.000111278	2.97957	3.30997e-08
	SV5_55D05	DN978867	P69C protein subtilisin-like proteinase [Lycopersicon esculentum]	0.980316	2.3165	0.0202341	6.27921	0.000605709	24.8364	0.000391736	96.8651	0.000394444	137.252	0.000438326	108.731	0.000457223	66.8344	0.0023249	118.023	8.27172e-05	34.0674	0.00362842	20.1995	0.000393439	23.5325	0.0037511
Transcriptional regulation
	SV6_10G06	DN983477	Putative MADS box protein [Arabidopsis thaliana]	0.933965	0.381307	8.69915e-05	0.571088	0.003089	0.599149	0.0619984	0.207696	6.4374e-05	0.326007	0.000854422	0.402038	0.0154989	0.192123	0.194842	0.171012	0.0012077	0.485297	0.00343963	0.614984	0.00101059	0.590303	0.0870404
	SV5_52H04	DN978626	Cellular repressor of E1A-stimulated genes [Homo sapiens]	1.00034	0.251949	0.00193294	0.334274	0.00541322	0.607949	0.065687	0.903439	0.57909	0.911728	0.704577	0.928809	0.554368	0.752058	0.0665731	0.487841	0.0109208	0.241374	0.00727324	0.333173	0.0220328	0.351933	0.0473957
Transport
	SV6_37C09		Purine permease from Arabidopsis	0.881957	0.435392	0.00061017	0.189472	1.20725e-05	0.202559	1.06095e-08	0.132596	0.000964871	0.171396	0.00143255	0.171001	0.00206751	0.133857	0.000491142	0.0769029	0.000457623	0.427402	0.00365554	0.372535	0.00290959	0.413588	0.000728475
	SV5_55D02	DN978864	Nitrate transporter NRT1-1 [Glycine max] peptide transporter [Oryza sativa (japonica cultivar-group)]	0.951982	2.9911	0.00165178	2.14182	0.00857275	5.69798	7.84195e-05	15.3995	5.29992e-06	10.9715	0.00014524	10.6826	3.09257e-05	11.1474	0.00176518	14.95	0.000127618	3.86649	0.0041958	3.1678	0.0501955	1.83076	0.150606
	SV5_40D05	DN977327	Lipid transfer protein precursor [Oryza sativa]	0.926483	2.18293	0.000647081	4.38586	0.00336592	14.7052	0.00784516	74.616	4.56553e-06	83.8805	0.00156706	51.3296	0.000655284	34.8176	0.000910761	118.831	0.000241695	23.3012	0.00941117	17.3217	0.00161478	22.6539	0.00203699
Unclassified no hit and unknown protein
	SV6_17C11		No hit	0.910763	0.2798	0.00104649	0.378491	0.000436574	0.299618	0.0146883	0.0766487	1.58398e-05	0.112956	0.00244898	0.242746	0.000493903	0.175527	2.59343e-05	0.0854773	1.02919e-05	0.355132	8.59792e-05	0.383508	0.000739801	0.417288	0.00068571
	SV5_45H08	DN977861	Shock protein SRC2 - soybean	0.962128	0.360387	5.80785e-05	0.473154	1.05227e-06	0.405687	0.00454198	0.122865	0.00207827	0.182165	0.00393351	0.276884	0.00245986	0.283183	0.000810349	0.156851	1.18014e-07	0.388309	0.00127627	0.614854	0.15872	0.668752	0.0114287
	SV6_44E09	DN982126	Expressed protein [Arabidopsis thaliana]	0.932469	0.380973	0.00836317	0.575476	0.00184281	0.42557	0.00844644	0.0298349	5.28434e-05	0.051411	1.94257e-07	0.124104	0.00026396	0.100138	0.0019514	0.0422878	8.60622e-05	0.208793	0.000901526	0.280232	0.00058561	0.282667	0.0230721
	SV6_17E06		Hypothetical protein F10M23.190 - Arabidopsis thaliana	0.892492	0.39198	0.00284537	0.660492	0.0206855	0.32989	7.84558e-07	0.145102	8.41716e-09	0.182678	1.91373e-07	0.177016	1.42881e-05	0.200054	1.45515e-07	0.164043	7.73009e-05	0.298485	0.0217249	0.257073	0.0132859	0.355403	0.0149452
	SV6_26H03	DN980524	Putative protein [Arabidopsis thaliana]	0.974239	0.418669	0.00297268	0.607361	0.0144663	0.496399	0.0292715	0.103549	0.000362021	0.136482	0.00061258	0.206813	0.00127883	0.153664	0.000314068	0.0825652	8.61523e-10	0.300429	0.00168709	0.454748	0.12086	0.286308	0.00844464
	SV6_24D11	DN980290	No hit	0.921214	0.464243	1.77568e-05	0.281867	2.13262e-07	0.376853	0.00130557	0.483734	0.00297109	0.54057	0.01756	0.832637	0.148281	0.944077	0.280024	0.97488	0.877585	1.13542	0.556326	1.42357	0.00023561	2.07768	0.0567761
	SV5_40B03	DN977301	No hit	0.979646	1.30527	0.0267963	2.05151	0.00126855	1.99404	0.000387314	0.347085	1.27289e-05	0.623613	0.0905487	0.854006	0.434559	0.786762	0.168794	1.10987	0.494991	1.80308	0.0954551	1.74866	0.116558	2.12164	0.00415798
	SV6_23F05	DN980205	No hit	1.08644	1.57465	0.0294875	2.12849	0.000112233	2.78295	0.00153063	3.11906	0.000466955	3.41498	0.00780852	4.29813	0.00107149	4.2124	0.000389994	7.00464	0.00422645	2.98866	0.00070498	1.66767	0.0328292	2.06765	0.144033
	SV6_17D01	DN984002	Hypothetical protein F17I5.50 - Arabidopsis thaliana tapetum specific protein [Zea mays]	0.857351	1.69109	0.0304478	2.24093	0.00366347	10.5632	0.000752928	55.5458	0.000472108	58.5709	0.0019885	55.3674	0.000853176	44.7338	0.0008827	85.4712	0.000771002	18.8884	0.0186207	16.1373	1.26339e-06	11.3748	0.00360744
	SV6_44F04	DN982133	No hit	0.865112	1.77585	0.000127636	2.33671	6.82902e-05	2.94568	0.000717902	3.66557	0.00451067	4.16348	0.000198891	3.42001	1.54956e-05	4.14041	0.000508749	6.47171	0.0041207	2.54548	0.00569601	2.29591	0.0986365	2.43418	0.026044

## Sheet: Early-middle
	specific genes (66) in early and middle stage of embryo development
				Control	2DAP		4DAP		6DAP		8DAP		10DAP		12DAP		14DAP		16DAP		18DAP		20DAP		22DAP
	Internal data base identifier	Genbank	Description	Normalized data	Normalized data	t-test P-value	Normalized data	t-test P-value	Normalized data	t-test P-value	Normalized data	t-test P-value	Normalized data	t-test P-value	Normalized data	t-test P-value	Normalized data	t-test P-value	Normalized data	t-test P-value	Normalized data	t-test P-value	Normalized data	t-test P-value	Normalized data	t-test P-value
Binding
	SV5_60H10	DN979400	Aluminium induced protein [Avicennia marina]	0.887043	0.387588	7.99651e-06	0.342471	0.000756385	0.102188	0.0605407	0.397316	0.0173537	0.422171	0.0007346	0.445039	0.00196198	0.502452	0.0109317	0.586814	0.0188064	0.92059	0.129794	1.00564	0.936578	0.721169	0.258267
	SV6_22B03	DN980046	Dwarf protein OSDIM - rice (diminuto)	0.906748	2.06041	0.000122405	5.0539	4.4427e-05	3.61493	1.35039e-05	0.419224	0.00272803	0.408999	0.00277626	0.489447	0.00161942	0.455212	0.0022083	0.435304	2.35926e-06	0.57847	0.0793887	0.655667	0.20387	0.683857	0.274631
	SV6_13A12		Phosphatidyl-inositol-transfer protein domain. [Arabidopsis thaliana]	1.05017	1.79567	0.00355411	2.82768	0.00657159	2.98341	2.76573e-06	2.13348	0.0444155	1.3929	0.0234395	1.13942	0.563462	1.07195	0.81193	1.14753	0.363102	1.22768	0.545972	0.954681	0.8917	1.04462	0.813627
	SV6_02E02	DN982802	Immunophilin [Arabidopsis thaliana]	1.01514	1.72913	0.00436562	1.89525	0.00366043	2.37576	0.00832215	3.65155	7.02143e-05	2.86212	0.000105777	2.64495	1.04248e-05	2.17509	0.03756	2.54979	0.00237418	1.27433	0.236955	1.21487	0.104979	1.11379	0.0453617
Cell cycle
	SV6_26D06	DN980479	Histone H2A [Cicer arietinum]	1.02787	1.75357	0.00539609	2.15786	0.00440446	2.63785	0.000293644	2.42455	1.9246e-06	1.28627	0.0289622	1.10285	0.514408	1.12697	0.0618783	1.15375	0.156107	0.96854	0.757754	1.08139	0.50908	1.08592	0.475682
	SV5_56B04	DN978938	Histone H4 [Lycopersicon esculentum]	0.964794	2.18277	0.000147111	2.18667	1.90077e-05	2.62087	0.000123664	2.68421	0.00121622	1.82858	0.0195795	1.31593	0.0712145	1.19956	0.338877	1.0547	0.592864	0.87312	0.469004	1.17633	0.549683	1.17116	0.365463
	SV6_43E04	DN982025	Histone H2B1 [Gossypium hirsutum]	1.02402	1.51704	0.0102956	2.80958	0.000716183	2.6595	0.0010155	2.34463	3.15919e-05	1.68739	0.00241481	1.12569	0.172164	1.21866	0.00394723	1.05886	0.210108	0.856972	0.399266	1.2372	0.236428	1.1185	0.593482
	SV5_40D10	DN977332	Pollen allergen [Pinus radiata]	0.983271	0.472375	0.0287417	0.358442	0.00251015	0.535217	0.0493932	0.851024	0.181143	1.9069	0.0886206	4.53527	0.00333791	4.6365	0.0193505	6.86216	4.6198e-05	4.59642	0.00751384	4.31972	0.00779515	3.73024	0.00325401
	SV6_38C05	DN981522	Cyclin D3-like protein [Arabidopsis thaliana]	1.08483	2.25606	0.000586467	3.27798	0.000909053	3.11924	0.0136093	2.8799	0.00121459	1.45921	0.319248	1.24641	0.473626	1.28105	0.233545	1.08079	0.717748	0.880262	0.76559	1.57653	0.247339	0.991673	0.965052
	SV5_59H09	DN979303	CycD32 [Lycopersicon esculentum]	1.07252	2.2087	0.00599194	2.05418	0.00273749	2.31038	0.000618215	2.30972	0.0124539	1.91295	0.000402718	1.35558	0.0451646	1.31374	0.00384524	0.980088	0.644923	0.966307	0.318646	1.05794	0.309664	0.929056	0.362291
	SV5_35D07	DN976763	CycD32 [Lycopersicon esculentum]	0.918115	2.38979	3.59387e-06	3.00827	6.49863e-10	3.36284	1.15862e-08	2.73984	0.0028127	1.95463	0.00230988	1.37291	0.00498304	1.05501	0.876421	1.44652	5.27487e-06	1.26871	0.574308	0.846444	0.638227	0.958417	0.909876
	SV5_48F10	DN978127	Histone H4 [Lycopersicon esculentum]	1.16302	2.7389	0.00204984	3.13037	2.79625e-07	3.14721	1.36526e-06	3.7266	0.00131731	2.60061	0.00014313	1.72413	0.0065222	1.48989	0.000848208	1.2705	0.0446331	1.05952	0.406352	1.39524	0.215447	1.05492	0.638544
	SV6_20F01	DN979893	Histone H2B1 [Gossypium hirsutum]	1.07448	1.75232	0.00839516	2.49736	0.000910357	2.24905	0.00269197	2.08339	0.00015678	1.67836	0.000488428	1.19967	0.0202484	1.22533	0.00175396	1.00988	0.90687	0.87366	0.0179486	1.34347	0.418553	0.846015	0.0684606
	SV5_49C01	DN978178	Histone H2B [Cicer arietinum]	1.10486	1.63984	0.00328038	2.39738	0.00127391	2.28191	0.00044043	2.00038	3.54414e-05	1.64034	6.14084e-06	1.11237	0.116884	0.988977	0.844519	0.888609	0.332572	0.700336	0.0425915	1.19371	0.561358	0.628318	0.0857877
development and biogenesis
	SV5_60H11	DN979401	Glycine-rich protein Tfm5 [Lycopersicon esculentum]	0.873547	0.333118	0.000113214	0.367091	0.000346545	0.313847	0.07472	0.44721	0.00140646	0.49626	0.0385242	0.5134	0.00667241	0.59912	0.00890667	0.650257	0.0374353	0.886408	0.529956	0.962994	0.493621	0.678402	0.259949
	SV6_32G07		Probable growth regulator - Arabidopsis thaliana	0.958924	1.72661	0.00768996	1.71017	0.0085397	2.46596	1.00723e-05	4.1265	0.000635727	3.10989	0.00999271	3.72445	0.0101283	3.4761	0.0128026	6.0622	1.77332e-05	1.58757	0.0825297	1.69572	0.0942684	1.32265	0.156483
	SV5_39G11	DN977189	Cysteine-rich extensin-like protein-2 [Nicotiana tabacum]	0.977055	0.715204	0.105687	0.665101	0.0252343	0.332106	1.03412e-05	0.121778	1.10578e-05	0.182492	0.00100689	0.307877	5.00295e-05	0.278374	0.00387351	0.481572	0.00375193	0.578966	0.0193008	0.411961	0.000138992	0.233761	7.0004e-05
Energy
	SV6_35E04	DN981257	Sterol 4-alpha-methyl-oxidase [Arabidopsis thaliana] (Erg25p)	0.873503	1.18967	0.0259695	2.04929	0.000114952	1.28992	0.0841274	0.520086	3.2377e-06	0.527767	0.00294358	0.534972	0.000247535	0.571913	3.21634e-05	0.462829	0.000391818	0.61321	0.00152606	0.618388	0.0452272	0.709137	0.0637779
Metabolism
	SV6_34C02	DN981135	3-hydroxy-3-methylglutaryl CoA reductase [Lycopersicon esculentum]	1.14405	0.277463	8.06708e-06	0.522963	7.75841e-06	0.539403	0.041844	0.137671	1.4159e-05	0.1452	0.00360896	0.197937	0.000922002	0.278518	0.142863	0.11159	0.00454381	0.176725	0.00766434	0.216345	0.0428289	0.343533	0.013841
	SV5_48E05	DN978110	Xyloglucan endo-transglycosylase [Lycopersicon esculentum]	0.999754	0.292866	7.24239e-05	0.166182	0.00137902	0.223318	0.007301	0.357226	0.0207675	0.313372	4.97862e-07	0.427985	0.00245584	0.588724	0.0207175	0.752662	0.112702	0.749012	0.0363636	1.0183	0.842252	0.931287	0.617632
	SV6_24E04	DN980295	Phospho-2-dehydro-3-deoxyheptonate aldolase 1 chloroplast precursor (DAHP synthetase 1) [Solanum tuberosum]	0.964101	0.539046	0.00015525	0.517268	4.62773e-05	0.467127	0.0232022	0.268311	1.00355e-05	0.278223	0.000107624	0.292466	0.00438465	0.360696	0.00266799	0.373398	4.33239e-05	0.616945	0.13663	0.70231	0.314335	0.746213	0.154001
	SV6_30H02	DN980908	Isopentenyl diphosphate isomerase 2 [Nicotiana tabacum]	0.886051	1.39703	0.0249213	2.26247	5.63196e-05	1.61495	0.102421	0.610163	0.0807773	0.58378	0.206873	0.442476	0.0158585	0.548632	0.0829998	0.434429	0.022845	0.592718	0.00879876	0.719198	0.0283318	0.618567	0.0295776
	SV6_18A10	DN984060	Glucuronosyl transferase homolog ripening-related - tomato	1.13984	1.40781	0.00115794	2.85754	7.64029e-05	1.57709	0.0348218	0.336492	0.00137872	0.356881	3.77671e-07	0.487621	0.000677869	0.434816	0.000154477	0.300193	0.000113534	0.732989	0.0100607	0.621747	0.000432168	0.677124	0.0797677
	SV6_18F09	DN984109	Putative flavonol sulfotransferase [Arabidopsis thaliana]	1.04284	1.43078	0.00311353	2.49364	0.000629305	1.62597	0.0171552	0.406732	0.0189489	0.408364	6.17931e-05	0.503515	0.00260278	0.444161	0.00759046	0.252507	0.000218192	0.601705	0.000263912	0.643469	1.35175e-06	0.65308	0.0437935
	SV5_53F10	DN978704	Cyclopropyl isomerase [Arabidopsis thaliana]	0.902414	1.44204	0.0139265	2.30994	3.93765e-05	1.69886	0.0343351	0.77363	0.00683368	0.523266	0.0275342	0.505887	0.0491716	0.552487	0.000592596	0.320579	1.08408e-05	0.58484	0.0299232	0.621376	0.0707778	0.69784	0.0978201
	SV6_24C08	DN980275	UDP-glucose glucosyltransferase [Solanum tuberosum]	0.918169	1.59265	0.00282872	2.45734	0.0103567	1.8908	0.0139676	0.324146	0.00295756	0.248082	0.000167005	0.579113	0.10011	0.140001	0.115914	0.154797	0.00386477	0.462363	0.000103759	0.535371	0.00169163	0.503234	0.0179318
	SV6_45B02	DN982179	Dioxygenase [Solanum melongena]	0.994053	1.67653	0.00926239	2.27244	0.00532392	3.21049	0.000941103	5.57997	4.78644e-05	5.71757	1.34209e-07	7.26911	0.000239338	6.86204	6.79412e-06	8.81288	2.51538e-05	6.5346	0.00269543	7.58212	0.00135252	3.72354	0.00658268
	SV6_30G11	DN980905	Zeatin O-glucosyltransferase [Phaseolus lunatus]	0.942651	2.06595	0.00325752	5.21336	0.000198198	3.444	0.000145506	0.44348	0.0740274	0.482261	0.0747242	0.684936	0.154913	0.220406	0.24711	0.544155	0.0481281	0.78637	0.0495415	0.871564	0.279794	0.74417	0.0730751
	SV6_02B03	DN982769	Beta-galactosidase [Expression vector pBSII-LUCINT]	1.01817	2.16401	0.000941774	1.80031	0.0104148	2.54967	0.00230218	2.54233	0.00140708	1.02954	0.452118	0.865649	0.0946195	0.950893	0.438809	0.806068	0.00194301	0.959327	0.796352	1.04142	0.587994	0.916421	0.399581
	SV6_16F05		Lipase [Arabidopsis thaliana] early nodulin 8 precursor - alfalfa	0.912432	2.24356	0.00117445	4.36992	2.77172e-05	4.80639	0.00194516	1.48151	0.151612	0.766402	0.468566	0.874501	0.527959	0.601791	0.0326032	0.347051	0.00240001	0.456926	0.0604946	0.500721	0.0549394	0.540545	0.0328791
Protein biosynthesis
	SV5_57G10	DN979100	Putative translation initiation factor eIF-1A [Arabidopsis thaliana]	1.04039	0.500308	0.000877467	0.430864	8.08041e-05	0.457356	0.00101528	0.459591	0.000174235	0.53749	8.74753e-05	0.572896	3.99277e-07	0.597688	0.00131451	0.591473	0.0005545	0.86599	0.250566	1.18704	0.00500201	1.142	0.00663169
Protein fate
	SV5_35F02	DN976782	Vacuolar processing enzyme [Lycopersicon esculentum] hemoglobinase (EC 3.4.-.-) precursor - fluke (Schistosoma mansoni)	0.879056	2.22552	0.00153456	10.3175	0.000881683	27.5103	0.0039269	68.2406	0.0038851	104.38	0.00195585	109.829	0.00533745	71.9052	0.000914631	102.175	0.000728959	23.231	0.0176936	15.633	0.000383838	33.094	0.0127947
	SV6_33C11	DN981048	Calnexin [Helianthus tuberosus]	0.921736	1.91021	2.21112e-05	2.15281	0.00340482	2.71988	0.0207317	3.65992	0.0211097	4.12382	0.0174632	3.98845	8.36167e-07	4.5979	0.00569957	5.31231	0.00548127	3.0572	0.0497334	1.91328	0.0438721	2.5038	0.0058367
	SV6_17G06		SKP1-like protein [Nicotiana clevelandii]	0.993835	0.734591	0.102523	0.481858	0.0034034	0.472945	0.000308783	0.377488	4.1685e-08	0.351207	1.35178e-06	0.290517	7.13314e-09	0.337305	3.16512e-05	0.317157	6.42443e-06	0.528303	0.0175441	0.592819	0.0239839	0.650745	0.0337336
Signal transduction
	SV6_29A11	DN980737	Putative leucine-rich repeat transmembrane protein kinase [Arabidopsis thaliana]	1.00885	1.30449	0.00442057	1.85124	0.000954118	2.19524	0.000133894	2.86087	0.0118098	3.09185	0.00467496	2.86654	0.00143462	2.8517	0.0116173	2.60867	0.00231447	1.41525	0.0153021	0.917611	0.19522	1.03191	0.66948
	SV6_39F09	DN981658	B1-type cyclin dependent kinase [Lycopersicon esculentum] (protein kinase cdc2c)	0.97888	2.70016	0.000387377	2.77527	3.43544e-05	2.2831	0.062214	2.31415	0.000371546	1.77316	0.000844087	1.02956	0.879097	1.12636	0.421812	1.13001	0.364855	0.995834	0.985158	1.01848	0.942228	0.964387	0.70566
defense and stress response
	SV5_35G12	DN976804	Mitogen PL-B [Phytolacca americana] lectin-B - Virginian pokeweed chitinase (EC 3.2.1.14) - rice	1.2532	0.488332	0.000126484	0.857021	0.361531	0.88787	0.0250384	1.72384	0.000221365	2.1007	0.000769987	1.24672	0.0379039	0.686547	0.0240607	0.96636	0.809789	0.920551	0.0713914	0.9151	0.44515	0.718673	0.256572
	SV6_28D08	DN980675	Metallocarboxypeptidase inhibitor [Solanum tuberosum]	0.894319	0.337283	0.0023832	0.478297	0.000216776	0.481518	0.0260373	0.0653414	6.95122e-05	0.0786257	0.000202331	0.323796	0.00249723	0.194001	0.00320105	0.0437157	3.09386e-05	0.21733	0.0095702	0.359322	0.0416191	0.338124	0.0347088
	SV6_38G02	DN981567	Metallocarboxypeptidase inhibitor [Solanum tuberosum]	1.00337	0.622084	0.0694827	0.618035	0.0263196	0.497649	0.0440955	0.0812482	0.0155876	0.100282	0.000103696	0.395302	0.00471836	0.123987	0.0974984	0.102862	0.00210216	0.889875	0.487735	1.02046	0.752586	0.654848	0.120253
	SV6_30D04	DN980862	Gamma-thionin [Lycopersicon esculentum]	1.0374	1.38451	0.0123796	3.12764	2.36132e-05	2.43192	0.00691281	0.339063	0.0047701	0.704184	0.290528	0.64979	0.000481693	0.766243	0.108016	0.994709	0.940025	0.902826	0.750688	1.22335	0.279728	0.826974	0.252019
	SV6_08B02	DN983252	Gamma-thionin [Lycopersicon esculentum]	1.07668	1.53589	0.00575297	2.93865	2.79792e-06	2.29383	0.000472243	0.425337	3.0617e-05	0.587168	0.00184368	0.786965	0.00755008	0.944923	0.599896	1.18868	0.294703	1.16329	0.465483	1.25415	0.147984	0.734212	0.0786432
	SV6_15F06	DN983848	Putative protein [Arabidopsis thaliana] ou heat shock protein HSP101-like protein [Arabidopsis thaliana]	0.960881	1.60042	0.0219815	2.12493	0.00134061	2.18574	0.00659431	2.23752	0.00219651	1.27894	0.349114	1.05614	0.557229	1.05587	0.713125	0.844935	0.170693	0.858816	0.692018	1.20188	0.625429	1.0029	0.991153
	SV6_21A09	DN979940	Brassinosteroid biosynthetic protein LKB [Pisum sativum] cell elongation protein diminuto [Pisum sativum]	0.787076	2.02162	0.000872539	4.98961	0.000407977	4.07713	0.00169684	0.329748	4.16828e-06	0.350834	0.00373571	0.400618	0.012569	0.375451	0.0436426	0.29284	4.05815e-08	0.348443	0.00568836	0.41298	0.0475402	0.451666	0.0308923
	SV6_36G07	DN981380	Beta-13-glucanase-like protein [Arabidopsis thaliana] elicitor inducible chitinase [Nicotiana tabacum]	1.01773	2.10863	0.00146517	3.7815	4.99758e-10	3.34608	5.43819e-05	2.42168	0.000215423	1.96255	0.00248995	3.18441	0.250137	1.26352	0.163156	1.33714	0.0474184	1.16907	0.361596	1.11963	0.258285	1.01446	0.875328
	SV6_18F03	DN984103	Probable arabinogalactan protein [Brassica napus]	1.11024	3.09875	0.00649539	5.58666	2.99193e-06	3.90683	4.06938e-05	4.93376	0.000921348	1.96834	0.152787	1.46954	0.10405	1.39477	0.201489	1.03066	0.905666	0.905628	0.651088	0.998719	0.988312	0.867062	0.0817851
Transcriptional regulation
	SV6_44H08	DN982161	CCR4-NOT transcription complex	0.881681	0.34257	0.00633653	0.184992	0.00694334	0.351572	0.0415494	0.869403	0.674093	0.76908	0.182473	1.10639	0.280245	1.55684	0.00211151	2.11825	0.00225759	1.75973	0.0354979	2.16816	0.0360573	1.74462	0.0711515
	SV5_60F07	DN979373	Zinc finger protein 216 [Mus musculus]	1.09062	0.38012	0.00104655	0.307196	3.31032e-05	0.347028	9.40817e-08	0.364846	0.000178876	0.473085	0.000158644	0.473651	0.00154176	0.467198	3.35909e-05	0.383507	0.000477222	0.660274	0.0307323	0.586522	0.00209028	0.653456	0.00991971
	SV6_32D11		DNA binding protein EREBP-4 - common tobacco ethylene-responsive element binding factor	0.953985	0.405358	0.0132833	0.32228	0.00026835	0.265067	2.05372e-05	0.398455	0.114406	0.390669	0.0702645	0.909908	0.769635	1.3821	0.383518	1.64652	0.0394473	1.28412	0.185558	1.3678	0.110142	0.822903	0.000890273
	SV5_55F11	DN978897	CND41 chloroplast nucleoid DNA binding protein [Nicotiana tabacum]	0.900416	1.35678	0.0182823	1.9644	0.000272949	7.70212	0.000566773	30.4375	0.000184959	29.8447	0.000199839	59.1315	0.0129542	23.3135	0.00138345	75.9872	0.000188633	22.6227	0.00860607	14.3968	0.00186612	15.2456	0.00313887
Transport
	SV6_38F11	DN981564	Cation transport protein ChaC [Brucella melitensis]	0.919426	0.35353	0.0100756	0.180751	0.00107439	0.170659	0.000429225	0.220034	1.24375e-08	0.336655	0.000826697	0.426661	0.00578462	0.560407	0.00870723	0.739325	0.0133769	1.00999	0.942859	1.19159	0.386219	0.851321	0.270327
	SV6_39H05	DN981678	Cation transport protein ChaC [Arabidopsis thaliana]	0.911058	0.256359	0.000302078	0.161507	0.000107709	0.228111	0.036709	0.265181	0.000357699	0.369991	0.0052759	0.394494	2.15422e-05	0.539647	4.99004e-05	0.833914	0.217718	0.850305	0.292412	1.13347	0.225521	0.860972	0.267285
	SV5_36C07	DN976847	Contains similarity to cation transport protein CHAC from Escherichia coli [Arabidopsis thaliana]	1.03103	0.363754	0.021046	0.193393	0.00153315	0.185138	7.51319e-05	0.267888	5.49499e-05	0.47078	0.070901	0.4395	9.0988e-05	0.615875	0.000361647	0.865031	0.0374885	0.967278	0.429337	1.08228	0.166059	0.902189	0.420718
	SV6_02G08	DN982824	Synaptobrevin-like protein [Arabidopsis thaliana]	0.998439	0.669316	0.0122635	0.465243	1.78523e-05	0.47059	0.00787266	0.366634	0.00458449	0.411264	0.00816647	0.428902	0.0133859	0.348025	0.00014923	0.351959	0.000577185	0.693593	0.0285523	0.558806	0.00189862	0.707099	0.0263272
Unclassified, not hit and unknown protein
	SV5_01F05	DN976487	Unknown protein	1.11537	0.737594	0.00226209	0.487307	0.000455057	0.525599	0.00247869	0.904601	0.669967	0.638993	0.0288494	2.55006	0.313903	1.23977	0.35632	1.71024	0.0531911	0.929642	0.751042	1.39023	0.338942	1.19038	0.354074
	SV6_29C09	DN980759	No hit	1.02241	0.301314	0.00259946	0.25115	9.90141e-05	0.2803	0.0067617	0.251972	0.00166981	0.338277	3.74709e-08	0.639771	0.0682227	0.645931	0.302029	0.551285	0.00015883	0.939237	0.731484	0.97294	0.929642	0.866883	0.558308
	SV5_01H01	DN976509	Unknown protein	1.03338	0.330485	3.76007e-06	0.259127	3.75494e-06	0.364514	0.000597885	0.439486	0.00415058	0.609216	0.183772	0.525709	0.03123	0.577584	0.0111758	0.549367	0.0108699	0.765115	0.319783	0.769841	0.2167	0.658558	0.026258
	SV6_48H07	DN982544	Unknown protein [Arabidopsis thaliana]	0.864129	0.483044	0.00837575	0.578332	0.000349716	0.548268	0.0111818	0.186001	7.4403e-05	0.23143	2.22129e-06	0.437353	4.7511e-06	0.437697	0.000933215	0.232968	0.00032119	0.387571	0.000608059	0.395978	0.005938	0.272138	0.0267855
	SV6_38F12	DN981565	Putative protein [Arabidopsis thaliana]	1.06968	0.517859	0.0492116	0.371281	0.000945975	0.317165	9.92063e-06	0.445373	0.00467247	0.74016	0.0244631	1.00937	0.95652	0.602428	0.065022	0.862086	0.0868382	0.847568	0.405212	0.745055	0.183751	1.16949	0.0124363
	SV5_11D03	DN979807	EST others	1.01154	1.34765	0.00156869	3.82886	5.31908e-06	9.54865	0.0031895	24.432	0.000641931	27.1278	0.000970111	31.1873	0.00216219	28.7293	0.00120712	58.319	0.000120558	18.8391	0.00374588	14.2072	0.00160593	18.1694	0.0032377
	SV6_27E08	DN980591	No hit	1.02071	1.51787	0.117396	1.58027	0.0942999	2.37475	0.0204481	4.20601	0.00240109	3.73175	0.010289	4.07823	2.64474e-06	3.7606	0.000215797	8.05994	0.00079782	5.06991	0.0149594	4.85247	0.017281	3.70975	0.00224358
	SV6_41D07	DN981824	No hit	0.946816	1.54939	0.00119025	3.37385	0.00161235	2.98653	1.33645e-08	0.593698	0.107841	0.576569	0.13527	0.655978	0.0198826	0.702273	0.0634138	0.366107	2.81943e-06	0.631521	0.380361	0.645174	0.346794	0.845231	0.404855
	SV6_46A02	DN982263	No hit	0.779715	1.61819	0.032029	2.2432	0.0228661	1.66886	0.000768453	0.959498	0.42653	2.25458	0.353658	2.60276	0.329204	1.05887	0.286975	1.43957	0.00951354	1.32102	0.00832153	1.54797	0.0126735	1.28746	0.00585204
	SV6_13G11		No hit	1.02252	1.80457	0.0335023	2.74161	0.0185977	3.50026	0.00130342	2.55838	0.00824562	1.34981	0.0115389	1.20224	0.0510582	1.10499	0.265304	1.08609	0.40416	1.18812	0.378213	1.00777	0.962691	0.960804	0.672153
	SV5_49G08	DN978233	Putative protein [Arabidopsis thaliana]	1.07313	2.05372	0.00309377	1.65644	0.0138949	2.81021	0.0136262	5.65914	0.00661885	5.01746	1.22563e-06	6.57828	0.00676093	6.49359	0.00427721	8.39379	3.97887e-08	1.98442	0.0129602	1.4684	0.0896452	1.06764	0.572922
	SV6_14H04	DN983785	Hypothetical protein - Arabidopsis thaliana	1.13003	2.26832	0.0010911	2.84195	2.53943e-08	3.15606	0.00765325	3.38334	0.00104593	1.47801	0.146614	1.31964	0.235465	1.5909	0.0634912	1.57401	0.0016917	0.955388	0.707688	1.10142	0.22269	0.927759	0.407925
	SV6_35H10	DN981299	Expressed protein [Arabidopsis thaliana]	0.979982	2.98819	0.000380914	2.81813	0.00401166	2.99264	0.0204364	2.94078	1.83952e-07	1.71481	0.0841273	1.47804	0.155713	1.5914	0.127774	1.4544	0.0313072	0.985226	0.831889	1.14371	0.397605	0.974323	0.712958

## Sheet: Middle-late
	specific genes (47) in middle and late stages of embryo development
				Control	2DAP		4DAP		6DAP		8DAP		10DAP		12DAP		14DAP		16DAP		18DAP		20DAP		22DAP
	Internal data base identifier	Genbank	Description	Normalized data	Normalized data	t-test P-value	Normalized data	t-test P-value	Normalized data	t-test P-value	Normalized data	t-test P-value	Normalized data	t-test P-value	Normalized data	t-test P-value	Normalized data	t-test P-value	Normalized data	t-test P-value	Normalized data	t-test P-value	Normalized data	t-test P-value	Normalized data	t-test P-value
Binding
	SV6_08D10	DN983283	Phosphatidylglycerol	0.970839	0.501005	0.0337198	0.650558	0.0050002	0.559114	0.0255672	0.274411	0.00234313	0.360876	0.00444617	0.401774	0.00177451	0.394632	0.0085472	0.22006	0.00218275	0.469651	0.0473559	0.596988	0.0218804	0.57458	0.00297717
	SV6_33A08	DN981021	Coat protein [Potato virus S] 2-oxoglutarate-dependent dioxygenase [Solanum chacoense]	0.938685	0.94167	0.679469	1.71991	0.0364508	1.4032	0.0588888	0.0354595	6.99973e-06	0.0309531	9.65462e-06	0.0348018	0.00039076	0.0244827	5.11356e-06	0.0206291	0.000134679	0.128497	0.00342423	0.260748	0.00448401	0.224866	0.00495889
	SV5_59E04	DN979262	Putative WD-repeat protein [Arabidopsis thaliana]	0.925494	1.19189	0.37723	1.03599	0.861731	1.31655	0.352217	2.75355	0.0227778	3.97349	0.000259109	3.42363	0.0171213	3.4479	0.00792442	4.22743	0.000821972	2.02944	0.000495975	1.57468	0.00917533	1.50424	0.0711047
	SV6_33F08	DN981081	Chloroplast nucleoid DNA binding protein putative [Arabidopsis thaliana] putative aspartyl protease [Arabidopsis thaliana]	0.943715	1.07288	0.628427	2.28885	0.0109523	10.6567	0.00465537	46.7151	0.000953281	86.5735	0.00353851	75.2643	0.00155604	37.5836	0.00124992	158.585	0.00025603	33.8888	0.00594712	17.8747	0.001863	13.536	0.00114646
	SV6_48G11	DN982536	Aspartyl protease family protein [Arabidopsis thaliana]	0.979631	0.965899	0.615483	2.98996	0.00559612	21.2483	0.0025348	110.065	0.00060992	171.759	0.00375452	65.5473	0.000361108	79.2427	0.03599	136.607	1.42936e-05	47.7795	0.00237827	27.6403	0.000219251	31.0768	0.000848438
Development and biogenesis
	SV5_54H02	DN978816	Fiber protein E6 [Gossypium barbadense]	1.04245	1.02581	0.928423	2.51774	0.0101093	7.64222	0.00057708	19.3295	3.36724e-05	16.3632	0.00212181	18.7401	0.000118067	16.3832	1.93286e-05	17.3119	8.46695e-05	4.55466	0.00334817	3.47836	0.0301544	1.43923	0.148154
	SV5_37D09	DN976959	Fasciclin-like arabinogalactan-protein 1 [Arabidopsis	1.0904	1.17782	0.190253	1.30956	0.359494	3.88742	0.0157643	10.3389	0.00701547	8.23269	5.18475e-05	8.15327	0.00820505	7.89988	0.0121494	7.6455	2.39043e-05	2.12742	0.00192533	1.7616	0.0359522	1.62234	0.017299
Energy
	SV6_43G06	DN982051	Peroxidase [Ipomoea batatas]	0.954725	1.41642	0.181939	2.0145	0.0937055	3.2539	0.0483379	7.95801	0.000133818	9.19585	0.00386491	6.89447	0.000222098	10.4426	0.000778146	10.2694	2.48485e-05	1.92705	0.141273	2.29466	0.103792	1.42904	0.317409
Metabolism
	SV6_09D01	DN983358	Sterol 4-alpha-methyl-oxidase [Arabidopsis thaliana]	0.967301	1.1895	0.244948	2.01842	0.00271806	1.23814	0.102288	0.409618	5.12252e-06	0.520731	0.0369674	0.336073	0.00898781	0.314786	0.0155721	0.240443	0.0014877	0.466778	0.000832335	0.79041	0.341777	0.834193	0.106274
	SV6_22E10	DN980092	Putative aminotransferase [Capsicum chinense]	1.08578	1.23533	0.120864	4.59741	0.000400409	3.40881	0.000234182	0.196733	0.000909083	0.162948	1.4777e-06	0.160633	2.47541e-06	0.13038	0.00192499	0.112777	2.27134e-05	0.204831	0.0117897	0.371417	0.0526962	0.322699	0.0218569
	SV5_41H10	DN977476	Propolyphenol oxidase [Solanum tuberosum]	1.06599	0.801436	0.0678546	0.927801	0.45535	1.26182	0.0933448	2.3734	0.0115863	2.81632	0.0136893	1.43984	0.0859508	1.1513	0.354605	1.1707	0.0898384	0.580144	6.74891e-05	0.458865	5.35882e-07	0.396428	0.0029494
	SV5_39B01	DN977119	Putative sarcosine oxidase [Arabidopsis thaliana]	0.944251	1.0988	0.648204	1.52721	0.230115	1.62511	0.256675	4.1216	0.0260216	3.11981	0.0150065	3.1277	0.00468817	3.57251	0.0339348	6.17336	7.44916e-05	2.01622	0.0256157	1.77647	0.0224146	1.41134	0.0441203
	SV5_37A12	DN976924	arabinosidase ARA-1 [Lycopersicon esculentum]	0.988933	0.768189	0.353138	1.12802	0.547459	2.09667	0.0175713	4.52982	0.000129341	4.1517	0.00185805	3.59463	4.43781e-07	3.78546	6.36148e-05	6.12115	0.00177295	2.25346	0.0487138	1.62649	0.218154	1.35887	0.307965
	SV5_55G11	DN978909	Cysteine protease [Ipomoea batatas]	1.0862	1.34874	0.175347	2.25294	0.0638891	6.85126	2.05185e-05	8.2775	0.00075789	7.20494	0.000633752	5.08218	0.00192611	5.21213	0.000256432	8.64012	2.76122e-05	3.06932	0.0339886	2.00459	0.221765	2.2139	0.0460492
	SV6_06B04	DN983097	Serine carboxypeptidase II-3 precursor	1.15124	2.23886	0.0534893	1.6216	0.213776	4.14034	0.0144941	23.9417	0.00446249	33.6481	0.00264673	53.8965	0.00464299	38.7493	0.00199534	103.376	0.000333128	17.7885	0.013527	10.2432	0.00172905	6.85474	0.00856739
	SV5_35C11	DN976755	Nucleoid DNA-binding protein cnd41 chloroplast [Nicotiana tabacum] vacuolar aspartic proteinase precursor [Candida albicans]	0.935052	1.09524	0.752068	2.00866	0.11984	8.16689	0.0501223	65.8949	0.00263151	75.2216	0.0025862	83.427	0.00312485	48.0275	0.00444288	99.5675	0.00205073	18.2339	0.0393023	9.7834	0.0155134	17.9769	0.014468
	SV5_35H09	DN976813	14-beta-xylan endohydrolase [Arabidopsis thaliana]	1.02393	2.06889	0.0409744	2.63924	0.0387568	13.6085	0.00548351	88.8092	0.000547377	77.1293	0.00337017	123.654	0.00415198	76.8315	0.00147897	64.3341	0.000652051	18.4084	0.0161208	16.423	5.41808e-05	26.9843	0.00674637
protein biosynthesis
	SV6_17B12		60S ribosomal protein L24 [Prunus avium]	0.797522	0.794535	0.101217	0.80374	0.0135055	0.733309	0.14753	0.247856	0.000620487	0.232063	0.0015586	0.377953	1.34083e-06	0.358725	0.000246864	0.218739	0.000439185	0.428459	0.00198556	0.601454	0.042949	0.475091	0.00508789
	SV6_45D01	DN982202	Eukaryotic initiation factor 5A4 [Solanum tuberosum]	0.986189	1.00843	0.843631	0.632572	0.0122462	0.587703	0.0104255	0.475104	7.38574e-05	0.494559	0.00205597	0.407057	8.7497e-07	0.443181	5.89929e-07	0.413558	0.00132884	0.490802	0.0016529	0.812696	0.314687	0.797876	0.321425
	SV6_45A09	DN982174	Eukaryotic initiation factor 5A4 [Solanum tuberosum]	1.00829	0.97832	0.8503	0.571259	0.00056808	0.522245	0.000652752	0.382036	5.42472e-07	0.401131	3.0565e-05	0.417258	0.00263516	0.425364	0.000168678	0.368217	7.2381e-07	0.441799	4.8211e-05	0.596314	0.0141668	0.563186	0.0354132
Protein fate
	SV5_35H08	DN976812	Pepsinogen [Aspergillus niger] aspartic protease [Aspergillus fumigatus]	1.10909	1.06589	0.840821	2.24395	0.0359291	8.33263	0.0144874	62.8525	0.00417304	59.0969	0.00215437	78.6126	0.003239	53.8198	0.00182997	90.3256	0.000951797	25.2311	0.0167696	19.92	0.000105788	19.9814	0.00652283
	SV6_25D01	DN980378	Peptidylprolyl isomerase (cyclophilin 1) [Oryza sativa]	0.977572	1.44001	0.132208	1.3338	0.250219	1.93786	0.0828682	3.15282	0.0242814	2.44009	0.0546587	2.72409	3.306e-05	2.37455	0.0402817	5.29546	0.00433357	2.26271	0.0405994	1.39004	0.021933	1.08098	0.147484
	SV5_51B01	DN978455	Cyclophilin ROC7 [Arabidopsis thaliana]	0.875129	1.11389	0.1419	1.26623	0.10159	1.82785	0.0136829	2.53878	0.00712663	2.79587	0.00727532	3.20914	0.000376498	2.67092	0.0429709	5.20559	0.00471618	2.48748	0.00166824	1.91773	0.00458405	1.51245	0.0185304
	SV5_49D09	DN978198	DegP protease [Arabidopsis thaliana]	0.832052	1.07441	0.199781	1.2267	0.00483678	1.34352	0.0017406	1.20386	0.199729	1.37041	0.00505858	1.62354	0.0243291	1.80725	0.00255807	2.04574	0.0177756	2.00003	0.00350034	2.31121	0.00990489	2.27852	0.00176918
Signal transduction
	SV5_51B08	DN978462	Nuclear hormone receptor [Caenorhabditis elegans]	0.911342	0.951936	0.742714	1.0844	0.272098	1.06416	0.252202	5.3079	0.00074849	10.5671	0.0472781	11.6169	0.0142468	11.949	0.0597878	11.0047	0.00280987	3.51191	0.0008304	2.08776	0.00930168	1.33998	0.269718
Nutrients reserves
	SV5_40A11	DN977297	D hordein [Hordeum vulgare] hydroproline-rich protein [Glycine max]	0.950249	1.16242	0.101766	1.39492	0.00698177	2.96503	0.0131073	5.95103	9.83162e-05	5.74774	0.000150179	10.8878	0.00301977	13.0155	0.000805446	14.8819	2.62452e-10	4.8981	0.00166553	3.53192	0.00813253	3.09922	0.00123664
Defense and stress response
	SV6_45C09	DN982198	Miraculin precursor [Richadella dulcifica]	0.898806	1.62445	0.0042856	3.15989	0.000117368	0.659138	0.0618163	0.137784	0.00116314	0.190763	0.000229976	0.231225	0.00317774	0.199146	0.000260949	0.13771	0.000806078	0.422186	0.00133986	0.444294	0.019596	0.403649	0.00755242
	SV6_04F08	DN982980	Metallocarboxypeptidase inhibitor	0.879673	0.514994	0.0185124	0.574386	0.00862483	0.509212	0.0750668	0.0173789	6.03194e-05	0.0240865	6.63697e-07	0.0888249	0.00323459	0.039931	5.63518e-08	0.0160701	3.51096e-09	0.279334	0.00636131	0.38128	0.0286039	0.263937	0.0418789
	SV6_14H02	DN983783	Metallocarboxypeptidase inhibitor [Solanum tuberosum]	0.904211	0.375486	0.014227	0.632962	0.0494293	0.491994	0.0855799	0.0210372	2.13016e-05	0.0313595	0.000681696	0.0867512	0.00273147	0.0500047	9.95631e-05	0.0175754	5.28697e-05	0.351865	0.0113749	0.373245	0.0515129	0.26542	0.0109937
	SV6_07C09	DN983189	Probable metallocarboxypeptidase inhibitor (clone GM7) - potato	0.884287	0.520954	0.0657561	0.633792	0.0172118	0.568584	0.0647395	0.0211035	2.75065e-06	0.035428	0.000780545	0.10646	0.00461687	0.061128	1.22154e-05	0.0230053	8.04592e-07	0.378415	0.00945907	0.439804	0.0257119	0.31581	0.0434173
	SV6_29G01	DN980799	Metallocarboxypeptidase inhibitor [Solanum tuberosum]	0.981712	0.537623	0.00907082	0.657244	0.0443554	0.500519	0.0748299	0.0338831	0.000284624	0.0574241	0.000532199	0.0920039	0.00217342	0.104498	0.0342317	0.0490037	0.0003481	0.4361	0.0270943	0.338068	0.000241058	0.311667	0.0169539
	SV6_17B11		Probable metallocarboxypeptidase inhibitor PFT3 - potato	0.884577	0.545122	0.0730723	0.543742	0.00472384	0.489772	0.0332116	0.0389678	2.68016e-08	0.0545123	4.07746e-05	0.152557	0.00179748	0.0887124	1.82608e-06	0.033606	4.40824e-05	0.200542	0.00370247	0.337331	0.0193763	0.257442	0.025856
	SV6_43D07	DN982016	Metallocarboxypeptidase inhibitor [Solanum tuberosum]	0.863576	0.274477	0.0231428	0.51493	1.88619e-05	0.489223	0.150459	0.0585184	0.00575851	0.0615976	2.18967e-05	0.156169	0.00115129	0.119319	0.000167879	0.0224192	3.03776e-09	0.191904	0.0364606	0.375238	0.0755046	0.365838	0.0599868
	SV6_36E01	DN981350	BURP domain-containing protein [Bruguiera gymnorrhiza] dehydration-responsive protein RD22 [Prunus persica] polygalacturonase isoenzyme 1 beta subunit	1.08597	0.770437	0.0183949	0.92527	0.470628	0.753246	6.92316e-06	0.65055	0.0108111	0.615452	0.0502008	0.346817	0.000306807	0.32252	0.000368287	0.260665	0.00114473	0.191755	0.00025328	0.150913	7.80785e-05	0.208953	9.30406e-05
	SV6_11B02	DN983507	Dehydration-responsive protein RD22 [Prunus persica]	0.955783	0.501518	0.00141423	0.954119	0.663176	0.898765	0.291144	0.674118	0.00384153	0.589276	0.0214366	0.465379	8.65469e-05	0.454977	2.1706e-06	0.397391	0.000131253	0.249387	0.00643267	0.26382	0.0206599	0.240291	5.54611e-05
	SV6_16A07		Putative glutathione S-transferase T3 [Lycopersicon	0.948019	0.680424	0.189816	0.659645	0.13257	0.813436	0.35164	0.746245	0.359298	1.12246	0.619491	1.92135	0.108436	1.62848	0.175322	4.08884	0.00202695	3.44791	0.0366971	4.76944	0.00385037	4.69079	0.00102195
	SV5_40G03	DN977361	P69C protein [Lycopersicon esculentum]	1.07267	1.24515	0.140574	2.28975	0.00426029	5.51408	0.0164855	21.5443	0.0010706	21.6199	0.00404708	32.6543	0.000924825	23.582	0.00184181	43.1606	0.00120843	12.8289	0.0135284	7.14201	0.00968462	9.12249	0.00554134
	SV6_45C05	DN982194	Subtilisin-like serine protease ARA12 [Arabidopsis	1.03255	1.52235	0.20999	4.92387	0.000670466	15.4496	3.76672e-07	27.5518	3.57797e-05	44.8483	0.000229967	68.3693	0.00980871	29.0965	0.000725642	80.5459	0.000184653	24.9224	0.000331874	15.8566	0.000335626	13.2045	0.00117877
Transcriptional regulation
	SV5_44D02	DN977711	Nucleoid DNA-binding protein cnd41-like protein [Oryza sativa (japonica cultivar-group)] aspartic protease [Aspergillus fumigatus]	1.00359	1.01087	0.932632	2.83019	1.62415e-07	13.3027	0.00307102	50.1711	0.000815185	88.4966	0.00916133	95.2909	0.010079	39.5875	0.00688183	116.769	1.48505e-05	16.89	0.0229553	11.5907	0.00419789	12.14	0.00982766
Transport
	SV6_17B05		Secretory carrier membrane protein [Oryza sativa]	1.09504	1.48262	0.066629	2.26395	0.0105552	0.652379	0.779752	3.29126	0.00689304	2.8588	0.0579363	4.09706	3.38258e-06	3.89072	0.000450649	5.11062	5.67969e-05	2.07645	0.0532542	1.28963	0.0630483	1.30249	0.096952
	SV6_33F06	DN981079	PEARLI 1-like protein [Arabidopsis thaliana]	1.04892	0.54799	0.0101189	1.22453	0.0308445	0.726354	0.328087	0.106841	0.00405514	0.117244	0.000946388	0.145137	0.00295568	0.19329	0.00262001	0.125412	1.11007e-05	0.318586	0.0144435	0.419113	0.046087	0.387882	0.00572823
Unclassified no hit and unknown protein
	SV5_43F06	DN977642	Unknown protein [Arabidopsis thaliana]	1.0121	1.12205	0.228336	0.810976	0.0189641	1.14348	0.143318	1.36317	0.0592928	1.31675	0.255231	1.6787	0.00083438	1.87536	0.0825757	3.92296	0.000617628	3.04798	0.00448505	3.55535	0.011106	3.71851	0.00517098
	SV5_01G03	DN976497	Proline-rich protein extensin	1.09202	0.594655	0.0201696	1.44011	0.0384832	0.747962	0.375519	0.0513236	3.59347e-08	0.0760001	0.000834269	0.102827	0.000402395	0.106827	0.000249745	0.111335	9.49303e-11	0.346112	0.0225635	0.264634	0.00269454	0.267617	0.00204014
	SV6_36C12	DN981337	Putative proline-rich protein [Arabidopsis thaliana]	1.07176	0.543073	2.64719e-05	1.29059	0.049749	0.642288	0.180212	0.0945664	0.00202516	0.149168	0.000323235	0.336172	0.0130385	0.438095	0.02569	0.232386	0.013802	0.694255	0.288156	0.486227	0.167999	0.647212	0.258363
	SV6_45A03	DN982168	No hit	0.919484	0.690613	0.0799464	1.00909	0.944269	2.27485	0.01958	3.68483	0.00335188	3.32253	0.0168994	4.78338	0.000275129	6.0288	0.000285695	8.2292	0.000408833	6.19003	0.000205116	10.1617	0.000192822	8.9913	9.9767e-05
	SV6_10C12	DN983442	No hit	1.16926	1.10119	0.734835	1.72317	0.176622	3.25318	0.0328214	7.11415	0.00103493	8.66617	0.00158369	6.04801	0.00984803	6.43219	0.0201478	9.35858	1.07139e-05	4.69451	0.00780818	2.86104	0.0804193	2.66971	0.0455033
	SV6_17C01	DN983998	Unknown protein [Arabidopsis thaliana] hin1-like protein [Arabidopsis thaliana]	0.908958	1.15253	0.419147	1.47718	0.0729878	3.61109	0.00418846	22.0101	0.000391864	20.6971	5.61938e-08	24.053	0.00070488	18.1131	0.000272309	40.1291	1.36224e-05	16.7352	0.000685066	11.7511	0.00177574	5.02797	0.00947031

## Sheet: specific early late
	specific genes (28) in early and late stages of embryo development
				Control	2DAP		4DAP		6DAP		8DAP		10DAP		12DAP		14DAP		16DAP		18DAP		20DAP		22DAP
	Internal data base identifier	Genbank	Description	Normalized data	Normalized data	t-test P-value	Normalized data	t-test P-value	Normalized data	t-test P-value	Normalized data	t-test P-value	Normalized data	t-test P-value	Normalized data	t-test P-value	Normalized data	t-test P-value	Normalized data	t-test P-value	Normalized data	t-test P-value	Normalized data	t-test P-value	Normalized data	t-test P-value
Binding
	SV6_41C03	DN981808	Metallothionein-like protein [Lycopersicon esculentum]	0.977015	0.436444	0.000448136	0.0589812	0.000118428	0.0645413	3.14785e-05	0.0355678	5.77593e-05	0.0611429	0.000242433	0.0922922	7.52508e-07	0.115066	0.000227953	0.145662	2.74554e-05	0.368525	0.00865635	0.596491	0.00296072	0.602368	0.0243427
	SV6_43E12	DN982033	Metallothionein type II B [Lycopersicon esculentum]	0.92333	0.231942	0.000479104	0.0900162	0.0018612	0.0748145	0.00101242	0.0573442	6.22546e-05	0.0921584	5.89582e-05	0.306404	0.00497556	0.307525	0.00862746	0.152785	0.000139132	0.268248	0.00222829	0.602383	0.104039	0.733381	2.80904e-05
Development and Biogenesis
	SV6_04G06	DN982989	BRASSINOSTEROID-REGULATED PROTEIN BRU1 xyloglucan endo-14-beta-D-glucanase	1.1956	0.473875	5.41868e-07	0.512747	0.00651294	0.78539	0.217315	1.4409	0.0159229	1.31264	0.0214268	0.875583	0.203786	0.825382	0.139504	0.522837	0.00402613	0.5091	0.000197698	0.592383	0.0176707	0.437229	0.0123996
	SV6_24B04	DN980258	Putative senescence-associated protein 5 [Arabidopsis	0.846193	0.525949	0.00159865	0.296493	0.000567035	0.469763	0.00169091	0.80881	0.281686	0.728271	0.0627917	1.11009	0.359766	1.39961	0.000296895	1.76242	0.00406133	1.85222	0.0251824	2.48243	0.00782929	2.06874	0.00863826
Metabolism
	SV5_58B11	DN979137	Phospho-2-dehydro-3-deoxyheptonate aldolase [Lycopersicon esculentum]	0.903219	0.56824	0.0156668	0.413375	0.00643907	0.385901	0.0277855	0.217368	0.00705397	0.249545	0.0035075	0.299517	0.00771254	0.333274	0.00320135	0.310936	0.0139106	0.563317	0.0818417	0.470428	0.0070468	0.611476	0.0753375
	SV6_33B11	DN981036	Sulfate adenylyltransferase (EC 2.7.7.4) met3-2 - potato	0.811453	0.277202	0.000334378	0.242643	0.000118261	0.159597	0.00110776	0.165478	0.000695732	0.243313	0.00110281	0.251296	0.0135301	0.118448	0.0817216	0.174139	0.0160445	0.400879	0.0433605	0.413306	1.99864e-05	0.379353	1.79244e-05
	SV6_34H04	DN981197	S-ADENOSYLMETHIONINE SYNTHETASE	1.0348	0.311312	0.000451849	0.253491	0.00052926	0.189714	7.42569e-09	0.138969	0.000460056	0.238025	0.0130647	0.184611	7.01635e-05	0.191958	0.00132392	0.155243	1.07896e-05	0.329049	0.00318022	0.390419	0.027831	0.302331	0.00144089
Protein biosynthesis
	SV5_47D12	DN978009	Ribosomal protein L7 [Solanum tuberosum]	1.04433	0.640553	0.00038852	0.469978	0.000538117	0.541866	0.0970862	0.524631	5.26715e-05	0.65921	0.000230445	0.744275	0.0311029	0.80645	0.0339012	1.72403	0.000866903	2.85718	0.00148414	5.87266	0.0012172	9.00451	0.00289599
	SV5_59D10	DN979256	Translational initiation factor eIF1 [Porteresia coarctata]	0.907448	0.406211	0.0246376	0.206752	3.73702e-05	0.244117	8.04592e-05	0.204821	6.79498e-08	0.291717	9.57806e-05	0.243067	0.000161938	0.253028	0.000154122	0.246981	8.27786e-07	0.44083	8.90912e-05	0.560332	0.005861	0.407264	2.32221e-05
	SV6_13E07	DN983675	Translation initiation factor [Oryza sativa)	0.966745	0.381334	0.00765133	0.21289	2.22705e-06	0.244127	0.00240741	0.205627	3.25762e-05	0.222449	0.00010505	0.226918	7.22722e-06	0.236419	1.38427e-06	0.228209	0.000243898	0.449631	0.0147564	0.492154	0.0104824	0.442915	0.0488667
Protein fate
	SV5_34E04	DN976676	Glucose-regulated protein 78 [Lycopersicon esculentum]	0.921257	2.60664	0.00673407	1.85295	0.0252518	2.84305	0.0235113	4.28944	0.0326139	4.4363	0.0173923	4.69814	0.0014268	4.861	0.0026352	5.43677	0.0282405	2.46894	0.0192443	1.79227	0.0284225	2.0106	0.00116471
	SV6_33F03	DN981076	Luminal binding protein precursor (BiP) [Lycopersicon esculentum]	1.07563	2.49533	0.0059396	3.00374	0.00522612	3.42369	0.00613749	4.23536	0.000183226	3.20128	0.0254175	3.51753	0.000455754	3.3462	0.00365341	5.80753	0.000335828	2.28076	0.0242178	1.61709	0.0264869	1.49595	0.0130854
	SV5_07C07	DN979574	DnaJ protein [Thermotoga maritima]	1.2179	0.194593	1.35238e-09	0.103022	0.000641797	0.086333	8.17621e-07	0.0924201	0.000350722	0.162456	0.00690431	0.267036	0.0011431	0.132551	0.103267	0.091935	2.66344e-05	0.350472	0.0160231	0.37062	0.00148811	0.346757	0.00103997
Defense and stress response
	SV5_46C01	DN977890	Metallothionein-like protein [Lycopersicon esculentum]	1.11972	0.429643	0.00188555	0.103669	0.00248523	0.112738	0.000396297	0.0684241	1.29496e-09	0.137108	0.00159117	0.120776	0.000966974	0.103533	7.06023e-05	0.0924574	0.000107252	0.29085	0.0192945	0.451419	0.117628	0.317884	0.0155971
	SV6_48A08	DN982461	Probable metallocarboxypeptidase inhibitor IIa precursor - potato	1.04024	0.127014	0.000517975	0.355536	0.000286137	0.184088	0.0050984	0.0870081	0.000349264	0.12951	0.000975735	0.177598	0.00027024	0.128733	0.000118503	0.0588992	0.00089382	0.182105	6.68386e-05	0.208862	0.00323511	0.227353	0.00197231
	SV6_12G07	DN983647	BASIC 30 KD ENDOCHITINASE PRECURSOR	0.970989	0.356917	5.8984e-07	0.230704	7.62788e-05	0.250905	0.00119997	0.24465	1.16474e-05	0.286579	0.00245583	0.346131	1.29076e-05	0.3441	0.00471715	0.292539	1.92438e-05	0.510214	0.0394653	0.467221	0.0347143	0.447621	0.000339043
	SV6_25E10	DN980399	Cystatin (cysteine proteinase inhibitor) [Lycopersicon esculentum]	0.88965	0.540368	2.4885e-06	0.458261	0.00107971	0.596518	0.00371514	0.63781	0.00019948	0.608329	0.00455014	0.911115	0.206845	0.936799	0.631777	1.00691	0.951098	1.14709	0.0851375	1.61934	0.0494506	2.06595	0.00226969
	SV5_59B08	DN979230	Allergen-like protein BRSn20 [Sambucus nigra]	0.983675	1.56961	0.000712975	2.11823	0.0151024	2.59932	0.000641007	2.61681	0.000118562	2.81142	2.37232e-06	2.62383	0.000689544	2.24354	0.000487923	2.47157	7.82174e-05	1.60416	0.0281217	1.72711	0.00342154	2.06387	0.00444274
	SV5_39H10	DN977200	Proteinase inhibitor IIa [Solanum americanum]	1.00528	2.58377	0.0073589	5.80681	5.85214e-07	15.318	5.27378e-05	16.4508	4.00119e-06	10.1566	0.000130372	2.23432	0.0162912	1.03303	0.821199	0.400478	0.00215636	0.475001	0.0153432	0.497019	0.0153942	0.489223	0.0191599
	SV6_44B09	DN982090	Proteinase inhibitor IIa [Solanum americanum]	0.817115	2.61259	0.0106069	6.62245	0.000209171	18.3783	8.93211e-06	20.0214	1.71525e-07	10.3749	0.000385291	2.35746	0.0036729	1.46826	0.133982	0.377114	0.0395517	0.417782	0.0743369	0.557396	0.10588	0.50162	0.0699827
	SV6_22C08	DN980065	Proteinase inhibitor IIa [Solanum americanum]	0.992964	3.05731	0.00415601	6.05207	6.99389e-06	18.4721	0.000223642	19.9825	3.94237e-09	8.65898	0.018478	1.96107	0.0631879	1.26744	0.422949	0.544277	0.211867	0.472171	0.107482	0.707181	0.0961893	0.615494	0.0947132
	SV5_04F12	DN978321	Proteinase inhibitor IIa [Solanum americanum]	0.898537	3.10105	1.41744e-05	6.2446	7.21432e-05	15.4415	1.7722e-05	24.1002	2.62304e-05	9.3076	0.000524923	2.43366	0.00731766	1.50166	0.106439	0.473484	0.0900262	0.46457	0.0742112	0.551864	0.0267935	0.588606	0.0402995
Transcriptional regulation
	SV6_37G07		EIL2 [Lycopersicon esculentum]	1.00631	0.37201	0.000413283	0.265227	0.00153623	0.304593	0.000670211	0.255499	0.00422313	0.366193	0.000154048	0.25463	7.75752e-07	0.282147	5.47811e-05	0.307436	0.00793383	0.513532	0.00340775	0.402551	0.0274263	0.464118	0.0157812
	SV6_10C09	DN983439	EIL1 [Lycopersicon esculentum]	1.10999	0.32026	0.00615939	0.231779	0.000623073	0.294943	0.000354217	0.303732	4.02004e-05	0.363673	0.0266611	0.384496	0.000326091	0.371357	0.00021695	0.264027	3.35459e-05	0.522014	0.000235134	0.498097	0.0263392	0.564914	0.0280437
Unclassified, no hit and unknown proteins
	SV6_22C04	DN980060	Putative protein [Arabidopsis thaliana]	0.943479	0.430958	7.22377e-06	0.269223	0.000172671	0.406839	0.0388596	0.387497	1.36218e-06	0.299211	7.40847e-05	0.206454	9.14549e-06	0.242212	0.00282758	0.236464	0.000204595	0.492773	0.0371979	0.574671	0.0425659	0.505304	0.0676412
	SV6_27E06	DN980589	Putative protein [Arabidopsis thaliana]	1.11378	0.363068	0.000307912	0.273432	0.00103941	0.222641	0.000341606	0.198901	7.39e-06	0.290712	0.00120408	0.24119	9.76637e-05	0.201083	2.88714e-05	0.21713	2.2913e-05	0.396348	0.0136306	0.34519	0.00461292	0.425515	0.00151264
	SV6_32G04		No hit	1.04387	0.401335	0.0146967	0.264461	0.00925854	0.257243	0.0140668	0.216126	0.0028842	0.252182	0.0127408	0.340037	0.00343712	0.392529	0.0138105	0.228956	6.84389e-05	0.493644	0.152294	0.826068	0.647246	0.949609	0.832561
	SV6_32G06		Hypothetical protein [Arabidopsis thaliana]	0.905183	0.306216	0.00259175	0.102832	0.000323508	0.144909	0.00392606	0.0763082	1.16591e-06	0.0977058	8.37109e-05	0.220496	0.000405576	0.221719	0.00408427	0.151765	0.000285826	0.403884	0.0502254	0.68246	0.269537	0.732436	0.448356
