# Supplementary material for: Transcription profiling of fertilization and early seed development events in a solanaceous species using a 7.7 K cDNA microarray from Solanum chacoense ovules
Source: BMC Plant Biol. 2010 Aug 12;10:174. doi: 10.1186/1471-2229-10-174 (PMC3095305; doi:10.1186/1471-2229-10-174)
Supplement: Additional file 6 — Differential expression of stage-specific genes during each time point of embryo development (from 2 to 22 DAP). To characterize the transcriptional changes taking place between developmental stages, a Volcano Plot with Student's t-test analysis was used to identify genes that were specifically expressed at only one time point when compared to UO (2 DAP vs UO, 4 DAP vs UO, etc) during embryogenesis from 0 to 22 DAP, with a p value ≤ 0.01 and a ≥ ± 2 fold cut-off. [file 1471-2229-10-174-S6.XLS]

## Sheet: 2 DAP 
	Specific regulated genes at 2DAP
				Control	2 DAP
Functional groups	Internal data base identifier	Genbank	Description	Normalized data	Normalized data ratio	t-test P-value
Transport
	SV6_48C12	DN982489	XPO1A (exportin 1A); protein transporter	0.956181	0.386	0.00994238
	SV6_36G08	DN981381	TOM40 (translocase of the outer mitochondrial membrane 40); voltage-gated ion-selective channel	1.08137	2.022	0.00513074
	SV6_48H08	DN982545	Proton-dependent oligopeptide transport (POT) family protein	0.871561	0.452	0.000149738
Metabolism
	SV6_04G06	DN982989	Xyloglucan:xyloglucosyl transferase, putative / xyloglucan endotransglycosylase, putative / endo-xyloglucan transferase, putative	1.1956	0.474	5.41868e-07
	SV5_46H03	DN977952	AMP-dependent synthetase and ligase family protein	0.942282	0.421	0.00487355
	SV6_39E02	DN981639	ACP2 | ACP2 (ACYL CARRIER PROTEIN 2)	0.967169	2.077	5.58705e-08
	SV6_47G05	DN982434	Deoxyuridine 5'-triphosphate nucleotidohydrolase family	1.17611	2.125	0.00189946
	SV5_59D06	DN979252	Identical protein binding / subtilase	0.932892	0.491	0.000637756
	SV6_18A08	DN984058	ATGPX6 (GLUTATHIONE PEROXIDASE 6); glutathione peroxidase	0.807739	0.485	0.0099139
Energy
	SV6_43D11	DN982020	Plastocyanin-like domain-containing protein	1.06549	2.459	0.00448468
Development and biogenesis
	SV6_07D03	DN983195	NRP2 (NAP1-RELATED PROTEIN 2); DNA binding / chromatin binding / histone binding	1.00066	2.067	2.95764e-05
	SV6_33D09	DN981058	NRP2 (NAP1-RELATED PROTEIN 2); DNA binding / chromatin binding / histone binding	1.02858	2.021	2.31858e-05
	SV5_43D03	DN977615	EMB2171 (EMBRYO DEFECTIVE 2171); structural constituent of ribosome	1.0696	2.317	0.00265786
	SV5_01E07	DN976477	ATHD2A (HISTONE DEACETYLASE 2A); nucleic acid binding / zinc ion binding	0.979476	2.002	0.000640062
Regulation of transcription
	SV6_46G04	DN982337	RAP2.4 (related to AP2 4); DNA binding / transcription factor	0.974017	0.408	0.00603172
	SV6_05C01	DN983027	bZIP transcription factor BZI-2	0.883254	0.457	2.91259e-06
Translation
	SV5_42A06	DN977484	40S ribosomal protein S10 (RPS10C)	1.06994	2.004	0.00576834
	SV5_52F10	DN978608	40S ribosomal protein S16 (RPS16A)	1.00787	2.003	7.2467e-05
	SV5_39C10	DN977140	40S ribosomal protein S3 (RPS3B)	1.08664	2.181	0.00390594
	SV5_40E08	DN977342	60S ribosomal protein L15 (RPL15B)	0.987108	2.174	0.00899375
	SV6_34G11	DN981192	60S ribosomal protein L22 (RPL22C)	0.963422	2.014	0.00132967
	SV6_43F08	DN982041	60S ribosomal protein L30 (RPL30A)	0.982119	2.424	0.00429083
	SV6_33D11	DN981060	60S ribosomal protein L30 (RPL30B)	1.14661	2.051	0.000252735
	SV6_12G02	DN983643	60S ribosomal protein L30 (RPL30B)	1.07829	2.426	0.00195077
	SV6_02D05	DN982794	60S ribosomal protein L36a/L44 (RPL36aB)	1.1593	2.027	3.86451e-06
	SV6_44A11	DN982080	60S ribosomal protein L36a/L44 (RPL36aB)	1.03558	2.075	0.00322968
	SV5_41C11	DN977417	Structural constituent of ribosome	0.986524	2	1.16486e-05
	SV5_46F07	DN977932	structural constituent of ribosome	1.13643	2.216	0.000263473
	SV5_44C12	DN977709	Structural constituent of ribosome	1.0468	2.097	0.00315441
	SV6_05F08	DN983060	60S ribosomal protein L26 (RPL26A)	0.926671	2.064	0.0095635
	SV5_50D06	DN978387	40S ribosomal protein S24 (RPS24A)	0.979641	2.146	0.00471479
	SV5_50F08	DN978413	40S ribosomal protein S26 (RPS26C)	0.889026	2.27	0.00604848
	SV6_05F04	DN983056	60S ribosomal protein L14 (RPL14A)	1.08842	2.301	8.26883e-05
	SV6_38A11	DN981504	60S ribosomal protein L35 (RPL35D)	1.03279	2.14	0.00231837
	SV6_34B03	DN981124	60S ribosomal protein L35 (RPL35D)	0.920726	2.004	0.00258453
	SV6_16B11		MAR-binding protein	1.00192	2.242	0.00314942
	SV5_38D05	DN977051	SAR DNA-binding protein, putative	0.839098	2.079	1.22906e-05
	SV6_40E09	DN981742	Ribosomal protein L7Ae/L30e/S12e/Gadd45 family protein	1.04054	2.086	0.00018111
Proteolysis
	SV6_31A05	DN980923	ATG2 (G2p-related protein); metalloexopeptidase	1.123	2.016	0.00084309
	SV5_54E05	DN978783	Subtilase family protein	0.920714	0.47	0.00561242
Autophagy
	SV6_14B07	DN983707	ATG8D (autophagy gene 8-related); microtubule binding	0.890755	0.478	0.00987094
Stress response
	SV6_23D05	DN980178	Stress-inducible protein, putative	0.983503	2.023	0.000624636
	SV6_09B06	DN983341	Peroxidase 17 (PER17) (P17)	1.08986	2.162	0.00321465
	SV6_48D12	DN982501	SLT1 (SODIUM- AND LITHIUM-TOLERANT 1)	1.22346	0.35	0.00518941
	SV6_05G04	DN983067	NHL1 (NDR1/HIN1-like 1)	0.923258	0.442	0.00332033
Hormone response
	SV6_31G08	DN980998	Gibberellin-regulated family protein	0.947346	0.322	0.00565055
No hit and unknown protein
	SV5_04C06	DN978279	Nucleolar protein Nop56, putative	1.08164	2.068	0.00253718
	SV6_48E11	DN982512	Unknown protein	1.11952	0.321	0.00434991
	SV6_29F03		No hit	1.00101	2.294	1.26195e-05
	SV6_40F03		No hit	1.03697	2.204	5.14136e-05
	SV6_49C08		No hit	1.0115	2.189	0.00630019
	SV6_44E04		No hit	1.00101	2.071	0.00424504
	SV6_12H02		No hit	0.947576	2.068	5.24851e-08
	SV6_21F05		No hit	1.06266	2.011	0.00175783
	SV5_44G11		No hit	1.07061	2.005	7.27009e-06
	SV6_30A02		No hit	0.857859	0.485	6.26161e-06

## Sheet: 4 DAP
	Specific regulated genes at 4DAP
				Control	4 DAP
Functional groups	Internal data base identifier	Genbank	Description	Normalized data	Normalized data ratio	t-test P-value
Binding
	SV6_43G08	DN982053	PPOB_LYCES Polyphenol oxidase B	1.10357	2.626	0.000877445
	SV5_47G07	DN978040	Armadillo/beta-catenin repeat family protein / BTB/POZ domain-containing protein	1.04258	0.434	0.00030842
	SV6_05G08	DN983071	Binding	1.04718	0.451	2.12762e-05
	SV6_43E01	DN982022	Binding	0.971149	2.4	2.82557e-05
	SV5_37E06	DN976968	Copper amine oxidase, putative	1.01857	4.087	0.00841461
	SV6_27D04	DN980574	Quinone reductase family protein	0.930566	0.468	0.00337911
	SV5_55E04		Dehydration responsive element-binding protein 3	0.767439	0.308	0.00816388
	SV5_42D09		Sodium/calcium exchanger family protein / calcium-binding EF hand family protein	0.721882	0.456	0.00466613
Cell fate
	SV5_47F09	DN978030	APG8A (autophagy 8A)	1.01603	0.494	5.15749e-06
	SV6_02F10	DN982816	APG8A (autophagy 8A)	1.03652	0.435	0.00714708
	SV6_49A06	DN982555	ATG8C (AUTOPHAGY 8C); microtubule binding	1.07792	0.483	0.00980636
	SV5_38F10	DN977080	ATPDIL5-3 (PDI-LIKE 5-3); thiol-disulfide exchange intermediate	1.19097	0.484	0.00528973
	SV6_47H01	DN982442	Electron carrier/ protein disulfide oxidoreductase	0.909907	0.473	0.00188901
Defense and stress response
	SV6_47F07	DN982424	Lesion inducing protein-related	1.05987	2.497	0.00117519
	SV6_19D07	DN984159	LCR68/PDF2.3 (Low-molecular-weight cysteine-rich 68); protease inhibitor	1.03446	3.618	0.000790611
	SV6_02H03	DN982828	Peroxidase, putative	0.978883	3.151	0.00902712
	SV5_44C06		HSP81-1 (HEAT SHOCK PROTEIN 81-1); ATP binding / unfolded protein binding (HSP81-1)	0.691442	0.453	0.000480974
	SV6_49B02	DN982563	ATHSP90.1 HEAT SHOCK PROTEIN 90-1); ATP binding / unfolded protein binding	0.756669	0.432	0.00255139
Development and biogenesis
	SV6_10G03	DN983474	ANAC102 (Arabidopsis NAC domain containing protein 102); transcription factor	0.885488	0.482	0.00087122
	SV5_47C11	DN977996	AIM1 (ABNORMAL INFLORESCENCE MERISTEM); enoyl-CoA hydratase	1.00847	0.499	0.000148743
	SV6_26H08	DN980529	EMB1738, CYP51A2, CYP51, CYP51G1 | CYP51G1 (CYTOCHROME P450 51); oxygen binding	1.05704	2.006	0.000343725
	SV5_60G01	DN979379	EDA38 (embryo sac development arrest 38); selenium binding	0.918318	0.417	0.00234533
	SV5_56A08	DN978930	EMB2473 (EMBRYO DEFECTIVE 2473); GTP binding / calcium ion binding	0.937963	0.436	0.000397553
Energy
	SV6_20C09	DN979864	ACLB-2 (ATP-citrate lyase B-2)	1.10213	2.625	0.00287606
	SV6_16D09		Oxygen evolving protein of photosystem II	0.900864	2.1	0.000336622
	SV6_35F03	DN981268	ATFD2 (FERREDOXIN 2); electron carrier/ iron ion binding	0.964703	2.841	0.00849178
	SV6_40F02	DN981747	ATFD2 (FERREDOXIN 2); electron carrier/ iron ion binding	0.922214	2.564	0.00169271
	SV6_23G08	DN980222	ATFD2 (FERREDOXIN 2); electron carrier/ iron ion binding	1.01722	2.884	0.00963351
	SV6_06E02	DN983123	ATFD2, FED A (FERREDOXIN 2); electron carrier/ iron ion binding	0.879018	2.138	0.00168266
Hormone response
	SV6_17H09		Brassinosteroid biosynthetic protein LKB	0.95542	3.921	0.000260076
	SV5_55H02	DN978912	ATERF-9/ATERF9/ERF9 (ERF domain protein 9); DNA binding / transcription factor/ transcriptional repressor	1.00589	0.375	0.00557779
	SV6_07H01	DN983233	EIL1	1.0931	0.465	0.00376173
	SV6_03E10	DN982887	ATGA2OX2; gibberellin 2-beta-dioxygenase	0.90829	0.478	0.000705913
	SV6_07D05	DN983197	SLY1 (SLEEPY1)	1.10465	0.48	0.000376837
Metabolism
	SV6_40A12	DN981697	Hydrolase, hydrolyzing O-glycosyl compounds	1.04304	2.233	0.000195507
	SV6_41A02	DN981783	Aspartyl protease family protein	0.838914	0.454	0.00471419
	SV6_24B03	DN980257	Aspartyl protease family protein	0.873448	0.455	0.00137863
	SV5_50B06	DN978363	Aspartyl protease family protein	0.886042	0.47	0.00749223
	SV5_44B11	DN977696	ATSKP2;2 (ARABIDOPSIS HOMOLOG OF HOMOLOG OF HUMAN SKP2 2); ubiquitin-protein ligase	0.92234	0.421	0.00337849
	SV6_48G03	DN982528	ATSMO2 (sterol 4-alpha-methyl-oxidase 2); C-4 methylsterol oxidase	0.9513	2.278	0.00025213
	SV6_11A06	DN983499	In2-1 protein, putative	1.07693	2.248	0.00239716
	SV6_49B06	DN982567	Short-chain dehydrogenase/reductase (SDR) family protein	1.03612	2.846	1.31989e-06
	SV6_30H02	DN980908	IPP1 (ISOPENTENYL DIPHOSPHATE ISOMERASE 1); isopentenyl-diphosphate delta-isomerase	0.886051	2.262	5.63196e-05
	SV6_42A08		Mevalonate diphosphate decarboxylase, putative	0.930373	2.523	0.00773896
	SV6_22B06	DN980049	ATMVD1 (mevalonate diphosphate decarboxylase 1)	0.948189	2.773	0.00218627
	SV6_44A09	DN982078	Ribulose bisphosphate carboxylase small chain 2B / RuBisCO small subunit 2B (RBCS-2B) (ATS2B)	0.980752	2.034	0.00721795
	SV6_17B09		2-cys peroxiredoxin-like protein	1.03276	2.512	0.00221171
	SV5_53F07	DN978701	CAS1 (CYCLOARTENOL SYNTHASE 1)	1.03021	2.53	0.00249021
	SV6_30E10	DN980880	Sulfotransferase family protein	0.928027	3.911	0.000440788
	SV6_49A05	DN982554	Sulfotransferase family protein	1.07157	2.107	0.000560874
Protein biosynthesis
	SV6_14D04	DN983741	40S ribosomal protein S7 (RPS7A)	1.0203	2.051	0.000330884
	SV6_20F05	DN979897	60S ribosomal protein L30 (RPL30B)	0.973558	2.146	0.00967537
	SV6_48D02	DN982491	ATL5 (A. THALIANA RIBOSOMAL PROTEIN L5); structural constituent of ribosome	0.949133	2.033	0.000287811
	SV6_47H07	DN982448	Elongation factor 1-beta / EF-1-beta	1.03949	2.23	0.00653928
protein fate
	SV5_47E05	DN978014	DNAJ heat shock N-terminal domain-containing protein	1.04384	0.493	5.66538e-06
	SV5_53G03	DN978709	J20 (DNAJ-LIKE 20); heat shock protein binding	1.05435	0.496	0.00259566
	SV5_48F11	DN978128	MATK | Encodes a maturase located in the trnK intron in the chloroplast genome	0.796209	3.092	4.39995e-05
Signal transduction
	SV6_31E06	DN980972	Protein kinase family protein	0.930531	0.442	0.000885871
	SV5_51C09	DN978475	Protein kinase family protein	0.738869	0.419	0.00583142
	SV5_59B03	DN979225	CDC20.1; signal transducer	1.02279	2.095	0.00158303
	SV6_38F07	DN981560	RALFL34 (RALF-LIKE 34)	0.979036	2.076	1.73639e-05
Regulation of transcription
	SV6_29E02	DN980776	Transcriptional factor B3 family protein	0.813983	0.475	0.00271813
	SV5_07H02	DN979604	Zinc finger (C3HC4-type RING finger) family protein	0.997904	0.446	0.00079361
Transport
	SV6_03G05	DN982905	SNF7 family protein	1.02223	0.399	1.02104e-05
	SV5_47C06	DN977991	CUE1 (CAB UNDEREXPRESSED 1); antiporter/ triose-phosphate transporter	1.16182	2.064	0.000669031
	SV5_01F05		Heavy-metal-associated domain-containing protein	1.11537	0.487	0.000455057
	SV6_47H03	DN982444	ATOXA1 (Oxidase assembly 1); protein translocase	0.744821	0.435	0.00928978
No hit and unkown protein
	SV6_16F08		BPS1 (BYPASS 1)	0.901278	0.472	2.93878e-06
	SV5_46E06	DN977919	ERG28 (ARABIDOPSIS HOMOLOG OF YEAST ERGOSTEROL28)	1.20992	2.424	0.00336363
	SV5_47A12	DN977973	Hypothetical protein	1.00996	0.464	4.23159e-05
	SV5_38E02		SRE1b	0.946557	0.288	0.0045763
	SV5_46H08	DN977957	Transcription elongation factor 1 homolog	1.1472	0.487	0.000765137
	SV5_40F10	DN977356	Unknown protein	0.900093	0.431	0.00016649
	SV6_06A07	DN983090	Unknown protein	0.863664	0.438	0.00101205
	SV5_01D06	DN976464	Unknown protein	1.06506	0.364	0.00359206
	SV6_38H07	DN981584	Unknown protein	0.96107	2.452	0.00960482
	SV5_03C05	DN977226	Unknown protein	1.13145	0.33	0.000271674
	SV5_45C09	DN977802	Unknown protein	0.969312	0.481	0.00165013
	SV5_35E05	DN976773	Unknown protein	0.999676	0.434	0.00701302
	SV5_55B04	DN978842	Embryo-specific protein-related	0.944501	2.335	0.0092656
	SV6_26F02		No hit	1.09672	2.182	4.00689e-06
	SV6_26B12		No hit	0.952666	0.494	0.000615824
	SV6_47E06		No hit	1.11583	2.85	0.000629856
	SV6_03F03		No hit	1.13377	0.476	0.00230919
	SV5_41E08		No hit	1.05968	0.387	0.0051321
	SV6_07A06		No hit	1.00668	2.142	0.00601575

## Sheet: 6 DAP
	Specific regulated genes at 6 DAP
				Control	6 DAP
Functional groups	Internal data base identifier	Genbank	Description	Normalized data	Normalized data ratio	t-test P-value
Binding
	SV5_05A04	DN979409	Quinone reductase family protein	0.982689	4.123	0.00836434
	SV5_49A11	DN978164	Selenium-binding protein, putative	1.05764	0.473	0.00182298
	SV6_34B11	DN981132	Calmodulin, putative	1.01571	0.398	0.00796361
Metabolism
	SV6_37B04		Glycosyl hydrolase family 9 protein	0.992823	2.078	0.00602208
	SV5_58F02	DN979176	MDH (malate dehydrogenase)	1.01098	2.268	0.00131439
	SV5_04D01	DN978286	AT-POX, ERD5 (EARLY RESPONSIVE TO DEHYDRATION 5, PROLINE OXIDASE); proline dehydrogenase	0.999519	0.412	0.000754303
Transcriptional regulation
	SV5_52D07	DN978581	Zinc finger (C2H2 type) family protein	1.51848	2.001	0.00605707
	SV5_45B08	DN977789	AP2 domain-containing transcription factor, putative	0.950069	0.485	8.19306e-06
RNA processing
	SV5_46B11	DN977888	RRP41 (Ribosomal RNA Processing 41); 3'-5'-exoribonuclease/ RNA binding	1.09422	0.415	0.00918153
Transport
	SV5_35H10	DN976814	Coatomer beta subunit, putative / beta-coat protein, putative / beta-COP, putative	0.894714	2.047	0.00220688
	SV6_49D07	DN982592	Protease inhibitor/seed storage/lipid transfer protein (LTP) family protein	1.04671	3.039	0.00622892
	SV5_41C06	DN977412	ACP4 (ACYL CARRIER PROTEIN 4)	1.07693	2.509	0.000546196
No hit and unknown protein
	SV6_46F09	DN982330	Hypothetical protein	0.90436	3.718	0.00785194
	SV6_26B11	DN980460	Unknown protein	1.14894	0.5	0.00193577
	SV5_39F02	DN977168	Unknown protein	1.09966	0.491	0.00049164
	SV6_29B12	DN980750	Unknown protein	1.04288	0.468	0.00169162
	SV6_04F10	DN982982	Unknown protein	0.832281	0.421	0.000733932
	SV6_15E11	DN983841	LMBR1-like conserved region	1.06565	0.466	2.26232e-05
	SV5_05D10		No hit	1.03696	0.497	0.000958126

## Sheet: 8 DAP
	Specific regulated genes at 8 DAP
				Control	8 DAP
Functional groups	Internal data base identifier	Genbank	Description	Normalized data	Normalized data ratio	t-test P-value
Binding
	SV5_60G02	DN979380	OEE2, PSBP-1 (OXYGEN-EVOLVING ENHANCER PROTEIN 2); calcium ion binding	1.1795	0.479	0.00290377
	SV5_49D06	DN978195	OEE2, PSBP-1 (OXYGEN-EVOLVING ENHANCER PROTEIN 2); calcium ion binding	0.983673	0.473	1.38543e-05
	SV5_48A10	DN978067	ATBAG7 (ARABIDOPSIS THALIANA BCL-2-ASSOCIATED ATHANOGENE 7); calmodulin binding	0.998989	2.257	0.00472254
	SV6_15H06	DN983869	Zinc finger (CCCH-type) family protein	1.02502	2.137	0.00665751
	SV6_25C06	DN980371	SAR DNA-binding protein	0.973534	2.459	0.00951058
	SV6_18D06		KED - like protein	0.917806	2.429	2.83533e-05
Energy
	SV6_07E12	DN983214	Oxidoreductase, 2OG-Fe(II) oxygenase family protein	0.94386	0.424	0.00965082
	SV6_40B08	DN981705	ATLFNR1 (LEAF FNR 1)	1.04198	0.432	0.00258583
	SV6_47A06	DN982363	DC1 domain-containing protein	0.974412	0.431	0.000409079
	SV6_41C04	DN981809	PSAG	1.03506	0.42	2.9932e-05
	SV5_35G07	DN976799	LHCA2 (Photosystem I light harvesting complex gene 2); chlorophyll binding	1.06536	0.499	0.000234357
	SV6_13G09	DN983695	LHCB5 (LIGHT HARVESTING COMPLEX OF PHOTOSYSTEM II 5); chlorophyll binding	0.921319	0.419	0.00338118
	SV6_36F11	DN981372	CAB1 (CHLOROPHYLL A/B BINDING PROTEIN 1); chlorophyll binding	0.91994	0.285	0.00909582
	SV6_14G06	DN983775	Photosystem II reaction center W (PsbW) protein-related	1.12867	0.428	0.000282447
Metabolism
	SV6_26G08	DN980517	Hydrolase, alpha/beta fold family protein	0.987182	2.784	0.00186067
	SV6_26C09	DN980470	SBPASE (sedoheptulose-bisphosphatase); phosphoric ester hydrolase	1.21019	0.454	0.00058545
	SV5_52H01	DN978623	Aldose 1-epimerase family protein	0.87902	2.405	0.00378545
	SV5_38G03	DN977085	Catalytic	1.20138	2.338	0.000314881
	SV5_03D08	DN977244	DFR (DIHYDROFLAVONOL 4-REDUCTASE); dihydrokaempferol 4-reductase	0.910709	2.457	0.00783198
	SV6_47A10	DN982367	Esterase/lipase/thioesterase family protein	0.919238	2.174	5.98109e-05
	SV6_20E08	DN979888	ADG1 (ADP GLUCOSE PYROPHOSPHORYLASE SMALL SUBUNIT 1); glucose-1-phosphate adenylyltransferase	0.832922	0.376	2.03548e-06
	SV6_26G08	DN980517	Hydrolase, alpha/beta fold family protein	0.987182	2.784	0.00186067
	SV6_35F08	DN981273	Ribulose bisphosphate carboxylase small chain 2B / RuBisCO small subunit 2B (RBCS-2B)	0.940663	0.362	6.59973e-06
	SV5_42C07	DN977509	GDSL-motif lipase/hydrolase family protein	0.993322	2.853	0.0024158
	SV6_26C11	DN980472	Epoxide hydrolase, putative	1.01811	0.491	1.52772e-05
	SV6_27G09	DN980616	Ribophorin I family protein	1.12763	2.001	0.00710999
Cell cycle
	SV5_05D06	DN979435	Histone H1.2	1.12081	2.443	0.000179837
	SV6_15G06	DN983858	Histone H4	1.09924	2.238	5.06814e-05
	SV6_25A01	DN980342	Histone H3	0.992068	2.21	0.00219488
	SV5_56F11	DN978993	Histone H2A, putative	0.993418	2.146	3.00682e-05
	SV6_34D03	DN981148	Histone H3.2	1.07664	2.272	0.00118187
	SV6_27D12	DN980583	CYCD3;3 (CYCLIN D3;3); cyclin-dependent protein kinase	0.864488	2.167	6.32388e-05
	SV6_24B05	DN980259	CDKB2;1 (CYCLIN-DEPENDENT KINASE B2;1); kinase	0.917164	2.032	0.000184527
Regulation of transcription
	SV6_05H05	DN983080	HMGA | high-mobility-group protein / HMG-I/Y protein	1.04865	2.197	0.00877594
	SV6_44D01	DN982106	HMGA | high-mobility-group protein / HMG-I/Y protein	0.860649	2.103	0.00700356
	SV6_09G09	DN983400	HMGA | high-mobility-group protein / HMG-I/Y protein	1.00656	2.061	0.000567987
	SV6_10D05	DN983447	VIM5 | zinc finger (C3HC4-type RING finger) family protein	1.03824	2.13	0.00269616
	SV6_08F09	DN983300	Probable transcription regulator protein	0.952022	2.338	0.00241781
Response to auxin stimulus
	SV6_02C08	DN982785	IAA19 (indoleacetic acid-induced protein 19); transcription factor	0.998847	2.653	0.00451683
RNA processing
	SV6_14E11	DN983756	NFD2 (NUCLEAR FUSION DEFECTIVE 2); RNA binding / ribonuclease III	1.07674	2.157	0.00747423
	SV6_27A09	DN980543	RNA helicase, putative	0.93209	0.47	0.00139686
Translation
	SV6_22G02	DN980110	Acidic ribosomal protein P0-related	1.01721	0.382	0.000691084
Protein fate
	SV5_39A12	DN977118	F-box family protein (FBL4)	1.03475	3.43	0.000425828
	SV6_38B12	DN981517	ATUBC2 (UBIQUITING-CONJUGATING ENZYME 2); ubiquitin-protein ligase	1.01071	0.395	0.00161437
Development and biogenesis
	SV6_43G09	DN982054	FLA1	0.993483	2.808	0.00700413
	SV6_48G06	DN982531	EMB1473 (EMBRYO DEFECTIVE 1473); structural constituent of ribosome	0.995642	0.435	0.00551661
Signal transduction
	SV6_05G01	DN983065	AtRABA1a (Arabidopsis Rab GTPase homolog A1a); GTP binding	0.963636	0.498	0.000208483
	SV5_06E02	DN979521	Rho-GTPase-activating protein-related	0.9988	0.457	0.00266184
Defense and stress response
	SV5_57H04	DN979106	Thaumatin-like protein, putative / pathogenesis-related protein, putative	1.05514	2.386	0.00160485
	SV6_45B03	DN982180	Putative metallocarboxypeptidase inhibitor	0.924396	0.292	4.03068e-05
No hit and unknown protein
	SV6_48F11	DN982524	Pollen-specific protein BAN102-like protein	1.16682	3.008	0.00279091
	SV6_11C10	DN983525	Unknown protein	1.13754	2.93	0.0018751
	SV6_38A08	DN981501	Unknown protein	1.00834	2.831	0.0036986
	SV6_42A02	DN981878	Unknown protein	0.961896	2.706	0.00484346
	SV5_49B01	DN978166	Unknown protein	1.11823	2.119	0.000268717
	SV6_17A11	DN983993	Unknown protein	1.13079	2.115	0.00692541
	SV6_40G09	DN981766	Unknown protein	1.04156	2.004	0.00532454
	SV6_37B11		Cupin family protein	0.900116	0.487	0.000710313
	SV5_01F03	DN976485	UDP-glucose pyrophosphorylase (UGPase)	1.00008	0.448	4.37075e-05
	SV6_17E11	DN984041	SKIP16 (SKP1/ASK-INTERACTING PROTEIN 16)	0.936016	0.446	0.000152031
	SV6_06E03		S1 self-incompatibility protein	0.925266	3.492	0.000620216
	SV6_27C02		High mobility group protein HMGI	1.04387	2.247	6.66095e-06
	SV6_43C12		Ran-binding protein [Plasmodium falciparum]	1.08287	2.2	0.00259465
	SV6_45E11	DN982224	Hypothetical protein	1.06158	2.036	0.000487393
	SV5_58F11	DN979185	DHS2 (3-DEOXY-D-ARABINO-HEPTULOSONATE 7-PHOSPHATE SYNTHASE)	0.955493	0.368	0.00679184
	SV6_13C11		Putative phosphoribosylanthranilate transferase	0.877965	0.319	0.000776627
	SV6_22C07	DN980064	Unknown protein	1.0311	5.974	0.00747694
	SV6_03B12		No hit	0.900231	3.045	0.0078039
	SV5_60B04		No hit	1.06462	2.526	0.00184341
	SV5_51H04		No hit	0.998506	2.224	8.75258e-05
	SV6_05E09		No hit	0.967283	2.174	5.82422e-05
	SV6_50A12		No hit	0.932023	0.497	0.00113256
	SV5_48D12		No hit	0.99948	0.47	0.00266512
	SV6_40E08		No hit	0.946699	0.423	0.000398783

## Sheet: 10 DAP
	Specific regulated genes at 10 DAP
				Control	10 DAP
Functional groups	Internal data base identifier	Genbank	Description	Normalized data	Normalized data ratio	t-test P-value
Binding
	SV6_45B04	DN982181	PCL1 (PHYTOCLOCK 1); DNA binding	0.927303	0.318	0.00918734
	SV6_05B08	DN983022	Polyadenylate-binding protein family protein / PABP family protein	0.909015	2.086	2.25071e-06
Development and biogenesis
	SV6_49D02	DN982587	Acyl CoA reductase, putative	0.914486	2.164	0.00157959
	SV5_38E11	DN977069	FPF1 (FLOWERING PROMOTING FACTOR 1) | chr5:8541825-8542157 FORWARD	1.08915	3.438	0.00972846
	SV5_58A03	DN979117	FMA (FAMA); DNA binding / transcription factor/ transcriptional activator	0.813333	2.463	0.00238305
Defense and stress response
	SV5_44D09	DN977718	SLP3 (Subtilisin-like serine protease 3); subtilase	1.09682	2.263	0.00936462
Metabolism
	SV6_23G12	DN980226	CSR1 (CHLORSULFURON/IMIDAZOLINONE RESISTANT 1)	0.954187	0.433	0.000317065
	SV6_10G10	DN983481	CLB6 (CHLOROPLAST BIOGENESIS 6); 4-hydroxy-3-methylbut-2-en-1-yl diphosphate reductase	0.996469	0.473	0.000115264
Photosynthesis
	SV6_33E04	DN981065	ATHSP93-V (HEAT SHOCK PROTEIN 93-V); ATP binding / ATPase	0.827999	0.415	0.00728496
	SV6_16F11		Photosystem II reaction center W protein	0.989729	0.464	0.00589698
Protein fate
	SV5_57A06	DN979024	HSC70-1 (heat shock cognate 70 kDa protein 1); ATP binding	0.749984	0.479	0.00557811
Nutrient reservoir
	SV5_37B01	DN976925	Germin-like protein, putative	1.08207	2.355	0.0033399
transport
	SV6_11H09	DN983572	ELP (EXTENSIN-LIKE PROTEIN); lipid binding	1.00868	0.403	0.000184197
	SV6_27C01	DN980559	Sec61beta family protein	1.42583	2.291	0.0012877
No hit and unknown protein
	SV5_41H06		Unknown protein	1.08242	2.222	0.00411476
	SV5_57H01	DN979103	Hypothetical protein	1.28705	2.005	0.000516235
	SV6_34B12	DN981133	Hydroxyproline-rich glycoprotein family protein	1.01845	0.483	0.000240739
	SV5_05G01		No hit	1.01057	2.146	0.00327018
	SV6_06E08		No hit	1.09888	2.034	0.00888325

## Sheet: 12 DAP
	Specific regulated genes at 12 DAP
				Control	12 DAP
Functional groups	Internal data base identifier	Genbank	Description	Normalized data	Normalized data ratio	t-test P-value
Metabolism
	SV5_38E08	DN977066	CYP77A5P (cytochrome P450, family 77, subfamily A, polypeptide 5 pseudogene); catalytic	1.08309	0.407	0.00211168
	SV6_21F08	DN980002	ALDH10A8 (Aldehyde dehydrogenase 10A8); 3-chloroallyl aldehyde dehydrogenase	0.896418	0.473	1.06728e-05
	SV5_58D02		Nonspecific lipid transfer protein	0.983375	2.234	0.00337204
	SV6_24D07	DN980286	Cytidine/deoxycytidylate deaminase family protein	0.842615	3.824	0.00233907
	SV5_54H03	DN978817	DNA-binding protein-related	1.03735	3.08	0.000381368
	SV6_14C03	DN983731	ATNUDT1 (Arabidopsis thaliana Nudix hydrolase homolog 1); dihydroneopterin triphosphate pyrophosphohydrolase/ hydrolase	0.91282	0.464	0.0064666
	SV6_20A02	DN979831	ATSMO1-1 (STEROL-4ALPHA-METHYL OXIDASE 1-1); catalytic	0.885807	0.368	7.9384e-05
mRNA stabilisation
	SV6_37G02		UBA2A; AU-specific RNA binding / RNA binding	0.917653	0.477	1.47086e-06
Protein fate
	SV5_50A02	DN978347	HSP81-3 (Heat shock protein 81-3); ATP binding	0.793358	0.388	0.00094076
	SV6_46F03	DN982324	ATHSP93-V (HEAT SHOCK PROTEIN 93-V); ATP binding / ATPase	0.891786	0.491	0.00124424
	SV5_35A06	DN976726	BIP (LUMINAL BINDING PROTEIN); ATP binding	0.935147	2.988	0.000540686
Signal transduction
	SV5_40B05	DN977303	Protein kinase family protein	1.05895	2.045	0.00843942
Defense and stress response
	SV6_24D08	DN980287	AHG3/ATPP2CA (ARABIDOPSIS THALIANA PROTEIN PHOSPHATASE 2CA); protein binding / protein phosphatase type 2C	0.785318	3.638	0.00831443
	SV6_24A05	DN980245	Proteinase inhibitor 1 PPI3A4	0.947787	0.394	0.00578917
Translation
	SV6_35G07	DN981284	Structural constituent of ribosome	0.974038	0.492	0.00993821
Transport
	SV6_23G03	DN980216	Porin, putative	0.859341	0.448	0.00225654
Unknown protein
	SV6_11C09	DN983524	rRNA intron-encoded homing endonuclease	0.780178	2.931	0.00121861
	SV6_48A03	DN982456	Hypothetical protein	0.875155	2.203	0.000211023

## Sheet: 14 DAP 
	Specific regulated genes at 14 DAP
				Control	14 DAP
Functional groups	Internal data base identifier	Genbank	Description	Normalized data	Normalized data ratio	t-test P-value
Electron transport
	SV5_53B09	DN978655	ATMP2 (ARABIDOPSIS THALIANA MEMBRANE-ASSOCIATED PROGESTERONE BINDING PROTEIN 3); heme binding / transition metal ion binding	0.818643	2.152	0.00269701
Cell redox homeostasis
	SV5_39G06	DN977184	ATPDIL1-2 (PDI-LIKE 1-2); protein disulfide isomerase	0.911496	2.087	0.00251979
Response to stress
	SV5_49F03	DN978216	ATPM24.1| ATGSTF2 (Arabidopsis thaliana Glutathione S-transferase (class phi) 2); glutathione transferase	0.976531	0.445	0.00615353

## Sheet: 16 DAP
	Specific regulated genes at 16 DAP
				Control	16 DAP
Functional groups	Internal data base identifier	Genbank	Description	Normalized data	Normalized data ratio	t-test P-value
Binding
	SV5_06C09		High mobility group protein HMGI	1.0718	0.468	9.15751e-05
	SV5_56C10	DN978956	Ribonuclease II family protein	0.688424	3.538	0.0065994
	SV6_30A06	DN980828	GRF2 (GENERAL REGULATORY FACTOR 2); protein phosphorylated amino acid binding	0.94581	0.498	0.00023756
	SV6_41H02	DN981867	Calmodulin, putative	0.925929	0.423	0.00134066
	SV6_24D03		SKS13 (SKU5 Similar 13); copper ion binding / oxidoreductase	1.05547	2.196	0.00955278
	SV6_18F04	DN984104	CAM7 (CALMODULIN 7); calcium ion binding	0.970752	0.426	3.11194e-06
	SV6_14A02	DN983709	OBP3 (OBF-BINDING PROTEIN 3); DNA binding	0.904495	0.418	5.54215e-05
	SV6_11A10	DN983503	DNA-binding family protein	1.09201	0.466	0.00529861
	SV5_45D09	DN977814	Zinc finger (DHHC type) family protein	1.16613	2.381	0.000132871
	SV5_42A08	DN977486	ULT1 (ULTRAPETALA1); DNA binding	0.984104	2.504	0.000788225
	SV6_14E12	DN983757	Tudor domain-containing protein / nuclease family protein	1.02964	3.323	0.00126342
	SV6_05H08	DN983082	CML24, TCH2 (TOUCH 2); calcium ion binding	0.968608	2.058	0.0054601
	SV6_10E10	DN983458	CML24, TCH2 (TOUCH 2); calcium ion binding	0.956238	2.161	0.00171582
Cell cycle
	SV6_43D08	DN982017	ATMAP65-3, PLE | PLE (PLEIADE)	1.0848	0.279	0.00408372
	SV5_48E11	DN978116	CPI1 (CYCLOPROPYL ISOMERASE)	0.95311	0.411	0.00892244
Development and biogenesis
	SV6_47G12	DN982441	TET3 | TET3 (TETRASPANIN3)	1.2003	0.493	3.2128e-05
	SV6_44A10	DN982079	ATBI-1 (ARABIDOPSIS BAX INHIBITOR 1)	1.02206	2.256	0.00165467
	SV5_09C02		Hypothetical protein	0.893253	2.487	0.00868523
	SV5_06E05	DN979523	self-incompatibility protein-related	0.946825	2.306	0.00640391
	SV5_08C07	DN979631	Rcd1-like cell differentiation protein, putative	1.04747	0.455	0.00102044
	SV6_46H09	DN982354	EMB1345 (EMBRYO DEFECTIVE 1345); nucleotide binding	0.970284	2.457	9.33714e-05
	SV6_27D07	DN980577	EMB1990 (EMBRYO DEFECTIVE 1990)	0.947201	2.878	0.000652951
	SV6_25B02	DN980355	ATRGP1 (REVERSIBLY GLYCOSYLATED POLYPEPTIDE 1)	0.926894	3.419	0.00225712
	SV6_48B09		Actin 4	1.07288	3.337	0.00100203
	SV6_35B03	DN981220	ASK2 (ARABIDOPSIS SKP1-LIKE 2); ubiquitin-protein ligase	0.911505	0.403	0.0080116
	SV5_54H10	DN978824	GRAM domain-containing protein / ABA-responsive protein-related	0.89127	2.485	0.000434481
Energy
	SV6_48G04		Cytochrome P450 putative	0.838147	0.354	0.00459767
	SV6_38G03	DN981568	CYP76C2 (cytochrome P450, family 76, subfamily C, polypeptide 2); oxygen binding	0.860728	2.431	0.00889519
	SV6_49C04	DN982577	CYP76C2 (cytochrome P450, family 76, subfamily C, polypeptide 2); oxygen binding	1.00273	0.269	0.000579252
	SV5_54C07	DN978761	Plastocyanin-like domain-containing protein / mavicyanin, putative	0.978364	2.413	0.00401213
	SV5_10B11	DN979745	FAD-binding domain-containing protein	0.851014	2.727	7.13451e-05
	SV6_36D05	DN981342	ATB5-A (Cytochrome b5 A)	1.04299	0.371	5.90804e-05
	SV6_04F09	DN982981	ATB5-A (Cytochrome b5 A)	1.07093	0.483	0.00242909
	SV6_21G09	DN980016	ATB5-A (Cytochrome b5 A)	1.02613	0.463	0.00166382
	SV5_57C01	DN979043	VACUOLAR PROTON ATPASE A2; ATPase	0.969559	3.871	3.76545e-06
Hormone response
	SV6_50B07	DN982664	Auxin-responsive protein, putative	0.957828	2.178	0.00543127
	SV6_11B05	DN983510	ACS6 (1-AMINOCYCLOPROPANE-1-CARBOXYLIC ACID (ACC) SYNTHASE 6)	0.955612	2.093	0.000210338
	SV5_47C01	DN977986	ACS6 (1-AMINOCYCLOPROPANE-1-CARBOXYLIC ACID (ACC) SYNTHASE 6)	1.08088	2.157	0.000196713
	SV5_09E06		GH3.1	1.01861	2.506	0.00251032
	SV5_11G06		IAA27/PAP2 (PHYTOCHROME-ASSOCIATED PROTEIN 2); transcription factor	1.06994	0.436	0.000900767
	SV6_03D06	DN982871	GH3.2, YDK1 (AUXIN UPREGULATED1, YADOKARI 1); indole-3-acetic acid amido synthetase	1.03585	3.242	3.03034e-05
	SV6_49B05	DN982566	ATEXPA3 (ARABIDOPSIS THALIANA EXPANSIN A3)	1.09385	0.383	0.00819753
	SV5_49C03	DN978180	IAA13 (indoleacetic acid-induced protein 13); transcription factor	1.00188	2.119	0.00465258
Metabolic process
	SV5_02G02		FRD3 (FERRIC REDUCTASE DEFECTIVE 3); antiporter	0.91512	2.039	3.65476e-07
	SV6_20G01	DN979906	ATPPA1 | inorganic pyrophosphatase, putative (soluble) / pyrophosphate phospho-hydrolase, putative / PPase, putative	1.11082	0.483	0.00266014
	SV6_42H05		UDP-glucoronosyl/UDP-glucosyl transferase family protein	0.956595	0.445	0.000583001
	SV6_44F10	DN982139	SCL30a (SC35-like splicing factor 30a); RNA binding	0.862218	0.492	0.00178076
	SV5_10A10	DN979739	Cytidine/deoxycytidylate deaminase family protein	0.817178	2.155	0.000281638
	SV5_11H03	DN977240	CCR4-NOT transcription complex protein, putative	1.11675	2.174	0.000680058
	SV5_52G12	DN978622	ATPDIL1-1 (PDI-LIKE 1-1); protein disulfide isomerase	1.04722	2.254	1.13308e-05
	SV6_49G12	DN982633	ATPDIL1-3 | ATPDIL1-3 (PDI-LIKE 1-3); thiol-disulfide exchange intermediate	1.03036	2.601	5.43458e-05
	SV6_30D07	DN980865	ATFIB2 (FIBRILLARIN 2)	0.945801	0.421	5.45595e-05
	SV5_05C10	DN979429	Microsomal signal peptidase 25 kDa subunit, putative (SPC25)	1.17503	2.262	0.00109959
	SV6_47G11	DN982440	APR3 (APS REDUCTASE 3)	1.14276	2.027	0.000665593
	SV5_42D11	DN977527	Putative ascorbate peroxidase	0.784519	0.422	0.00198228
	SV5_58E11	DN979173	Pectinmethylesterase inhibitor	0.940482	3.884	0.00238152
	SV5_38C09	DN977043	Curculin-like (mannose-binding) lectin family protein	1.01447	3.029	0.00654548
	SV5_52H03	DN978625	1, 4-beta-mannan endohydrolase, putative	0.919797	3.201	0.00418156
	SV6_12G12	DN983652	Xyloglucan:xyloglucosyl transferase, putative / xyloglucan endotransglycosylase, putative / endo-xyloglucan transferase, putative	1.15796	0.383	0.00855079
	SV6_09H04	DN983407	Fructose-bisphosphate aldolase, putative	0.991807	2.043	0.00121179
	SV5_55B03	DN978841	Unknown protein	1.20151	2.31	0.00234074
	SV5_49G09	DN978234	ILL6 (IAA-leucine resistant (ILR)-like gene 6); metallopeptidase	1.00029	2.424	0.00115303
	SV5_59C08	DN979242	Subtilase family protein	1.13314	2.568	0.00943977
	SV6_11H08	DN983571	Serine carboxypeptidase S10 family protein	1.06321	0.441	1.13042e-05
	SV5_41D10	DN977428	SCPL20 (serine carboxypeptidase-like 20)	1.0162	5.089	0.00293129
	SV5_56D03	DN978961	SHM1 (SERINE HYDROXYMETHYLTRANSFERASE 1); glycine hydroxymethyltransferase	0.947206	2.12	0.00727571
	SV6_02A11	DN982767	PSP (3-PHOSPHOSERINE PHOSPHATASE)	1.07443	2.577	0.00472972
	SV5_50B12	DN978369	GDSL-motif lipase/hydrolase family protein	0.929977	2.278	0.00621649
	SV6_10H06	DN983488	Acetolactate synthase small subunit, putative	0.948399	0.386	0.000102325
	SV5_43B02	DN977590	GAE1 (UDP-D-GLUCURONATE 4-EPIMERASE 1); UDP-glucuronate 4-epimerase/ catalytic	0.932648	2.82	0.00187337
	SV5_60B09	DN979327	Oxidoreductase, 2OG-Fe(II) oxygenase family protein	1.15789	2.807	0.00857637
	SV6_32C10		ATOMT1 (O-METHYLTRANSFERASE 1)	0.892669	2.686	0.00057788
	SV6_36C08	DN981333	LOS2 (Low expression of osmotically responsive genes 1); phosphopyruvate hydratase	1.10758	2.104	0.0012477
	SV6_46F04	DN982325	ATGSTU8 (Arabidopsis thaliana Glutathione S-transferase (class tau) 8); glutathione transferase	0.918572	4.085	0.00339239
	SV6_40A09	DN981694	Complex 1 family protein / LVR family protein	1.0464	2.497	0.00177387
	SV5_53C06	DN978664	Hydrolase, alpha/beta fold family protein	1.00752	2.812	4.23436e-06
	SV5_54A12	DN978742	Exostosin family protein	0.795999	2.165	0.00510713
	SV5_49F12	DN978225	KOR1 (KORRIGAN); hydrolase, hydrolyzing O-glycosyl compounds	1.15307	0.49	0.00296701
Protein biosynthesis
	SV6_14H01	DN983782	Structural constituent of ribosome	0.949159	0.485	1.45531e-06
	SV6_25E01	DN980390	tRNA synthetase class I (W and Y) family protein	0.989948	3.145	0.00663046
	SV6_31E05	DN980971	Beta-adaptin, putative	0.95439	3.019	5.57035e-05
	SV6_38H09	DN981586	Ribosomal protein L7Ae/L30e/S12e/Gadd45 family protein	0.998354	0.336	0.00629176
Protein fate
	SV6_35C01	DN981230	UBC32 (ubiquitin-conjugating enzyme 31); ubiquitin-protein ligase	0.914749	2.403	0.000150018
	SV5_58G08	DN979194	UBC32 (ubiquitin-conjugating enzyme 31); ubiquitin-protein ligase	0.871029	2.4	0.000379857
Signal transduction
	SV6_32G11		Shaggy-related protein kinase kappa / ASK-kappa (ASK10)	1.03044	0.485	0.00760704
	SV5_37B05	DN976929	SIP4, SnRK3.22 (SNF1-RELATED PROTEIN KINASE 3.22, SOS3-INTERACTING PROTEIN 4); kinase	0.990013	2.642	0.00341622
	SV5_60A05	DN979311	SIP4, SnRK3.22 (SNF1-RELATED PROTEIN KINASE 3.22, SOS3-INTERACTING PROTEIN 4); kinase	0.912047	2.743	0.00251677
	SV5_06A11	DN979494	SIP4, SnRK3.22 (SNF1-RELATED PROTEIN KINASE 3.22, SOS3-INTERACTING PROTEIN 4); kinase	1.06701	2.799	0.00177491
	SV6_30A10	DN980832	AtRABB1b, ATGB2 | ATGB2 (GTP-BINDING 2); GTP binding	1.06758	2.495	0.00524657
	SV6_16B06		SEH1H (SEH1H); nucleotide binding	0.92464	0.48	0.00355176
	SV6_31D05		Protein kinase family protein	0.937465	0.477	0.00376675
	SV5_34A01		Notch4	1.07008	2.522	0.00112515
	SV6_16B05		Calmodulin	0.913616	0.437	3.08229e-05
Defense and stress response
	SV6_43G11	DN982056	Hin1-like protein	1.05636	4.037	0.00985133
	SV5_48E04	DN978109	Cysteine proteinase inhibitor-related	0.880887	2.388	0.00264907
	SV6_21D09	DN979978	ATGRP2 (GLYCINE-RICH RNA-BINDING PROTEIN 2); RNA binding / double-stranded DNA binding / single-stranded DNA binding	0.982771	0.491	0.00237097
	SV6_43F06	DN982039	Glutathione peroxidase, putative	0.99466	0.307	0.0044614
	SV6_38E04	DN981545	Peroxidase, putative	0.948534	2.688	0.00295155
	SV5_55D12	DN978874	ATPDIL1-4 (PDI-LIKE 1-4); thiol-disulfide exchange intermediate	0.98642	2.595	0.00919835
	SV5_10A08	DN979737	SUMO 2, SUM2 (SMALL UBIQUITIN-LIKE MODIFIER 2)	0.97955	3.642	0.00026685
	SV6_27D01	DN980571	ATHSP101 (HEAT SHOCK PROTEIN 101); ATP binding / ATPase	0.749292	2.17	0.00405091
	SV6_24H03	DN980331	ATMRP4 (Arabidopsis thaliana multidrug resistance-associated protein 4)	1.02159	0.474	0.00146695
	SV6_36D01	DN981338	ELI3-2 (ELICITOR-ACTIVATED GENE 3)	0.92281	0.458	0.000953383
	SV6_39H08	DN981681	ELI3-2 (ELICITOR-ACTIVATED GENE 3)	1.00853	0.415	0.000762161
	SV5_03H07	DN977281	NHL1 (NDR1/HIN1-like 1)	0.932297	2.574	0.000274342
Regulation of transcription
	SV5_47C04	DN977989	ATRPABC24.3 ("Arabidopsis thaliana RNA polymerase I, II and III 24.3 kDa subunit"); DNA binding / DNA-directed RNA polymerase	0.997831	0.491	0.00166391
	SV6_10C10	DN983440	ATMBF1B/MBF1B (MULTIPROTEIN BRIDGING FACTOR 1B); DNA binding / transcription coactivator	1.00361	0.5	0.0026399
	SV5_37H10	DN977008	AP2 domain-containing transcription factor, putative	1.15744	3.28	0.000604569
	SV6_05F03	DN983055	AGL9, SEP3 (SEPALLATA3); transcription factor	1.04803	0.497	0.00578589
	SV5_51D02	DN978480	Zinc finger (C2H2 type) family protein	0.974309	2.843	0.00686216
	SV5_35D11	DN976767	PAT1 (PHYTOCHROME A SIGNAL TRANSDUCTION 1); transcription factor	1.0114	3.119	5.11346e-07
Transport
	SV5_40E06	DN977340	ATPDR12 (PLEIOTROPIC DRUG RESISTANCE 12); ATPase, coupled to transmembrane movement of substances	0.993054	2.272	0.000168065
	SV6_03E11	DN982888	Protein transport protein SEC61 gamma subunit, putative	1.21145	2.163	0.000477634
	SV5_35H03	DN976807	ATPUP8 (Arabidopsis thaliana purine permease 8); purine transporter	1.25437	2.512	1.55634e-05
	SV5_48C11	DN978092	Amino acid transporter family protein	1.04975	2.081	0.00298285
	SV5_06C01	DN979504	LHT7 (LYS/HIS TRANSPORTER 7); amino acid permease	0.925615	2.557	0.00433629
	SV5_02H11	DN976621	LHT7 (LYS/HIS TRANSPORTER 7); amino acid permease	0.910831	3.681	0.00261955
	SV6_16G09		Protein transport protein SEC61 gamma subunit, putative	0.818614	2.417	0.0015521
	SV5_43C03	DN977603	Protein transport protein sec61, putative	0.970878	2.294	0.0023533
	SV6_48G12	DN982537	H+-transporting two-sector ATPase, C subunit family protein	1.06019	2.635	0.000988616
	SV6_14E02	DN983749	Heavy-metal-associated domain-containing protein / copper chaperone (CCH)-related	0.903386	0.453	3.30168e-05
	SV5_51C01	DN978467	Protein binding	0.947215	2.124	0.00150613
	SV5_05E03	DN979443	Chloroplast inner membrane import protein Tic22, putative	1.10107	3.036	0.000403238
No hit and unknown protein
	SV6_20F11	DN979904	Unknown protein	0.972113	0.455	0.00483111
	SV5_44E01	DN977722	Unknown protein	0.995941	3.459	0.00702616
	SV6_30F10	DN980892	Unknown protein	0.76833	0.236	0.00913375
	SV6_15H01	DN983864	PHI-1 (PHOSPHATE-INDUCED 1)	1.00888	2.249	0.00560006
	SV5_57H02	DN979104	Senescence-associated protein-related	0.905955	2.628	0.00735839
	SV6_06D07	DN983117	Unknown protein	1.14079	0.484	0.000347189
	SV6_40D11	DN981732	Unknown protein	0.943178	0.477	0.00455722
	SV5_43D10	DN977622	Unknown protein	0.956949	2.002	0.00155172
	SV6_41D09	DN981826	Unknown protein	1.04694	2.443	0.00864034
	SV5_43G02	DN977650	Hypothetical protein	1.07673	0.432	0.00160778
	SV5_43H12		Hypothetical protein	1.12902	3.865	0.00162125
	SV5_53B08	DN978654	Enhanced disease susceptibility protein, putative / salicylic acid induction deficient protein, putative	1.08497	0.324	0.00511966
	SV6_04B05	DN982936	SDF2 | MIR domain-containing protein	0.963791	2.43	0.000363657
	SV6_11H07	DN983570	Protein kinase-related	0.99736	4.438	0.000520701
	SV5_53C10	DN978668	Dehydration-responsive family protein	0.897458	2.325	0.000869537
	SV5_04G04	DN978325	Unknown protein	1.10786	3.344	0.00464948
	SV6_30A12	DN980834	Hypothetical protein	0.941215	2.277	0.00233648
	SV6_26F09	DN980506	Unknown protein	0.911399	0.383	0.00177731
	SV6_06G06	DN983147	Unknown protein	1.01073	0.387	5.90287e-05
	SV6_28D09	DN980676	Unknown protein	0.952544	0.448	1.55516e-05
	SV6_04D05	DN982959	Unknown protein	0.971019	0.448	8.70974e-06
	SV6_27H01	DN980620	F-box family protein	1.25785	2.068	0.00444844
	SV5_03C12	DN977235	EXLB2 | expansin-related	0.993214	2.681	0.00473594
	SV5_36A06	DN976822	PQ-loop repeat family protein / transmembrane family protein	0.969398	3.769	0.000859351
	SV6_20H08	DN979927	Unknown protein	1.07016	2.019	0.00048406
	SV5_37H06	DN977004	Unknown protein	1.00378	0.423	1.91949e-06
	SV5_41C04	DN977410	Translocon-associated protein beta (TRAPB) family protein	1.00226	2.327	0.00102563
	SV6_31D03	DN980957	Translocon-associated protein beta (TRAPB) family protein	0.984659	2.677	0.00190286
	SV5_56D10	DN978968	Hypothetical protein	0.999314	2.618	0.00270889
	SV6_18F05	DN984105	Senescence-associated protein-related	1.33403	0.435	0.00130115
	SV5_50G07	DN978425	Unknown protein	1.09851	2.975	0.00378321
	SV6_03G10	DN982909	Allergen V5/Tpx-1-related family protein	1.14919	0.379	3.14968e-07
	SV5_60F09		Hypothetical protein	0.922604	3.398	0.00504703
	SV5_03F08		Hypothetical protein	1.06598	2.199	0.00284053
	SV5_03G08		Hypothetical protein	1.03277	2.406	0.00803675
	SV6_43B07	DN981992	Hypothetical protein	1.11061	0.364	0.00163916
	SV5_44E06	DN977727	Hypothetical protein	1.11648	2.082	0.000333355
	SV6_09A04	DN983330	Hypothetical protein	1.15708	0.482	0.000231146
	SV5_53F12	DN978706	Steroid 5 alpha reductase DET2	0.969756	4.397	0.00527204
	SV5_41F05		Invertase inhibitor homolog	1.0545	3.237	0.000582426
	SV5_03H09	DN977283	Phosphate-responsive protein, putative (EXO)	0.942953	4.767	0.000396151
	SV5_37E12	DN976974	RD22 (RESPONSIVE TO DESSICATION 22)	0.947771	3.459	2.91491e-05
	SV6_31E03		No hit	1.0223	4.37	0.000795562
	SV6_06B06		No hit	1.11462	4.135	0.00366083
	SV5_38C07		No hit	0.937352	3.432	0.000576446
	SV6_42E10		No hit	1.03084	3.258	0.00136605
	SV6_17C04		No hit	1.0221	3.215	0.00566314
	SV5_45C08		No hit	0.912787	3.154	0.00205106
	SV6_41F09		No hit	1.06084	2.959	0.00464595
	SV6_38B02		No hit	0.998188	2.819	0.00254099
	SV5_06G03		No hit	1.06693	2.686	0.00447992
	SV6_15G01		No hit	0.999504	2.616	0.00698838
	SV6_27G07		No hit	0.932396	2.555	0.00818707
	SV5_11H06		No hit	1.14686	2.515	6.22415e-05
	SV5_43E04		No hit	0.766114	2.339	0.00703382
	SV5_03B07		No hit	1.0353	2.312	5.04376e-05
	SV5_03F10		No hit	0.960739	2.152	0.000715762
	SV6_33C08		No hit	1.06674	2.051	0.00154328
	SV5_37G12		No hit	0.884218	2.014	0.00500336
	SV6_16B04		No hit	0.97581	0.5	0.000429226
	SV6_40E10		No hit	0.930482	0.497	3.16111e-05
	SV5_36B03		No hit	1.09427	0.466	8.366e-05
	SV5_58G09		No hit	1.0659	0.458	0.00314732
	SV6_49H06		No hit	0.963129	0.444	0.00396725
	SV6_11F11		No hit	0.823513	0.42	0.00256497
	SV6_06F05		No hit	1.04486	0.401	0.00024927
	SV6_42E03		No hit	0.977403	0.39	0.00752095
	SV6_13F03		No hit	1.06817	0.317	0.00203147
	SV6_16C05		No hit	0.982207	0.398	0.000988384
	SV5_03G03		No hit	0.984175	5.583	0.0050925
	SV5_54D06		No hit	0.989779	3.606	0.00935827

## Sheet: 18 DAP
	Specific regulated genes at 18 DAP
				Control	18 DAP
Functional groups	Internal data base identifier	Genbank	Description	Normalized data	Normalized data ratio	t-test P-value
Floral organogenesis
	SV5_56G03		Flower-specific gamma-thionin precursor	0.867202	2.045	0.00313451
Translation
	SV6_45D03	DN982204	Structural constituent of ribosome	0.941657	0.476	0.00148669
Cell growth
	SV5_36B05	DN976833	COB (COBRA)	1.03541	2.016	5.45179e-07
Metabolism
	SV5_09C08		Exostosin family protein	0.953406	2.109	0.00210284
	SV6_31F12	DN980990	VTC2 (VITAMIN C DEFECTIVE 2)	0.560109	0.485	0.00759417
Transcriptional regulation
	SV5_08A11	DN979621	RWP-RK domain-containing protein	1.13089	2.06	0.00763328
Unknown
	SV5_01A01	DN976421	ECT7 (evolutionarily conserved C-terminal region 7)	0.903568	2.423	0.00569192
	SV5_04F04	DN978313	Unknown protein	1.03688	2.338	0.000100388
	SV5_07F09	DN979594	Hypothetical protein	1.00303	2.265	2.63499e-05

## Sheet: 20 DAP
	Specific regulated genes at 20 DAP
				Control	20 DAP
Functional groups	Internal data base identifier	Genbank	Description	Normalized data	Normalized data ratio	t-test P-value
Nutrient reservoir
	SV5_51B02		PV100	0.90709	8.253	0.00657513
	SV5_45A08	DN977777	Cupin family protein	0.983875	5.283	0.00339998
	SV5_11B02		Oleosin	0.97034	2.097	8.71854e-07
Protein folding
	SV6_28H09	DN980723	DNAJ heat shock N-terminal domain-containing protein	1.01336	2.326	0.0083737
Stress response
	SV5_50A03	DN978348	Hypothetical protein	1.14868	11.86	0.00460663
	SV5_55C09	DN978859	ATP1 | ATPase subunit 1	0.554172	0.26	0.00493476
	SV6_07G06	DN983227	RCD1 (RADICAL-INDUCED CELL DEATH1)	0.858498	0.241	0.00871446
Transcriptional regulation
	SV5_40G02	DN977360	ARF5, IAA24, MP | MP (MONOPTEROS); transcription factor	0.835097	0.427	0.00812008
	SV5_37B07	DN976931	GIF2 (GRF1-INTERACTING FACTOR 2)	0.865768	0.395	0.00591795
	SV5_59A01	DN979211	GIF2 (GRF1-INTERACTING FACTOR 2)	0.817053	0.227	0.00625585
Transport
	SV6_42E02		Mitochondrial import receptor subunit TOM7 / translocase of outer membrane 7 kDa subunit (TOM7.1)	0.942743	0.497	0.000336686
No hit and unknown protein
	SV6_40B05	DN981702	Phosphate-responsive protein, putative (EXO)	0.998857	2.231	0.000689474
	SV5_40H03		No hit	0.944091	0.421	0.00315872
	SV5_40F08		S1 self-incompatibility protein	0.918983	2.062	0.000247683

[truncated: 1 more sheets: 22 DAP]
